# Supplementary material for: A weighted average difference method for detecting differentially expressed genes from microarray data
Source: Algorithms Mol Biol. 2008 Jun 26;3:8. doi: 10.1186/1748-7188-3-8 (PMC2464587; doi:10.1186/1748-7188-3-8)
Supplement: Additional file 2 — R-code for analyzing Dataset 1. [file 1748-7188-3-8-S2.txt]

#######################################################
#   Function for WAD (Weighted Average Difference) in R
#   Written by: Koji Kadota, Univ. Tokyo, 2007
#   Citation: Kadota K, Nakai Y, Shimizu K., A weighted average difference 
#   method for detecting differentially expressed genes
#   using DNA microarrays. Algorithms Mol. Biol., 2008
#######################################################
WAD <- function(x, cl, dynamic_r, min_v){ 
    x.class1 <- x[(cl == 0)]
    x.class2 <- x[(cl == 1)]
    x_ave <- (mean(x.class1) + mean(x.class2))/2
    weight <- (x_ave - min_v)/dynamic_r
    statistic <- (mean(x.class2) - mean(x.class1))*weight
    return(statistic)
}

#############################
###  Average Difference   ###
#############################
AveDiff <- function(x, cl){
    x.class0 <- x[(cl == 0)]
    x.class1 <- x[(cl == 1)]
    statistic <- mean(x.class1) - mean(x.class0)
    return(statistic)
}

#############################
###  Average Fold Change  ###
#############################
AvelogFC <- function(x, cl){
    x.class0 <- x[(cl == 0)]
    x.class1 <- x[(cl == 1)]
    statistic <- log2(mean(x.class1)/mean(x.class0))
    return(statistic)
}


source('http://eh3.uc.edu/r/ibmtR.R')
library(RankProd) #�p�b�P�[�W�̓ǂݍ���
library(samr)
library(st) 
library(limma)
library(ROC)

###############################
###############################
###  MAS-preprocessed data  ###
###############################
###############################
data <- read.table("http://affycomp.biostat.jhsph.edu/AFFY2/rafa@jhu.edu/030424.1033/hgu95.csv", header=TRUE, row.names=1, sep=",")
subset <- c(13:16, 33:36, 52:55, 17:20, 37:40, 56:59)
data <- data[,subset]
data[data < 1] <- 1
data <- log(data, 2)
data.cl.org <- c(rep(0, 12), rep(1, 12))
data.cl <- data.cl.org

###################################################################
###  Assignment for 16 true differentially expressed probesets  ###
data.degenes <- as.matrix(c(rep(0, nrow(data))))
rownames(data.degenes) <- rownames(data)
degenes <- c(
"37777_at", 
"684_at", 
"1597_at", 
"38734_at", 
"39058_at", 
"36311_at", 
"36889_at", 
"1024_at", 
"36202_at", 
"36085_at", 
"40322_at", 
"407_at", 
"1091_at", 
"1708_at", 
"33818_at", 
"546_at"
)
data.degenes[degenes, ] <- 1
###################################################################


#################################
###  AD (Average Difference)  ###
tmpall <- apply(data, 1, AveDiff, data.cl)
out_AD <- abs(tmpall)

#############
###  WAD  ###
tmp.class1 <- apply(data[,data.cl == 0], 1, mean)
tmp.class2 <- apply(data[,data.cl == 1], 1, mean)
ave_vector <- (tmp.class1 + tmp.class2)/2
dynamic_range <- max(ave_vector) - min(ave_vector)
tmpall <- apply(data, 1, WAD, data.cl, dynamic_range, min(ave_vector))
out_WAD <- abs(tmpall)

#############################
###  WAD's "w" term only  ###
out_w <- (ave_vector - min(ave_vector))/dynamic_range

############
###  FC  ###
data <- 2^data
tmpall <- apply(data, 1, AvelogFC, data.cl)
out_FC <- abs(tmpall)
data <- log(data, 2)

############
###  RP  ###
tmpall <- RP(data, data.cl, num.perm=1, logged=TRUE, na.rm = FALSE, plot = FALSE, rand = 123)
out_RP <- apply(tmpall$RPs, 1, min)

##############
###  ibmT  ###
design <- model.matrix(~data.cl) 
data <- as.matrix(data)
fit <- lmFit(data, design)
fit$Amean<-rowMeans(data)
fit <- IBMT(fit,2)  
tmpall <- fit$IBMT.t
out_ibmT <- abs(tmpall)

data.cl <- data.cl.org + 1
##############
###  modT  ###
tmpall <- modt.stat(t(data), data.cl)
out_modT <- abs(tmpall)

##############
###  samT  ###
tmpall <- sam.stat(t(data), data.cl)
out_samT <- abs(tmpall)

#################
###  shrinkT  ###
tmpall <- shrinkt.stat(t(data), data.cl)
out_shrinkT <- abs(tmpall)

#tmp <- cbind(rownames(data), data.degenes, data, out_w, out_AD, out_WAD, out_FC, out_RP, out_modT, out_samT, out_shrinkT, out_ibmT)
#write.table(tmp, "result_Dataset1_MAS.txt", sep = "\t", append=F, quote=F, row.names=F) 

##################################################################
###  Calculation of percentile ranks for true positives (TPs)  ###
rank_w <- as.matrix(rank(-out_w, ties.method = "min"))
rownames(rank_w) <- rownames(data)
quantile(rank_w[data.degenes == 1])

rank_AD <- as.matrix(rank(-out_AD, ties.method = "min"))
rownames(rank_AD) <- rownames(data)
quantile(rank_AD[data.degenes == 1])

rank_WAD <- as.matrix(rank(-out_WAD, ties.method = "min"))
rownames(rank_WAD) <- rownames(data)
quantile(rank_WAD[data.degenes == 1])

rank_FC <- as.matrix(rank(-out_FC, ties.method = "min"))
rownames(rank_FC) <- rownames(data)
quantile(rank_FC[data.degenes == 1])

rank_RP <- as.matrix(rank(out_RP, ties.method = "min"))
rownames(rank_RP) <- rownames(data)
quantile(rank_RP[data.degenes == 1])

rank_modT <- as.matrix(rank(-out_modT, ties.method = "min"))
rownames(rank_modT) <- rownames(data)
quantile(rank_modT[data.degenes == 1])

rank_samT <- as.matrix(rank(-out_samT, ties.method = "min"))
rownames(rank_samT) <- rownames(data)
quantile(rank_samT[data.degenes == 1])

rank_shrinkT <- as.matrix(rank(-out_shrinkT, ties.method = "min"))
rownames(rank_shrinkT) <- rownames(data)
quantile(rank_shrinkT[data.degenes == 1])

rank_ibmT <- as.matrix(rank(-out_ibmT, ties.method = "min"))
rownames(rank_ibmT) <- rownames(data)
quantile(rank_ibmT[data.degenes == 1])

tmp <- rbind(quantile(rank_w[data.degenes == 1]), quantile(rank_AD[data.degenes == 1]), quantile(rank_WAD[data.degenes == 1]), quantile(rank_FC[data.degenes == 1]), quantile(rank_RP[data.degenes == 1]), quantile(rank_modT[data.degenes == 1]), quantile(rank_samT[data.degenes == 1]), quantile(rank_shrinkT[data.degenes == 1]), quantile(rank_ibmT[data.degenes == 1]))
write.table(tmp, "result_Dataset1_quantile_MAS.txt", sep = "\t", append=F, quote=F, row.names=F)


#################################################
###  Calculation of AUC values for 8 methods  ###
AUC_w <- AUC(rocdemo.sca(truth = as.vector(data.degenes), data = as.vector(-rank_w), rule = dxrule.sca))
AUC_AD <- AUC(rocdemo.sca(truth = as.vector(data.degenes), data = as.vector(-rank_AD), rule = dxrule.sca))
AUC_WAD <- AUC(rocdemo.sca(truth = as.vector(data.degenes), data = as.vector(-rank_WAD), rule = dxrule.sca))
AUC_FC <- AUC(rocdemo.sca(truth = as.vector(data.degenes), data = as.vector(-rank_FC), rule = dxrule.sca))
AUC_RP <- AUC(rocdemo.sca(truth = as.vector(data.degenes), data = as.vector(-rank_RP), rule = dxrule.sca))
AUC_modT <- AUC(rocdemo.sca(truth = as.vector(data.degenes), data = as.vector(-rank_modT), rule = dxrule.sca))
AUC_samT <- AUC(rocdemo.sca(truth = as.vector(data.degenes), data = as.vector(-rank_samT), rule = dxrule.sca))
AUC_shrinkT <- AUC(rocdemo.sca(truth = as.vector(data.degenes), data = as.vector(-rank_shrinkT), rule = dxrule.sca))
AUC_ibmT <- AUC(rocdemo.sca(truth = as.vector(data.degenes), data = as.vector(-rank_ibmT), rule = dxrule.sca))

tmp <- AUC_w
tmp <- rbind(tmp, AUC_AD)
tmp <- rbind(tmp, AUC_WAD)
tmp <- rbind(tmp, AUC_FC)
tmp <- rbind(tmp, AUC_RP)
tmp <- rbind(tmp, AUC_modT)
tmp <- rbind(tmp, AUC_samT)
tmp <- rbind(tmp, AUC_shrinkT)
tmp <- rbind(tmp, AUC_ibmT)
write.table(tmp, "result_Dataset1_AUC_MAS.txt", sep = "\t", append=F, quote=F, row.names=F)  


###############################
###############################
###  RMA-preprocessed data  ###
###############################
###############################
data <- read.table("http://affycomp.biostat.jhsph.edu/AFFY2/rafa@jhu.edu/030429.1332/hgu95.csv", header=TRUE, row.names=1, sep=",")
subset <- c(13:16, 33:36, 52:55, 17:20, 37:40, 56:59)
data <- data[,subset]
data[data < 1] <- 1
data <- log(data, 2)
data.cl.org <- c(rep(0, 12), rep(1, 12))
data.cl <- data.cl.org

###################################################################
###  Assignment for 16 true differentially expressed probesets  ###
data.degenes <- as.matrix(c(rep(0, nrow(data))))
rownames(data.degenes) <- rownames(data)
degenes <- c(
"37777_at", 
"684_at", 
"1597_at", 
"38734_at", 
"39058_at", 
"36311_at", 
"36889_at", 
"1024_at", 
"36202_at", 
"36085_at", 
"40322_at", 
"407_at", 
"1091_at", 
"1708_at", 
"33818_at", 
"546_at"
)
data.degenes[degenes, ] <- 1
###################################################################


#################################
###  AD (Average Difference)  ###
tmpall <- apply(data, 1, AveDiff, data.cl)
out_AD <- abs(tmpall)

#############
###  WAD  ###
tmp.class1 <- apply(data[,data.cl == 0], 1, mean)
tmp.class2 <- apply(data[,data.cl == 1], 1, mean)
ave_vector <- (tmp.class1 + tmp.class2)/2
dynamic_range <- max(ave_vector) - min(ave_vector)
tmpall <- apply(data, 1, WAD, data.cl, dynamic_range, min(ave_vector))
out_WAD <- abs(tmpall)

#############################
###  WAD's "w" term only  ###
out_w <- (ave_vector - min(ave_vector))/dynamic_range

############
###  FC  ###
data <- 2^data
tmpall <- apply(data, 1, AvelogFC, data.cl)
out_FC <- abs(tmpall)
data <- log(data, 2)

############
###  RP  ###
tmpall <- RP(data, data.cl, num.perm=1, logged=TRUE, na.rm = FALSE, plot = FALSE, rand = 123)
out_RP <- apply(tmpall$RPs, 1, min)

##############
###  ibmT  ###
design <- model.matrix(~data.cl) 
data <- as.matrix(data)
fit <- lmFit(data, design)
fit$Amean<-rowMeans(data)
fit <- IBMT(fit,2)  
tmpall <- fit$IBMT.t
out_ibmT <- abs(tmpall)

data.cl <- data.cl.org + 1
##############
###  modT  ###
tmpall <- modt.stat(t(data), data.cl)
out_modT <- abs(tmpall)

##############
###  samT  ###
tmpall <- sam.stat(t(data), data.cl)
out_samT <- abs(tmpall)

#################
###  shrinkT  ###
tmpall <- shrinkt.stat(t(data), data.cl)
out_shrinkT <- abs(tmpall)

#tmp <- cbind(rownames(data), data.degenes, data, out_w, out_AD, out_WAD, out_FC, out_RP, out_modT, out_samT, out_shrinkT, out_ibmT)
#write.table(tmp, "result_Dataset1_RMA.txt", sep = "\t", append=F, quote=F, row.names=F) 

##################################################################
###  Calculation of percentile ranks for true positives (TPs)  ###
rank_w <- as.matrix(rank(-out_w, ties.method = "min"))
rownames(rank_w) <- rownames(data)
quantile(rank_w[data.degenes == 1])

rank_AD <- as.matrix(rank(-out_AD, ties.method = "min"))
rownames(rank_AD) <- rownames(data)
quantile(rank_AD[data.degenes == 1])

rank_WAD <- as.matrix(rank(-out_WAD, ties.method = "min"))
rownames(rank_WAD) <- rownames(data)
quantile(rank_WAD[data.degenes == 1])

rank_FC <- as.matrix(rank(-out_FC, ties.method = "min"))
rownames(rank_FC) <- rownames(data)
quantile(rank_FC[data.degenes == 1])

rank_RP <- as.matrix(rank(out_RP, ties.method = "min"))
rownames(rank_RP) <- rownames(data)
quantile(rank_RP[data.degenes == 1])

rank_modT <- as.matrix(rank(-out_modT, ties.method = "min"))
rownames(rank_modT) <- rownames(data)
quantile(rank_modT[data.degenes == 1])

rank_samT <- as.matrix(rank(-out_samT, ties.method = "min"))
rownames(rank_samT) <- rownames(data)
quantile(rank_samT[data.degenes == 1])

rank_shrinkT <- as.matrix(rank(-out_shrinkT, ties.method = "min"))
rownames(rank_shrinkT) <- rownames(data)
quantile(rank_shrinkT[data.degenes == 1])

rank_ibmT <- as.matrix(rank(-out_ibmT, ties.method = "min"))
rownames(rank_ibmT) <- rownames(data)
quantile(rank_ibmT[data.degenes == 1])

tmp <- rbind(quantile(rank_w[data.degenes == 1]), quantile(rank_AD[data.degenes == 1]), quantile(rank_WAD[data.degenes == 1]), quantile(rank_FC[data.degenes == 1]), quantile(rank_RP[data.degenes == 1]), quantile(rank_modT[data.degenes == 1]), quantile(rank_samT[data.degenes == 1]), quantile(rank_shrinkT[data.degenes == 1]), quantile(rank_ibmT[data.degenes == 1]))
write.table(tmp, "result_Dataset1_quantile_RMA.txt", sep = "\t", append=F, quote=F, row.names=F)


#################################################
###  Calculation of AUC values for 8 methods  ###
AUC_w <- AUC(rocdemo.sca(truth = as.vector(data.degenes), data = as.vector(-rank_w), rule = dxrule.sca))
AUC_AD <- AUC(rocdemo.sca(truth = as.vector(data.degenes), data = as.vector(-rank_AD), rule = dxrule.sca))
AUC_WAD <- AUC(rocdemo.sca(truth = as.vector(data.degenes), data = as.vector(-rank_WAD), rule = dxrule.sca))
AUC_FC <- AUC(rocdemo.sca(truth = as.vector(data.degenes), data = as.vector(-rank_FC), rule = dxrule.sca))
AUC_RP <- AUC(rocdemo.sca(truth = as.vector(data.degenes), data = as.vector(-rank_RP), rule = dxrule.sca))
AUC_modT <- AUC(rocdemo.sca(truth = as.vector(data.degenes), data = as.vector(-rank_modT), rule = dxrule.sca))
AUC_samT <- AUC(rocdemo.sca(truth = as.vector(data.degenes), data = as.vector(-rank_samT), rule = dxrule.sca))
AUC_shrinkT <- AUC(rocdemo.sca(truth = as.vector(data.degenes), data = as.vector(-rank_shrinkT), rule = dxrule.sca))
AUC_ibmT <- AUC(rocdemo.sca(truth = as.vector(data.degenes), data = as.vector(-rank_ibmT), rule = dxrule.sca))

tmp <- AUC_w
tmp <- rbind(tmp, AUC_AD)
tmp <- rbind(tmp, AUC_WAD)
tmp <- rbind(tmp, AUC_FC)
tmp <- rbind(tmp, AUC_RP)
tmp <- rbind(tmp, AUC_modT)
tmp <- rbind(tmp, AUC_samT)
tmp <- rbind(tmp, AUC_shrinkT)
tmp <- rbind(tmp, AUC_ibmT)
write.table(tmp, "result_Dataset1_AUC_RMA.txt", sep = "\t", append=F, quote=F, row.names=F)  


###############################
###############################
###  DFW-preprocessed data  ###
###############################
###############################
data <- read.table("http://affycomp.biostat.jhsph.edu/AFFY2/zhongxue@mail.smu.edu/060612.1450/hgu95.csv", header=TRUE, row.names=1, sep=",")
subset <- c(13:16, 33:36, 52:55, 17:20, 37:40, 56:59)
data <- data[,subset]
data[data < 1] <- 1
data <- log(data, 2)
data.cl.org <- c(rep(0, 12), rep(1, 12))
data.cl <- data.cl.org

###################################################################
###  Assignment for 16 true differentially expressed probesets  ###
data.degenes <- as.matrix(c(rep(0, nrow(data))))
rownames(data.degenes) <- rownames(data)
degenes <- c(
"37777_at", 
"684_at", 
"1597_at", 
"38734_at", 
"39058_at", 
"36311_at", 
"36889_at", 
"1024_at", 
"36202_at", 
"36085_at", 
"40322_at", 
"407_at", 
"1091_at", 
"1708_at", 
"33818_at", 
"546_at"
)
data.degenes[degenes, ] <- 1
###################################################################


#################################
###  AD (Average Difference)  ###
tmpall <- apply(data, 1, AveDiff, data.cl)
out_AD <- abs(tmpall)

#############
###  WAD  ###
tmp.class1 <- apply(data[,data.cl == 0], 1, mean)
tmp.class2 <- apply(data[,data.cl == 1], 1, mean)
ave_vector <- (tmp.class1 + tmp.class2)/2
dynamic_range <- max(ave_vector) - min(ave_vector)
tmpall <- apply(data, 1, WAD, data.cl, dynamic_range, min(ave_vector))
out_WAD <- abs(tmpall)

#############################
###  WAD's "w" term only  ###
out_w <- (ave_vector - min(ave_vector))/dynamic_range

############
###  FC  ###
data <- 2^data
tmpall <- apply(data, 1, AvelogFC, data.cl)
out_FC <- abs(tmpall)
data <- log(data, 2)

############
###  RP  ###
tmpall <- RP(data, data.cl, num.perm=1, logged=TRUE, na.rm = FALSE, plot = FALSE, rand = 123)
out_RP <- apply(tmpall$RPs, 1, min)

##############
###  ibmT  ###
design <- model.matrix(~data.cl) 
data <- as.matrix(data)
fit <- lmFit(data, design)
fit$Amean<-rowMeans(data)
fit <- IBMT(fit,2)  
tmpall <- fit$IBMT.t
out_ibmT <- abs(tmpall)

data.cl <- data.cl.org + 1
##############
###  modT  ###
tmpall <- modt.stat(t(data), data.cl)
out_modT <- abs(tmpall)

##############
###  samT  ###
tmpall <- sam.stat(t(data), data.cl)
out_samT <- abs(tmpall)

#################
###  shrinkT  ###
tmpall <- shrinkt.stat(t(data), data.cl)
out_shrinkT <- abs(tmpall)

#tmp <- cbind(rownames(data), data.degenes, data, out_w, out_AD, out_WAD, out_FC, out_RP, out_modT, out_samT, out_shrinkT, out_ibmT)
#write.table(tmp, "result_Dataset1_DFW.txt", sep = "\t", append=F, quote=F, row.names=F) 

##################################################################
###  Calculation of percentile ranks for true positives (TPs)  ###
rank_w <- as.matrix(rank(-out_w, ties.method = "min"))
rownames(rank_w) <- rownames(data)
quantile(rank_w[data.degenes == 1])

rank_AD <- as.matrix(rank(-out_AD, ties.method = "min"))
rownames(rank_AD) <- rownames(data)
quantile(rank_AD[data.degenes == 1])

rank_WAD <- as.matrix(rank(-out_WAD, ties.method = "min"))
rownames(rank_WAD) <- rownames(data)
quantile(rank_WAD[data.degenes == 1])

rank_FC <- as.matrix(rank(-out_FC, ties.method = "min"))
rownames(rank_FC) <- rownames(data)
quantile(rank_FC[data.degenes == 1])

rank_RP <- as.matrix(rank(out_RP, ties.method = "min"))
rownames(rank_RP) <- rownames(data)
quantile(rank_RP[data.degenes == 1])

rank_modT <- as.matrix(rank(-out_modT, ties.method = "min"))
rownames(rank_modT) <- rownames(data)
quantile(rank_modT[data.degenes == 1])

rank_samT <- as.matrix(rank(-out_samT, ties.method = "min"))
rownames(rank_samT) <- rownames(data)
quantile(rank_samT[data.degenes == 1])

rank_shrinkT <- as.matrix(rank(-out_shrinkT, ties.method = "min"))
rownames(rank_shrinkT) <- rownames(data)
quantile(rank_shrinkT[data.degenes == 1])

rank_ibmT <- as.matrix(rank(-out_ibmT, ties.method = "min"))
rownames(rank_ibmT) <- rownames(data)
quantile(rank_ibmT[data.degenes == 1])

tmp <- rbind(quantile(rank_w[data.degenes == 1]), quantile(rank_AD[data.degenes == 1]), quantile(rank_WAD[data.degenes == 1]), quantile(rank_FC[data.degenes == 1]), quantile(rank_RP[data.degenes == 1]), quantile(rank_modT[data.degenes == 1]), quantile(rank_samT[data.degenes == 1]), quantile(rank_shrinkT[data.degenes == 1]), quantile(rank_ibmT[data.degenes == 1]))
write.table(tmp, "result_Dataset1_quantile_DFW.txt", sep = "\t", append=F, quote=F, row.names=F)


#################################################
###  Calculation of AUC values for 8 methods  ###
AUC_w <- AUC(rocdemo.sca(truth = as.vector(data.degenes), data = as.vector(-rank_w), rule = dxrule.sca))
AUC_AD <- AUC(rocdemo.sca(truth = as.vector(data.degenes), data = as.vector(-rank_AD), rule = dxrule.sca))
AUC_WAD <- AUC(rocdemo.sca(truth = as.vector(data.degenes), data = as.vector(-rank_WAD), rule = dxrule.sca))
AUC_FC <- AUC(rocdemo.sca(truth = as.vector(data.degenes), data = as.vector(-rank_FC), rule = dxrule.sca))
AUC_RP <- AUC(rocdemo.sca(truth = as.vector(data.degenes), data = as.vector(-rank_RP), rule = dxrule.sca))
AUC_modT <- AUC(rocdemo.sca(truth = as.vector(data.degenes), data = as.vector(-rank_modT), rule = dxrule.sca))
AUC_samT <- AUC(rocdemo.sca(truth = as.vector(data.degenes), data = as.vector(-rank_samT), rule = dxrule.sca))
AUC_shrinkT <- AUC(rocdemo.sca(truth = as.vector(data.degenes), data = as.vector(-rank_shrinkT), rule = dxrule.sca))
AUC_ibmT <- AUC(rocdemo.sca(truth = as.vector(data.degenes), data = as.vector(-rank_ibmT), rule = dxrule.sca))

tmp <- AUC_w
tmp <- rbind(tmp, AUC_AD)
tmp <- rbind(tmp, AUC_WAD)
tmp <- rbind(tmp, AUC_FC)
tmp <- rbind(tmp, AUC_RP)
tmp <- rbind(tmp, AUC_modT)
tmp <- rbind(tmp, AUC_samT)
tmp <- rbind(tmp, AUC_shrinkT)
tmp <- rbind(tmp, AUC_ibmT)
write.table(tmp, "result_Dataset1_AUC_DFW.txt", sep = "\t", append=F, quote=F, row.names=F)  
