# Supplementary material for: A weighted average difference method for detecting differentially expressed genes from microarray data
Source: Algorithms Mol Biol. 2008 Jun 26;3:8. doi: 10.1186/1748-7188-3-8 (PMC2464587; doi:10.1186/1748-7188-3-8)
Supplement: Additional file 4 — Average expression vectors and the results of outlier detection for Datasets 3–26. Sheet 1: Average expression vectors are provided. Sheet 2: For each of the original average expression vectors, an outlier vector (consisting of 1 for over-expressed outliers, -1 for under-expressed outliers, and 0 for non-outliers) is provided. This sheet does not contain "-1". [file 1748-7188-3-8-S4.xls]

## Sheet: Sheet1
	Dataset3	Dataset4	Dataset5	Dataset6	Dataset7	Dataset8	Dataset9	Dataset10	Dataset11	Dataset12	Dataset13	Dataset14	Dataset15	Dataset16	Dataset17	Dataset18	Dataset19	Dataset20	Dataset21	Dataset22	Dataset23	Dataset24	Dataset25	Dataset26
1007_s_at	9.97362	9.67937	10.2392	9.04376	9.72715	9.57728	9.58287	11.4752	9.82845	11.2366	11.2588	9.87254	11.0811	11.1242	10.1657	11.5018	10.8026	11.0549	11.1182	7.40961	7.70105	8.59523	8.39679	11.4161
1053_at	7.58689	9.31939	7.16107	9.02546	6.76866	8.39332	8.4194	6.3997	8.38898	7.67969	7.60865	5.87914	6.66602	8.56756	6.84482	9.23503	7.38672	7.53161	7.64627	7.84689	7.23811	8.09282	7.79255	5.964
117_at	7.34594	6.92316	7.0008	7.12491	7.35462	6.41024	6.56366	8.06175	6.51048	7.97898	8.06181	8.84239	7.43729	7.80648	8.4509	7.50517	8.40903	7.24834	7.16835	6.98401	7.2619	7.29784	7.24115	6.99241
121_at	10.5617	10.5268	10.6385	10.0809	10.2613	10.2697	10.268	10.184	10.074	10.4795	10.5421	12.7424	12.2058	10.5738	11.3364	9.96201	11.0764	10.7061	11.0187	9.37063	9.74105	10.3572	10.2441	9.82443
1255_g_at	5.96816	5.57384	6.0209	5.14246	6.11335	6.10829	6.09842	5.76191	5.73033	6.58431	6.67552	6.86268	5.39645	5.82046	7.02337	5.231	6.44023	6.19722	6.76405	4.33061	5.77818	5.98097	5.55846	6.04461
1294_at	8.05599	8.70258	8.7927	9.93406	8.71718	8.12679	8.13858	8.87387	8.23157	8.91613	9.05973	7.69652	8.84156	8.11666	8.29452	6.82969	10.373	9.42337	9.38724	9.30655	9.20425	9.775	9.86776	9.15561
1316_at	7.23191	6.88106	7.52148	7.02313	7.51568	6.86463	6.83341	7.65167	7.16087	7.48841	7.49243	8.71268	7.68166	6.82961	8.76153	6.82532	8.76521	7.24093	7.74159	6.66541	7.11979	7.5776	7.3534	7.30158
1320_at	4.95558	7.71176	5.57308	4.99264	6.78533	6.81464	7.04132	4.76868	7.02519	8.07697	7.91179	7.97113	5.8628	7.36003	6.15236	5.39349	6.6728	7.22976	7.58076	3.79513	3.55187	4.51259	4.53001	4.51288
1405_i_at	5.52788	2.77862	5.71007	9.14572	6.60815	5.17724	6.68372	5.80227	4.16818	4.87122	5.39717	5.97334	7.29198	6.28186	5.53946	2.45345	8.7531	4.7384	4.50127	3.67302	4.25834	11.5428	13.6801	5.04851
1431_at	5.5469	5.72127	6.90852	5.75103	6.26135	5.62264	5.49778	6.53316	5.79263	7.7216	7.76842	7.16246	6.12073	7.67295	7.62483	5.01085	7.00078	6.48992	6.65561	5.7081	5.5485	6.61797	6.29796	5.99136
1438_at	5.0886	5.30613	5.93191	5.05631	5.83036	5.52641	5.362	6.67315	6.93791	9.34124	9.36064	8.4778	6.60221	8.86429	6.1928	7.86784	7.02605	6.87314	7.14652	4.00312	3.93441	6.04546	5.43152	6.21342
1487_at	10.919	9.20014	11.0345	9.44028	10.0963	8.69387	8.68269	9.21644	8.57988	9.28357	9.32678	10.191	9.8056	9.22831	10.97	9.45437	9.44509	8.9616	9.31227	7.69944	7.78096	8.67459	8.60018	8.10632
1494_f_at	8.38517	7.95258	8.57811	8.34986	8.47444	8.48852	8.35167	8.82239	8.23583	8.6572	8.74402	10.3995	8.16632	8.6104	9.6223	7.68834	9.28425	8.80134	9.10527	7.26639	7.5115	8.33574	8.07757	8.27556
1598_g_at	11.6226	11.9742	11.4138	9.02327	12.0372	10.6771	10.6929	10.4712	12.4721	11.656	11.7604	11.883	11.1129	11.7156	11.8538	8.90978	12.8352	13.7134	13.3705	7.97147	7.68741	9.30104	9.08729	10.4519
160020_at	8.22279	9.89706	9.37435	8.80963	9.40161	10.3725	10.4132	9.55667	10.9833	10.0777	10.1102	11.9963	9.48707	9.69624	9.7516	8.70753	9.8304	10.6223	10.6621	8.07337	8.73604	9.03455	8.83417	8.7813
1729_at	6.60848	8.64385	7.06644	9.51082	7.76605	8.4491	8.54121	8.98089	8.71766	9.25868	9.32494	7.54543	9.65469	8.98347	7.18104	8.88075	9.46222	9.80761	9.92505	7.84019	8.1184	10.8418	9.92643	8.4549
177_at	5.36687	7.25527	6.5074	8.31915	7.88148	7.64775	7.50067	8.30552	6.19341	8.58138	8.47259	6.88707	7.46067	8.50429	7.08387	7.21236	7.73083	7.668	8.05467	6.01637	5.93015	6.82034	6.41652	7.24344
1773_at	6.65016	7.7444	7.27766	7.20807	7.49653	7.07647	7.07539	6.40547	7.45702	7.86644	7.7511	8.30627	6.75124	7.68451	6.91947	8.10305	6.81013	8.38891	8.90316	5.06155	4.75637	7.09107	6.93402	5.89009
179_at	10.5689	9.82923	10.6025	9.86524	9.75762	10.0592	10.0147	9.45989	10.1624	9.99039	10.0152	12.1974	9.42834	9.83193	11.4298	10.0568	10.8133	10.5516	10.8742	7.99479	8.39847	9.6145	9.50786	8.54057
1861_at	7.95718	9.02275	7.71072	7.9608	7.61209	8.1005	8.07534	6.38938	8.45916	8.30466	8.40838	6.61294	7.81315	8.2155	8.16758	7.79477	7.72205	9.07791	9.05675	5.64725	6.08372	8.10179	8.00674	4.47686
200000_s_at	10.436	11.4819	10.8864	11.7281	10.4577	11.057	11.0281	10.4081	10.7875	11.1413	11.1492	6.94795	10.4629	10.7489	10.6173	10.8822	11.2167	10.716	10.8067	9.87471	9.31203	10.5058	10.465	10.4995
200001_at	11.2234	12.4416	11.8952	12.1944	12.1642	12.3444	12.4034	10.2341	12.7293	10.9034	10.9846	12.1923	12.1299	11.3608	10.5197	12.3818	11.4894	12.9625	12.7404	9.06974	8.83988	11.7614	12.0637	9.73555
200002_at	14.5171	14.0962	14.1226	14.0395	12.5806	13.1028	13.0604	12.6111	13.0584	13.9742	13.889	8.7547	12.5792	13.2175	14.1719	13.4506	13.467	13.9948	13.8263	11.7791	11.6108	13.9089	13.8849	12.5465
200003_s_at	13.7489	14.21	13.1891	14.6825	12.4483	13.5264	13.4725	12.9678	13.7484	14.2143	14.2208	12.6852	13.0016	13.6869	13.1449	13.5424	14.0248	14.5293	14.5622	11.367	11.6517	14.6554	14.6804	11.3802
200004_at	13.1294	12.426	12.9859	12.7191	12.8803	13.2022	13.2012	13.3145	13.0475	13.0968	13.162	8.66658	12.3624	13.0024	12.8248	12.6406	12.2305	12.8747	12.9005	13.0676	12.7171	13.0386	13.0613	12.55
200005_at	11.6923	11.9872	10.9183	12.3835	11.0072	11.5417	11.6358	11.3354	11.3123	11.5738	11.5182	8.77526	11.5444	11.82	11.149	11.2839	11.3142	12.1573	12.2044	13.1845	12.9078	12.0967	12.2148	11.06
200006_at	14.2444	12.916	13.3969	13.6096	12.8357	12.7852	12.8052	13.1244	12.8741	11.9479	11.9921	10.5971	12.5379	12.4852	13.8524	12.8182	11.8214	13.0789	12.7217	13.0813	12.9379	12.5993	12.9112	14.125
200007_at	12.7506	12.9514	12.7283	12.6218	12.5245	12.5629	12.4827	12.5564	12.9146	12.1622	12.1304	9.56511	12.6133	12.4525	12.1524	12.4261	11.8646	12.8501	12.8429	13.0795	13.0952	12.7966	12.9148	12.3851
200008_s_at	8.7216	11.7095	10.2597	11.5366	10.5447	11.2948	11.3216	9.20893	11.1702	11.1193	11.1265	9.35529	10.5368	11.4136	9.25872	11.8702	10.1672	10.8928	11.079	9.03785	9.34028	11.023	10.8864	8.09237
200009_at	12.0329	12.7069	11.8286	12.7057	11.9763	12.5192	12.4922	12.6174	12.4164	12.1484	12.1886	8.47729	12.2356	12.6836	11.5672	12.7857	11.8786	12.0568	11.845	12.8722	12.9685	12.3317	12.3512	13.1751
200010_at	13.8355	13.9782	12.9346	13.9251	12.9141	13.3146	13.3046	11.8057	12.9847	14.1346	14.1175	12.8754	13.0853	13.2191	12.0311	13.2932	13.3661	13.6939	13.5655	11.447	11.4328	14.031	13.8755	12.6086
200011_s_at	8.97111	10.3131	9.11166	11.0501	10.0554	10.969	11.1129	11.1474	10.4241	11.1357	11.1503	9.03694	10.9926	11.3146	9.27511	11.9566	10.4708	11.0894	11.2858	10.6929	9.63773	10.4345	10.7594	11.4751
200012_x_at	14.7339	13.6364	14.4767	14.0891	13.4533	13.4845	13.4287	13.5077	13.331	13.9684	13.9506	16.7566	13.4752	12.9137	15.0262	13.1714	14.4062	13.8981	13.8113	13.527	13.7432	14.1525	14.2357	13.1548
200013_at	14.2423	14.0277	13.7135	14.149	12.8288	13.4087	13.3422	13.1012	13.2063	13.8718	13.8031	11.8207	13.2927	13.3168	13.7901	13.4931	13.5051	13.9399	13.8394	12.3724	12.6222	14.0757	14.0079	12.1678
200014_s_at	10.9711	11.1846	10.1943	11.461	10.563	11.6034	11.6374	11.592	10.9897	10.4268	10.5328	7.6918	10.2725	11.2628	10.0664	11.5655	9.75761	10.7397	10.7519	12.9012	13.013	11.7878	11.848	12.1068
200015_s_at	11.1123	10.1178	11.1428	11.5299	11.2538	12.4142	12.3449	12.2133	12.5059	11.7074	11.7098	8.71797	11.9725	11.7126	10.9242	11.4709	11.0544	12.0609	12.0979	12.7693	12.6673	11.4374	11.3269	13.408
200016_x_at	13.4838	14.0123	13.1714	13.7021	13.2976	13.7187	13.6336	14.1364	13.3931	13.582	13.5639	10.1653	13.4882	13.1683	12.8786	13.3275	13.219	13.1573	13.03	14.8471	15.1915	14.2082	14.085	14.6112
200017_at	14.2575	13.8999	12.9967	14.1253	12.8736	13.332	13.243	12.6677	13.2049	14.1937	14.0819	11.9923	13.2455	13.2234	12.9948	13.3236	13.0065	13.6519	13.7437	13.4798	13.1342	14.2761	14.1196	12.9334
200018_at	14.7203	13.9739	14.8054	14.4331	13.6554	13.7364	13.7075	13.985	13.6646	14.3376	14.3055	14.3687	13.6596	13.4956	14.9624	13.4938	14.2	14.2073	14.3241	14.0372	14.1353	14.2799	14.2148	13.6577
200019_s_at	14.3561	14.4023	13.4308	14.4447	12.6492	13.0404	12.9887	14.443	13.0255	13.8728	13.8682	13.2954	12.8602	13.63	13.9399	13.3467	14.2817	13.9545	13.7767	14.6025	14.614	14.308	14.2869	12.8769
200020_at	11.3006	11.0873	10.2832	11.2175	10.6776	11.4608	11.5388	11.8372	11.2486	10.5732	10.6377	6.66791	10.6094	10.7202	10.1793	11.8233	10.4644	10.3834	9.97642	12.9238	12.8542	10.2701	10.3642	12.2244
200021_at	12.8265	14.54	13.5362	14.1871	13.7898	14.1266	14.0904	14.8102	14.1547	13.903	14.0477	8.94234	13.9568	12.8394	13.468	13.8286	15.087	14.5509	14.3462	14.2325	14.3179	14.1649	14.3048	13.606
200022_at	14.0388	13.7473	13.2983	14.1915	12.2962	13.4527	13.3514	12.6302	13.0904	14.2797	14.1667	10.1362	12.9135	13.5119	13.6677	13.7102	13.8806	14.257	14.4083	12.7259	12.6849	14.258	14.2338	11.9263
200023_s_at	13.5966	13.1529	12.7756	13.1133	11.634	12.6149	12.5883	11.8395	12.1878	12.5509	12.5335	9.99079	11.7309	12.8505	12.9914	11.2769	11.7718	13.465	13.806	13.5091	13.4859	12.9201	12.947	11.6998
200024_at	14.0451	13.5198	13.4962	14.032	12.2731	13.1998	13.1578	12.5532	13.0517	13.7736	13.6912	11.4534	12.612	13.0312	13.0103	13.2732	12.818	14.1309	14.048	12.2142	12.2299	13.8134	13.7824	11.7717
200025_s_at	14.8644	14.1538	14.4769	14.4115	13.3378	13.5961	13.5665	14.3804	13.7075	14.3346	14.2643	11.4243	13.5245	13.4636	15.1442	13.4113	13.9112	14.4567	14.5218	14.1053	14.4479	14.3101	14.2966	14.2485
200026_at	14.5465	13.3725	14.4943	14.7906	13.3248	13.3228	13.3331	13.4298	12.93	14.6451	14.4765	12.289	13.9932	12.1309	13.9327	13.4053	14.5476	13.8175	13.5385	13.0946	13.05	14.3829	14.3866	14.8885
200027_at	12.0845	11.8166	11.6703	11.6198	12.0016	11.7844	11.7388	12.4488	11.8916	11.4373	11.4078	8.37401	11.9541	11.7096	11.5088	11.3029	11.0779	11.5309	11.2813	12.7353	12.9693	11.1939	11.0865	13.555
200028_s_at	12.9213	11.2162	12.392	11.7304	12.0932	11.6275	11.6127	11.9574	11.308	10.8237	10.8574	6.61165	11.4266	11.1706	12.5545	12.0023	11.6232	11.1288	11.1303	11.587	11.587	11.3805	11.6926	11.6805
200029_at	14.3283	14.2173	14.1881	14.3314	13.1646	13.6068	13.5588	13.1849	13.4629	13.9046	13.8588	12.445	13.4019	13.2155	13.9596	13.1105	13.8687	14.2509	14.1422	14.287	14.5174	14.2581	14.266	12.0076
200030_s_at	14.3441	13.674	14.1374	13.4918	13.937	13.4146	13.3831	12.9705	13.1381	13.068	13.1147	10.3144	13.106	13.1195	14.4421	13.1888	12.842	13.7853	13.8711	13.5449	13.4518	12.6809	12.857	13.4155
200031_s_at	14.9534	14.4634	14.6321	14.9102	13.0821	13.7098	13.5474	14.3977	13.9499	14.8688	14.8506	15.7834	13.7225	13.3758	15.1491	13.8074	15.0176	14.7104	14.6888	14.1129	14.4419	14.6722	14.6991	14.3254
200032_s_at	14.8089	14.141	14.4677	14.7268	13.9289	13.952	13.8617	14.3667	13.7868	14.6799	14.5759	12.6726	14.0256	13.3694	14.9676	13.6785	14.8669	14.5725	14.6219	14.4762	14.6901	14.6242	14.5031	14.5221
200033_at	11.0938	12.5808	11.7117	12.7516	12.3618	12.6454	12.6067	12.9042	12.3751	12.8308	12.8125	5.9654	12.3672	12.3157	10.3806	12.7333	12.5845	12.194	12.0219	14.1112	14.3572	13.6762	13.5503	12.9171
200034_s_at	13.7837	13.4316	13.3847	14.1533	12.7548	13.1584	13.0946	13.6595	13.0698	13.7648	13.6892	11.2477	13.1752	13.2717	12.6215	13.2461	13.1015	13.344	13.3308	13.8303	13.7774	13.8265	13.7266	13.0578
200035_at	11.814	10.7105	11.7014	10.8872	9.71757	9.79696	9.88247	9.84165	10.0174	10.2531	10.2823	11.8551	10.3512	9.78945	11.5308	9.617	10.4113	10.0835	9.79303	9.44817	9.77062	9.94076	9.92759	8.83192
200036_s_at	13.7968	13.661	13.2064	13.9464	12.2466	12.6926	12.637	12.5918	12.8569	13.6087	13.5188	6.77553	12.4783	13.2728	13.0823	13.0324	12.4936	13.5015	13.175	13.5385	13.6336	13.7904	13.7947	12.8472
200037_s_at	11.0915	11.3438	10.2517	11.6797	10.5881	11.8143	11.7778	11.6846	11.5393	10.6448	10.636	9.13058	10.9993	10.8997	10.332	12.0538	10.2611	10.5944	10.5019	13.2391	13.502	11.9303	11.7174	12.2797
200038_s_at	14.1063	14.2795	13.4565	14.1297	13.1012	13.6653	13.5935	13.2248	13.5416	14.26	14.2222	10.2199	13.2101	13.4865	13.1609	13.1331	13.9055	14.0234	13.887	14.2061	14.2619	14.2264	14.204	13.7797
200039_s_at	11.7365	12.1802	11.3931	12.2206	10.8912	11.9778	12.0201	11.6555	11.6287	10.3133	10.4465	8.84764	10.6944	10.8173	11.4351	12.1519	10.8109	11.6722	11.6439	9.97897	10.0118	10.2552	10.8197	9.73885
200040_at	11.2513	11.8286	10.3519	12.1059	11.1007	12.0431	12.0197	11.2771	11.4573	10.7867	10.6954	8.38455	11.0096	11.3285	10.3023	11.8222	10.6292	10.9803	10.8554	12.9264	12.9794	11.8792	12.08	12.4995
200041_s_at	11.837	12.189	11.9608	12.3875	11.6655	12.4781	12.5941	12.2331	11.7787	12.204	12.1903	7.19925	11.916	11.8088	10.9889	12.4178	11.9658	11.802	11.5243	10.9315	10.3877	12.0865	12.0459	10.1908
200042_at	10.9424	10.8838	10.2462	11.043	9.97866	10.6751	10.7538	10.6325	10.6011	11.0994	11.1411	7.5012	10.4411	11.4454	10.997	10.5947	10.6273	11.1024	11.2608	10.5082	10.6261	10.3975	10.4243	10.8274
200043_at	11.224	12.7877	11.5821	13.0137	11.6388	12.8129	12.7654	11.664	12.6247	11.9316	11.924	8.33545	11.7616	12.2375	11.0028	12.9059	10.743	11.9512	11.5381	11.5439	10.7106	12.428	12.3877	10.5915
200044_at	8.63835	11.6836	8.87595	12.024	9.48802	11.6616	11.6384	11.2386	11.6991	10.8661	10.9418	7.382	10.6003	11.1142	8.47608	12.1181	10.4794	11.932	11.6775	11.5538	11.2392	11.237	11.4961	10.7044
200045_at	11.0242	11.0108	10.5524	10.9266	10.3042	11.115	11.398	10.999	10.1622	10.283	10.4102	10.5858	10.2282	10.8269	10.7753	11.1025	10.0848	10.5534	10.0941	10.2977	10.0997	10.6243	10.7738	10.3276
200046_at	11.535	11.2428	10.6053	11.9179	10.8322	12.1683	12.1736	11.5555	12.0479	11.1413	11.1484	10.4947	11.1631	11.3699	10.8754	11.7133	10.5305	11.844	11.7487	9.75207	9.84982	11.6625	11.581	12.3373
200047_s_at	11.0197	11.5357	10.4756	11.1709	10.7411	11.3385	11.3214	11.5373	10.9843	10.9097	10.8528	10.0604	10.5362	11.4277	10.6628	12.0416	9.87099	10.8232	10.822	12.6999	12.7993	11.8284	11.7633	11.5626
200048_s_at	12.3126	11.6125	11.4928	12.5553	11.2838	11.7191	11.6794	11.9902	11.7546	11.6617	11.7599	12.6796	11.4623	11.8397	11.4643	12.3728	11.5283	12.7158	12.8727	12.5324	12.5292	12.0242	12.2299	11.7474
200049_at	9.69681	8.99991	10.1315	9.04796	9.96062	9.2695	9.2332	9.46023	8.90032	9.71112	9.66912	10.6362	9.30686	9.55116	10.1028	10.1314	9.0183	8.93062	9.09526	9.54635	8.96466	9.82472	9.85268	10.1575
200050_at	9.81155	9.57799	9.71836	10.4052	9.44501	10.5306	10.5016	9.93022	9.97197	9.87111	9.88828	7.71501	9.64042	9.74128	9.41586	10.7394	9.27443	8.97194	8.70891	10.3158	10.0194	10.3539	10.1337	11.0273
200051_at	9.60815	9.40319	9.58105	9.1479	8.53838	8.59503	8.58761	9.00294	8.92008	9.03617	9.0179	7.56964	8.4201	9.00241	9.99005	9.18214	9.25825	9.03118	8.80786	9.45734	8.74687	9.31059	9.36651	7.80342
200052_s_at	10.1089	11.5529	9.45885	11.6036	9.51207	11.4351	11.4107	10.1253	10.9549	10.4222	10.45	7.10872	10.1258	11.0523	9.31957	11.9238	9.31661	11.011	11.0951	10.5466	10.4575	10.7449	10.691	8.64593
200053_at	11.9556	11.4246	11.8358	11.3006	10.9294	10.2982	10.236	9.89259	10.7502	10.3197	10.3945	10.6312	10.596	10.2583	11.9982	10.0573	10.8917	10.8699	10.6821	9.74437	9.86109	10.4487	10.5617	9.33078
200054_at	8.80573	9.11202	8.40456	9.1291	8.53938	9.08974	9.2472	9.57381	8.76778	7.85814	7.99871	8.68604	8.47275	8.8428	8.58091	8.91015	9.03949	9.07884	9.10826	9.33222	9.00166	9.0651	8.9593	8.82306
200055_at	11.4967	11.5923	11.205	11.9527	11.1057	11.163	11.2561	10.9635	11.6986	10.4806	10.5642	12.6871	11.1162	10.8162	11.4663	10.7225	11.3287	12.1327	11.4884	10.0957	9.54658	11.5291	11.7727	10.8025
200056_s_at	9.72937	8.72528	8.93158	9.1668	8.90151	9.05622	8.9374	8.3858	9.0578	8.57022	8.35962	7.44246	8.49293	9.01337	8.71428	9.18333	7.85796	8.43283	8.55945	10.4508	9.72997	9.99711	9.9423	8.34612
200057_s_at	11.4606	12.9056	11.3721	13.1608	11.7899	12.6439	12.6344	12.3943	12.3944	12.2585	12.2267	8.77417	12.3638	11.9475	10.9986	12.6994	12.1788	12.5411	12.5898	12.6935	12.5506	12.7173	12.7228	11.9459
200058_s_at	10.7386	11.3834	10.8142	11.446	10.3877	11.0692	11.0767	11.269	10.4078	11.1019	11.0602	7.01865	10.7273	11.0706	10.4362	11.7104	10.5231	10.7748	10.8276	12.3101	12.3737	11.3594	11.5176	11.6779
200059_s_at	11.968	13.3446	12.1212	13.0105	12.5759	13.184	13.1706	12.2677	13.4935	13.3074	13.2571	9.98003	12.3491	13.0281	11.7204	12.7559	12.4482	13.3872	13.6024	12.5114	12.1155	13.1448	13.2608	12.3009
200060_s_at	11.6746	11.5619	10.9533	11.4302	10.9885	11.806	11.8303	11.3896	11.0474	11.1858	11.1108	9.54522	10.6341	11.1085	11.3918	11.8772	10.6861	11.6969	11.6169	11.1744	10.9498	11.6268	11.6767	10.9312
200061_s_at	14.6956	14.2935	14.8828	14.515	13.7284	13.8358	13.7587	13.4679	13.719	14.465	14.4484	15.1597	14.0119	12.9786	15.1415	13.5498	14.4879	13.9802	13.7146	12.9017	12.8464	14.1836	14.2591	13.1702
200062_s_at	15.0501	14.9088	14.7855	15.0087	13.7381	13.8254	13.8031	14.9484	13.89	14.719	14.6347	15.3579	14.0812	13.6218	15.102	14.1402	14.8065	14.6118	14.4492	14.6156	14.6835	14.8319	14.7877	15.1997
200063_s_at	12.9471	13.906	12.7424	13.795	12.8122	13.4028	13.339	13.8261	13.268	12.9372	12.9023	7.41467	12.9204	12.895	12.6404	13.3298	12.4976	12.9229	12.8295	14.3215	14.4679	13.7899	13.6884	13.9984
200064_at	13.671	12.9729	13.4406	13.8153	13.1987	13.5006	13.5701	12.1946	12.6063	13.0686	13.0262	11.5814	12.9635	13.0873	13.1796	13.4775	13.3297	12.8977	12.9584	11.8921	11.9015	12.8074	12.8368	10.6606
200065_s_at	11.8508	12.3046	12.2123	12.8299	12.4253	12.6898	12.7677	11.9534	12.8637	12.1314	12.0279	13.1066	12.6238	12.2948	11.5167	12.7352	11.9665	13.0738	13.067	10.7799	10.8116	12.4901	12.7044	10.9774
200066_at	10.594	10.9264	10.5221	10.3258	10.2879	9.75351	9.73092	10.4867	10.1286	9.91221	9.86186	7.50977	10.0969	10.078	9.89874	10.2632	10.0267	9.24642	8.812	11.6144	10.7793	10.9649	10.9658	10.03
200067_x_at	12.698	11.5895	12.3745	10.9597	12.1282	11.5215	11.466	11.8182	11.6822	11.2964	11.2729	14.0678	11.5099	11.8188	12.0997	11.0021	11.1367	11.8762	11.9171	12.7572	12.7566	11.207	11.27	12.6239
200068_s_at	11.3201	13.1465	11.3597	12.3511	12.7368	12.9707	12.9176	12.8039	12.6691	12.4856	12.544	9.73566	12.905	12.6477	10.9854	12.7604	12.2594	12.3491	12.1221	13.0619	12.8269	11.7463	11.9285	13.5713
200069_at	8.13931	8.23323	7.80284	9.4858	8.54471	8.98596	8.91391	9.10077	7.78169	8.24498	8.16705	5.9112	8.30469	8.4153	7.81903	9.08356	7.81054	8.24494	8.22082	10.2226	10.5441	9.08925	8.96011	10.1939
200070_at	10.0867	8.77616	9.58622	9.2756	9.21035	8.53233	8.55138	9.13518	8.70515	9.45928	9.32484	13.22	9.98723	9.29559	9.74635	9.58493	9.61099	8.9461	9.08233	9.5013	9.42573	9.70483	9.69409	8.9274
200071_at	10.0532	10.3979	9.29433	9.95733	9.74984	10.3346	10.3603	10.2317	9.90337	9.06954	9.06324	6.39683	9.1296	9.51552	9.49228	9.98522	8.30374	9.58132	9.8567	11.6405	11.4528	10.8122	10.5928	9.40228
200072_s_at	10.1289	11.0067	10.0176	11.6848	10.2561	11.9013	11.8971	11.1036	11.2221	11.3647	11.4522	8.52328	10.419	11.5337	9.75991	11.6373	11.727	10.6611	10.1141	12.4314	11.9852	11.7327	11.8637	9.98448
200073_s_at	10.5479	11.0485	10.2712	12.1352	10.3667	11.6359	11.5951	11.0846	11.2814	10.6238	10.5815	7.48204	10.1174	10.9989	10.0387	11.4708	9.97785	10.6663	10.319	13.3608	13.324	11.742	11.6208	11.2834
200074_s_at	12.9417	13.1507	12.234	13.2159	11.6244	12.6871	12.6461	11.7914	12.0744	12.814	12.7662	9.58247	11.8567	12.8022	11.9688	12.5082	12.3607	13.0629	13.0743	12.5905	12.3209	13.4852	13.377	11.8504
200075_s_at	9.58205	8.95147	9.51839	10.4545	10.0512	10.6286	10.727	10.5744	11.4431	11.1281	11.15	14.7347	10.6007	11.3352	8.78642	10.1878	10.3159	11.8551	11.745	9.16505	9.13985	10.5832	11.2263	8.09746
200076_s_at	10.186	10.4414	9.9616	10.6099	9.58751	10.0393	10.1255	9.42504	9.87174	9.53311	9.64711	10.5355	9.6749	9.76918	10.0683	10.1869	10.077	10.4447	10.4436	8.51164	8.62943	9.94905	10.2035	8.55127
200077_s_at	13.7744	13.2677	13.7717	13.6942	13.0677	13.1802	13.1256	13.2404	13.3865	13.2737	13.3039	17.3247	12.9674	13.0261	14.2857	12.9609	13.5487	13.898	13.9555	13.0766	13.3644	13.3676	13.5586	12.1504
200078_s_at	10.7037	11.7688	10.3681	11.4661	10.3462	10.6942	10.6823	10.5017	11.2432	11.0214	11.1048	11.0708	10.73	11.2852	10.5494	10.8859	11.3899	11.4844	11.486	9.00225	8.87028	10.5804	10.7765	9.67427
200079_s_at	12.058	11.4595	12.0728	12.0464	11.5729	11.7807	11.8524	11.4536	11.4477	11.1288	11.137	10.4069	11.363	11.5894	11.9015	12.4304	10.7633	11.7916	11.7265	12.1924	11.7084	12.0539	12.0511	10.581
200080_s_at	12.5146	12.7831	12.403	12.954	12.5649	12.7629	12.6632	13.0183	12.2704	13.2618	13.1549	11.3678	12.3291	13.2792	12.5257	12.7262	12.6467	12.4282	12.4369	14.0262	14.2703	13.3763	13.2772	13.3319
200081_s_at	14.1426	14.6296	13.6811	14.698	13.074	13.709	13.6427	13.5633	13.6417	14.6623	14.588	12.0098	13.5933	13.0948	13.6169	13.4974	13.8452	14.0501	14.0284	13.9815	13.6325	14.5259	14.5036	13.0372
200082_s_at	13.4145	13.9583	12.8937	14.465	12.645	13.4943	13.4571	11.7315	13.3119	13.7981	13.733	10.5149	13.241	13.3597	12.2657	13.4274	13.2302	14.0641	13.9428	11.0882	11.0172	13.9447	13.9807	11.3485
200083_at	10.8316	11.3321	10.625	10.9169	10.6228	11.3999	11.4039	10.5457	11.0602	10.81	10.8243	9.39151	10.5837	10.7352	10.9556	10.6403	10.7783	11.6712	11.822	11.2085	11.3565	10.5804	10.3894	11.0499
200084_at	11.1733	10.8146	10.9498	11.624	11.3729	11.668	11.6374	11.4371	11.7216	10.9799	10.9183	9.94162	11.3041	11.4745	10.5377	11.5169	10.4592	10.699	10.6096	12.0116	11.7692	11.9374	11.8583	11.0987
200085_s_at	12.7584	11.4519	11.9621	11.7122	11.0186	11.4194	11.4321	10.5515	11.7713	11.1184	11.1443	13.8404	11.0679	11.8866	12.7942	11.8212	11.9606	12.4314	12.2406	9.38477	9.37186	11.0396	11.5735	8.70094
200086_s_at	13.5375	11.7854	12.6924	12.2717	12.7347	11.4934	11.5305	11.8215	11.5338	12.0042	11.9787	10.2382	11.9618	12.0362	13.4534	12.1757	11.5678	12.2475	12.4412	12.4129	12.0511	12.3493	12.3378	11.4662
200087_s_at	12.1461	12.2461	11.71	11.7357	11.74	12.3359	12.266	11.9659	12.7846	12.1318	12.0701	7.24189	11.5759	12.4828	11.7598	12.2869	11.3648	12.6271	12.5414	12.7449	12.1168	11.96	12.0595	11.7505
200088_x_at	14.7151	14.6466	14.2791	14.7135	13.2283	13.6465	13.5795	14.3339	13.5437	14.5368	14.5133	14.8481	13.5512	13.4992	14.6255	13.8808	14.5977	14.6156	14.5834	14.6644	15.0387	14.4598	14.4611	15.0439
200089_s_at	14.0765	13.8907	13.4407	13.6547	12.4871	12.9902	12.9263	13.4534	12.7147	13.5423	13.4435	10.9361	12.5323	13.2942	13.8414	12.8607	13.2733	13.5825	13.6433	14.4556	14.5749	13.7908	13.616	13.9425
200090_at	12.0545	10.9098	11.5552	11.2502	11.1703	11.3601	11.3212	12.2167	10.8592	11.6205	11.6098	5.06851	10.7648	11.6103	11.8819	9.80961	11.1026	11.4247	11.167	12.7875	13.0185	11.7012	11.6071	11.8961
200091_s_at	13.6738	12.5023	13.5191	13.6374	12.3304	12.4866	12.3797	12.6734	12.5388	13.1841	13.0078	12.9281	12.3467	12.8576	13.1829	12.8314	11.8787	12.8284	12.9784	13.2903	13.4636	13.8368	13.5393	13.4722
200092_s_at	14.4169	13.7759	14.139	14.0687	12.8742	13.4386	13.3943	14.158	13.2323	14.1541	14.0837	13.0522	13.3419	13.4879	14.4264	13.3836	13.4934	14.1624	14.0759	13.7783	13.9267	14.3215	14.2942	13.8632
200093_s_at	12.1752	13.0248	11.846	12.3073	10.9154	11.8155	11.7783	11.2467	12.1281	11.7999	11.7743	6.5897	11.6901	12.0822	11.8498	11.7501	11.0715	12.307	12.3499	12.8317	12.666	12.2329	11.9293	10.739
200094_s_at	12.8414	13.6205	13.7315	13.9537	12.6025	12.7121	12.7533	11.531	12.8514	13.3692	13.3127	13.0759	12.9457	13.0181	13.6394	12.8996	12.9625	14.2374	14.4104	13.624	13.7345	13.3982	13.2297	12.6992
200095_x_at	15.405	15.0392	15.1556	15.1104	13.8629	14.3069	14.2411	14.962	14.3331	15.0144	14.9553	14.46	14.1088	12.4834	15.7275	14.1449	15.4199	15.1363	15.062	15.083	15.4567	14.761	14.7893	15.3738
200096_s_at	10.8067	11.6358	10.2091	11.6944	11.4836	11.6557	11.6323	11.1028	12.4626	10.9549	10.9747	10.2131	11.6446	11.6987	9.54004	12.2589	10.8687	12.1329	12.3855	8.46176	8.33357	11.642	11.6419	10.7474
200097_s_at	10.8616	11.1844	11.1335	11.6869	11.2478	12.2893	12.2468	11.578	11.8649	12.0239	11.89	11.613	11.9373	11.8617	10.7182	11.7367	10.6675	11.334	11.1958	12.7931	12.0263	12.8108	12.6144	12.318
200098_s_at	11.9383	11.7109	11.3195	11.1417	10.5489	11.2836	11.2392	11.2332	11.1447	11.4335	11.4282	7.68055	10.4928	11.1073	11.81	11.35	10.8537	11.4499	11.5669	12.1419	12.3436	11.2795	11.3678	11.3606
200099_s_at	14.7496	14.2868	13.8918	14.7949	13.554	13.7959	13.7125	13.7739	13.7258	14.5294	14.4449	12.8315	13.6053	13.852	14.5268	13.7839	14.301	14.4353	14.5559	14.2569	14.2385	14.6101	14.5201	13.0551
200593_s_at	9.8455	10.3457	10.762	11.1407	9.87503	11.1677	11.2157	10.415	10.6989	10.7434	10.7441	7.70403	9.77747	10.4175	10.1235	11.3753	10.2253	9.94499	9.63431	11.9884	12.0356	11.4113	11.4809	10.5266
200594_x_at	11.0576	11.3492	11.7311	12.3999	11.9613	12.3716	12.4148	11.6813	11.8435	11.6309	11.6395	7.0071	11.8976	11.813	11.2154	12.5135	11.1895	11.316	11.0474	12.427	12.2612	12.6053	12.5806	11.4906
200595_s_at	11.4355	10.814	10.9718	11.1343	10.9834	11.5522	11.5403	10.9867	11.4213	11.1141	11.0885	6.26996	10.1131	11.4083	10.8708	10.6779	9.31069	10.5913	10.3091	11.8919	11.9679	11.2969	11.1437	11.553
200596_s_at	8.23567	9.87956	10.6639	10.4095	9.02758	9.8531	9.77815	10.8881	10.0858	10.4491	10.4649	7.26453	10.1039	9.47572	9.31125	9.76596	8.58433	8.91871	7.87505	10.25	9.94931	9.88884	9.81424	10.2183
200597_at	9.53408	8.76703	9.11733	9.08518	8.90848	9.00797	9.12521	9.55828	8.55231	9.46053	9.33165	6.79939	8.33836	9.40052	9.32385	8.33509	8.79733	8.48786	8.32597	10.088	9.84222	9.52349	9.16617	10.2242
200598_s_at	7.2753	12.6831	8.73061	11.2461	10.3415	11.7817	11.7922	9.74468	12.162	9.55141	9.5383	8.24851	11.9106	9.26013	8.86125	11.0318	8.76795	9.74969	9.95819	10.8406	11.483	10.5245	10.5793	10.5089
200599_s_at	10.7824	13.3047	10.0731	12.6195	11.8769	12.9472	12.9109	11.762	12.619	11.3194	11.3743	7.26229	12.3584	11.5518	9.24254	11.9777	12.2182	11.223	11.0602	11.8492	11.7606	11.7616	11.8883	11.1264
200600_at	9.3071	11.524	9.48828	12.3779	11.4302	12.6113	12.7061	11.3137	12.5803	11.2198	11.4484	7.3101	11.5307	11.7738	9.1183	4.37878	11.0173	11.7134	11.8808	11.4953	10.5337	12.654	12.9999	10.4738
200601_at	8.83466	12.3338	9.89283	10.7001	9.99159	11.0594	11.1769	10.3591	12.6524	11.5311	11.5566	9.44397	11.3875	11.0607	9.38725	10.8765	11.4709	11.9643	11.631	8.32866	8.50055	9.47295	10.2919	8.6022
200602_at	10.0306	10.1992	8.53115	7.68839	10.4945	10.963	10.8394	10.6049	9.82221	10.6217	10.4887	5.66493	11.0516	10.9105	8.73478	9.13761	9.56161	10.6571	10.3864	9.81333	10.378	8.38146	6.69333	12.7726
200603_at	11.7958	11.5814	11.7587	10.7481	12.448	11.7661	11.6611	11.1153	11.7872	11.4417	11.3762	6.44837	11.3734	11.7166	11.1204	11.7198	10.5557	11.6218	11.8007	11.6578	11.7494	11.4845	11.5127	11.969
200604_s_at	8.20456	10.9584	9.70966	9.02732	12.011	10.1766	10.1404	8.55194	10.4308	9.26893	9.2624	8.93735	9.13137	9.77222	8.63479	11.8038	8.87566	10.2787	10.6635	6.86359	7.39328	9.20515	9.21982	8.24587
200605_s_at	9.64962	11.4837	11.2215	10.8434	12.5831	11.4685	11.3381	9.73214	11.6783	11.1772	11.1302	6.81777	11.5991	11.4202	8.79323	12.1961	9.91708	11.1399	11.1866	10.1427	9.71765	10.9032	10.9746	10.184
200606_at	6.57297	7.69893	6.40025	6.02704	12.5412	8.37308	8.77938	13.8549	12.2295	14.3225	14.246	8.1532	10.4401	13.3823	7.33714	11.7974	8.76367	7.3723	7.62529	6.04268	6.62511	6.92416	6.45469	13.0767
200607_s_at	8.01085	10.2901	9.75339	9.75371	9.80469	9.71794	9.83271	9.24978	10.2352	8.95648	8.98018	9.23395	9.74471	9.41008	9.37371	10.669	8.25476	9.10942	9.36769	7.22896	7.1425	10.4558	10.4081	8.35443
200608_s_at	10.4293	10.2544	10.3862	10.8606	10.6278	10.5694	10.4531	10.524	10.7454	10.1025	9.9984	4.74582	9.83883	10.1129	9.41983	10.9857	8.82821	9.22509	9.21099	11.4302	11.2666	11.5273	11.2688	10.651
200609_s_at	10.5881	11.9146	10.2631	11.707	10.8028	12.3353	12.3886	11.504	12.6938	10.9676	11.0561	8.18446	10.8663	11.3806	10.66	10.745	11.056	12.6783	12.8788	11.2114	10.8309	11.7787	12.1586	11.2077
200610_s_at	12.4512	12.7969	11.6255	12.8604	11.6535	12.7778	12.8055	12.253	12.2678	12.3603	12.374	8.59607	11.6792	12.5812	11.0278	12.5018	11.2242	11.5663	11.122	13.675	13.1	12.8234	12.8474	12.2504
200611_s_at	10.2984	12.3629	10.2207	12.4929	10.7923	12.5733	12.6721	10.3474	12.5245	10.595	10.7111	7.79535	10.9842	11.2062	10.1903	11.3688	10.953	12.9717	13.0141	9.20532	8.85448	11.5856	12.0024	8.27689
200612_s_at	7.87759	10.5329	9.3918	9.19162	9.40498	10.7983	10.7554	8.52954	10.2694	9.75396	9.76774	11.5114	9.69024	9.70846	9.51221	9.05588	9.85792	9.74237	9.44502	8.50329	8.58247	10.0234	10.3053	8.8555
200613_at	10.3927	11.974	10.0809	11.411	11.0467	11.6224	11.6328	10.8149	12.6129	11.1345	11.1737	13.1822	11.0444	11.1314	9.62553	11.8967	10.879	12.2013	12.1954	8.93168	8.8645	10.9498	11.1346	8.6704
200614_at	11.3973	12.4361	11.4407	13.0463	12.2686	12.8841	12.8386	12.7552	13.2196	12.6459	12.6756	9.72433	12.6499	12.7389	11.4637	13.658	12.4512	12.5784	12.3023	12.4651	12.1618	10.8994	11.0782	13.1765
200615_s_at	9.94476	10.3254	10.1446	9.68415	10.8506	10.3157	10.3179	8.19978	10.6138	7.90332	8.13777	11.7555	8.92876	8.58918	9.78132	9.71709	8.45641	10.5125	10.5842	8.23471	8.43502	8.30363	8.60956	7.95357
200616_s_at	7.48705	9.0941	9.7118	10.5364	8.42665	9.57887	9.53058	9.2398	9.62138	8.18306	8.22166	5.60743	11.5668	6.86324	10.4374	10.0039	6.37442	9.14788	9.34195	7.6405	8.47258	8.3932	8.82889	9.34444
200617_at	11.2255	10.4378	10.6313	10.7515	10.6562	10.2404	10.2007	10.1716	10.5023	10.045	10.0928	9.63926	11.1297	10.1205	10.9768	10.5792	10.5093	10.3669	10.2708	8.01341	7.96884	9.05073	9.09898	9.56212
200618_at	9.67158	11.9597	9.76559	11.5434	10.4919	12.0174	12.1043	10.9065	12.5821	10.7032	10.685	9.68258	11.3245	10.8901	9.57011	11.2295	10.977	12.4042	12.44	9.60624	9.76768	11.195	11.8433	10.6327
200619_at	9.98015	10.9491	9.03189	11.0337	8.86217	10.2548	10.3524	10.0788	10.3471	9.37114	9.32902	6.36818	10.0008	9.75034	8.11497	11.2582	10.1229	10.13	9.86602	11.0732	10.7502	10.6337	10.9065	9.6194
200620_at	11.4023	11.9683	10.931	10.5597	12.0245	11.2769	11.2013	11.4102	12.0771	12.0292	11.9581	10.7744	12.571	12.2206	10.708	11.1885	11.8042	11.8839	11.9823	12.7025	12.2763	11.5554	11.7036	11.6402
200621_at	9.94562	11.753	9.86434	10.4356	10.4752	11.9016	12.0312	10.3579	12.3947	11.6708	11.6812	9.59569	10.5094	11.4559	10.4877	10.6658	12.4469	12.5644	12.5202	9.67589	9.26515	9.97508	9.98023	12.1791
200622_x_at	10.4641	9.56887	9.82959	11.0762	10.0225	9.81176	9.86166	8.75344	10.1821	8.99933	9.12706	12.067	9.79559	9.15767	10.6136	10.4612	9.7414	9.97773	10.3486	7.7023	7.44592	9.8955	10.0697	7.34322
200623_s_at	9.99012	10.0605	10.1025	11.0439	9.9478	11.0463	11.1317	8.82548	11.0568	9.78519	9.82189	8.62458	10.9233	8.84532	10.4083	10.9513	10.6493	10.4942	10.3338	7.34134	7.15185	10.3633	10.3189	7.71834
200624_s_at	11.4418	11.5015	11.762	11.2451	11.8425	11.4399	11.419	9.50959	11.228	10.6638	10.5773	7.94153	10.7715	10.7862	10.6115	11.8663	9.47525	10.0811	9.8714	11.7395	11.9809	12.0604	11.9296	8.92699
200625_s_at	9.94966	11.9809	9.43155	12.3395	10.8192	12.0007	12.0508	12.0285	12.8012	11.4496	11.4724	6.70404	11.3105	11.7327	9.0847	11.2604	11.7688	12.3082	12.345	10.3298	10.4177	12.1702	12.5443	11.0949
200626_s_at	9.7846	11.5802	8.90888	11.6596	10.1631	11.6161	11.5459	10.2268	11.4721	11.0152	10.9427	5.63776	10.9685	11.2912	7.96194	11.6137	9.50268	10.4534	10.2436	12.451	12.0964	12.5494	12.3934	10.8843
200627_at	12.1958	12.7056	11.7342	12.5523	11.7899	12.5922	12.5751	12.152	12.5623	11.9571	11.9374	11.1302	12.039	12.1914	11.2145	13.0911	10.9564	11.754	11.6354	12.8481	12.8719	12.5808	12.4624	11.871
200628_s_at	8.80295	10.2757	9.0086	11.2208	9.60898	10.4256	10.4916	7.48412	9.48582	8.46448	8.86079	7.10301	9.28106	9.2928	8.04564	9.79598	10.4615	10.4643	11.0501	5.26956	5.35585	6.80338	7.35595	6.33095
200629_at	10.7474	11.0066	9.8464	12.0781	10.26	11.1362	11.3567	10.7509	9.75193	9.43432	9.62407	8.37303	10.1742	10.0561	10.6194	10.2266	11.8656	11.5164	11.8616	9.53657	9.40777	9.03708	9.35467	9.78489
200630_x_at	11.4656	13.0835	12.7711	12.9742	11.6611	12.1607	12.0382	12.8696	12.5994	11.7735	11.7838	10.5625	12.1838	10.7386	11.9558	12.0384	11.7146	11.6348	11.2429	12.8885	12.6533	12.6495	12.8241	12.684
200631_s_at	11.788	11.9203	11.3102	12.6991	11.2059	12.1153	12.0549	12.4687	11.7474	11.7921	11.7583	6.72162	11.4111	12.1968	11.1906	12.2174	11.4618	11.6372	11.3751	13.4729	13.6851	12.1803	12.3771	13.0425
200632_s_at	10.5318	9.9127	9.65711	7.35948	10.7667	9.77144	9.77734	13.7122	11.2638	12.2577	12.3138	10.7687	13.1604	12.2386	9.92149	8.66779	12.0852	11.5165	11.4501	10.5684	10.1637	10.2506	10.0987	12.429
200633_at	15.0288	14.5077	15.0123	14.445	14.2726	13.9364	13.913	14.1735	13.8856	13.6282	13.7043	18.2355	14.2016	13.4525	15.8513	13.7546	14.5386	14.2876	14.306	14.7895	15.281	13.9439	14.2676	14.1854
200634_at	10.5482	13.3924	10.6067	13.7942	10.837	13.1982	13.227	10.7865	13.6393	12.2094	12.3867	8.90478	11.786	12.4019	10.1914	12.9842	12.0238	13.4709	13.1734	7.08715	6.47515	13.4115	13.7309	7.07176
200635_s_at	5.07174	9.88459	5.93929	4.71247	6.69947	9.78164	9.82854	9.60264	9.2766	10.6487	10.5384	7.11934	9.55052	9.85044	5.94848	10.1484	8.80354	9.07036	9.26988	6.01266	6.512	5.78131	5.02119	11.238
200636_s_at	5.87402	10.8434	5.58438	5.21211	7.28017	10.948	10.8519	11.5864	10.5723	11.7819	11.6282	8.29579	10.1665	11.3366	6.02511	10.8664	10.2804	10.7797	10.7361	6.78891	6.59642	5.40199	5.23768	12.842
200637_s_at	4.36173	9.8253	4.68365	4.40535	5.62646	9.46364	9.44823	7.37337	9.22432	10.3013	10.1729	6.68751	8.72631	9.65131	6.30442	10.0384	8.16881	8.96851	9.18824	3.48782	3.88104	4.4333	4.15506	6.41797
200638_s_at	8.9308	11.6175	8.96405	12.0017	10.6316	12.2624	12.2802	11.9251	12.5237	12.329	12.3645	5.5331	9.94505	12.4416	7.24295	12.8145	9.62668	11.1697	11.0513	11.5671	12.0623	12.725	12.8076	9.5894
200639_s_at	10.1117	10.8112	10.5614	11.5171	11.1094	12.0155	12.0047	13.7766	12.0443	12.4139	12.4458	6.17569	11.3838	12.1939	9.69227	12.6924	11.1312	10.9857	10.7494	13.0988	12.7573	12.9057	12.9032	13.3748
200640_at	9.86077	11.4092	10.2706	12.8857	11.3094	12.6241	12.6513	13.7761	12.4438	13.4762	13.4124	9.84377	11.8791	13.0238	9.94743	12.9981	11.5774	11.6736	11.5833	12.5432	12.4434	13.0444	13.2569	13.1362
200641_s_at	8.04461	11.6815	8.97124	11.5476	10.4448	12.0545	12.1116	10.2936	12.3148	11.8733	11.9381	9.65962	9.54921	12.0479	8.92665	12.9642	9.47418	11.0879	11.0967	8.24081	8.70744	12.3073	12.386	7.47633
200642_at	13.227	12.7368	12.7231	12.7126	13.0434	12.4781	12.4498	12.7547	12.8339	12.0533	12.0498	11.8195	13.1771	12.2349	12.5083	12.7877	11.7557	12.8129	12.6122	12.4349	11.9912	12.831	12.7013	12.5014
200643_at	11.1925	8.67936	11.5328	10.1789	10.0621	10.0394	10.0776	10.171	10.9308	10.0505	10.0352	7.92812	10.1449	9.87581	10.6789	10.6248	9.94516	10.9238	10.9737	6.98965	6.49791	8.45244	8.45354	7.63595
200644_at	8.86317	8.99655	8.80101	12.3022	9.44548	12.1109	12.0834	9.21207	10.1728	9.48188	9.55691	9.03514	9.64876	9.70687	9.21873	11.737	9.68333	12.5257	12.3086	9.03008	8.75849	10.7785	10.2883	10.9555
200645_at	13.2177	13.2718	12.8343	12.4539	12.6168	12.4451	12.4679	11.2803	12.6068	12.6151	12.5703	15.0111	12.5469	12.8192	12.6475	11.5904	12.2967	13.06	13.0791	11.3742	11.2059	12.1197	12.1718	11.7528
200646_s_at	7.55358	8.95956	8.76298	8.75243	8.80672	8.397	8.42345	5.84985	8.79258	8.41953	8.4825	10.6208	9.17747	8.37377	8.01995	8.72908	8.90953	9.02871	9.316	4.94327	5.77918	8.65868	8.67619	5.43442
200647_x_at	13.1238	11.5901	12.001	12.3825	11.26	12.2703	12.2893	11.8777	12.1708	12.0692	12.0826	10.411	11.3926	12.8393	12.8077	12.9273	11.6835	12.9008	12.8119	12.095	12.0733	11.7481	11.9324	10.4937
200648_s_at	9.66184	7.20399	10.3339	5.96232	9.9602	8.04346	7.99118	8.97634	8.56029	9.26441	9.32847	13.5649	8.10804	9.8903	9.32338	8.22346	9.29062	8.06381	8.66713	7.34828	6.66967	7.7985	7.42791	5.61672
200649_at	9.99768	10.1563	10.0939	10.3105	10.4357	9.91959	10.0579	9.04214	10.1084	9.78945	9.92324	12.3064	11.1758	10.1207	10.3042	9.62252	11.0872	10.4249	10.273	5.90239	5.51858	9.75108	9.84597	7.8818
200650_s_at	14.3968	12.9218	14.0232	14.0206	12.9823	13.3264	13.3541	14.3721	14.435	13.5299	13.6743	7.81104	13.3531	13.4637	14.5702	13.1504	12.0744	13.9264	13.8094	13.6896	13.8364	13.0314	13.1171	13.7636
200651_at	14.2605	14.2622	13.506	14.6452	12.6151	13.7118	13.7018	12.7215	13.5286	14.0207	13.9815	11.4185	13.7056	13.4012	13.8211	13.7459	13.1679	14.4046	14.5123	12.9964	12.8132	14.1804	14.1105	12.5839
200652_at	10.561	11.7776	10.2368	12.3309	10.5868	11.871	11.8951	10.9481	12.2623	11.4451	11.368	10.8126	11.4175	11.7349	10.237	11.794	11.4325	12.2595	12.489	10.6094	10.5838	12.2366	12.3289	10.7877
200653_s_at	12.1016	10.6137	12.4659	10.2679	11.7681	11.7721	11.7751	10.4774	11.5042	11.0029	11.1049	6.24979	11.5411	11.0289	11.8772	12.2014	10.8929	10.6536	10.4491	9.15903	8.90851	12.7952	12.7257	9.16943
200654_at	11.4541	13.047	11.4807	13.0478	11.9963	13.178	13.2106	12.6844	13.7194	13.1558	13.242	5.77644	12.7988	13.3256	11.0957	13.1865	11.7978	14.2053	13.8747	8.94539	9.24162	11.5744	11.998	12.7557
200655_s_at	12.8629	11.7833	11.9765	11.2221	11.4714	12.4341	12.363	12.505	12.2382	11.8537	11.9616	8.52229	11.2271	12.3401	12.2995	12.3314	11.7277	11.1824	10.6705	12.1353	11.7439	13.3296	13.4547	11.3899
200656_s_at	9.60182	11.465	10.3522	11.2518	10.2998	11.5455	11.5696	10.0756	12.5912	11.2849	11.2274	9.48323	10.7441	11.9318	8.59828	12.1354	10.0932	12.4523	12.3673	7.40289	7.44012	10.5629	10.7737	8.30343
200657_at	10.7397	13.7165	10.1643	13.5841	12.1136	12.9818	12.9507	13.2774	12.6887	12.955	13.0101	9.2142	12.8744	13.1681	10.4143	13.518	12.5608	12.7575	12.8003	13.3146	13.2628	12.7065	12.9166	13.6021
200658_s_at	10.1025	10.9473	9.45347	10.9812	9.72763	10.5519	10.5263	9.28655	10.1928	9.72873	9.80557	8.54041	9.85542	10.1746	9.07453	11.5953	9.30831	10.4621	10.6304	8.717	8.38837	9.50928	9.75747	7.77752
200659_s_at	10.3353	9.16694	9.52726	8.96191	8.95289	9.09561	9.16246	8.88129	8.83387	9.05692	9.23611	9.3237	9.87981	9.39028	9.77325	10.0448	9.17339	9.20525	9.36298	8.79638	9.17194	8.95902	8.89996	9.03828
200660_at	8.37569	11.6139	9.10842	9.77105	9.90517	11.8708	12.0584	12.5485	12.9917	12.2	12.5217	5.77066	11.2031	12.2713	8.21708	12.5029	11.7746	12.6017	12.1863	6.33176	5.55287	9.7732	9.27334	8.24167
200661_at	9.1524	11.2631	9.09904	9.83142	10.0587	10.4918	10.5072	9.51506	10.6568	10.9722	11.0184	6.65029	11.0909	11.1357	8.22856	9.98016	10.9846	12.2887	12.1671	6.65026	5.65739	9.86094	10.0379	8.29537
200662_s_at	11.1627	11.483	10.4991	11.0117	11.0966	11.63	11.5773	11.1222	11.0878	11.8396	11.7346	7.9715	11.4153	11.8538	10.3854	10.8323	10.7104	10.8664	10.6819	13.2997	12.5865	11.7737	11.6038	12.2206
200663_at	13.7057	13.3386	13.0101	11.7405	13.0893	13.0693	13.1074	11.8559	13.847	12.9267	12.9478	8.90096	13.1389	13.0122	13.3751	13.0392	13.8544	13.8724	13.7351	12.2037	12.0068	10.4459	11.374	13.3078
200664_s_at	8.09423	9.64553	8.462	8.95095	8.74549	9.03869	9.05366	10.5565	9.54727	10.0554	10.0852	10.2466	8.99232	10.2773	6.65573	11.0971	8.89275	9.6405	9.92811	9.69548	10.2323	12.7835	12.5501	8.39466
200665_s_at	11.0341	12.5386	11.1218	8.64476	12.0792	12.8274	12.724	10.7935	13.5399	13.0578	12.9451	6.16588	11.7329	12.6503	10.8691	3.04412	11.981	14.0751	13.9802	10.3684	8.81242	8.76068	8.96792	11.8229
200666_s_at	10.1232	10.3739	9.98164	9.72128	10.1355	10.1675	10.118	11.8439	10.3748	10.9577	11.0011	8.7563	10.5525	11.0554	9.77827	11.6787	10.5281	10.5992	10.4619	10.2923	10.3116	13.2889	13.1274	10.3218
200667_at	11.4867	10.0697	10.9237	11.0885	10.9484	11.0066	11.0591	11.1422	10.6934	10.8659	10.922	11.1177	10.9494	11.0426	10.9754	10.1175	11.2801	10.5986	10.3458	12.4739	12.8085	11.5553	11.6841	11.9071
200668_s_at	11.3286	11.4942	11.4832	12.4647	11.9233	12.108	12.1081	11.9476	12.1326	11.927	11.9489	14.3598	11.8825	12.0171	10.7693	12.3175	10.902	11.7629	11.7533	12.476	12.6531	12.8591	12.8221	11.1363
200669_s_at	10.0117	10.9244	10.4676	11.7414	11.0186	11.2992	11.3717	11.1318	11.4265	11.3057	11.2957	14.3341	10.5153	11.4149	9.88361	11.9613	9.78356	10.8742	11.0688	11.4254	11.7272	12.1369	12.0096	10.5507
200670_at	8.77982	10.2748	9.19939	10.8052	10.1308	10.2136	10.3523	10.0937	10.0563	10.5782	10.5003	8.4913	9.98565	11.0407	9.24773	12.8279	10.1247	11.1944	11.4767	11.1102	12.0313	10.888	10.6271	11.8142
200671_s_at	5.68265	7.5486	6.22271	7.67148	9.76374	8.44778	8.65501	4.03409	8.11996	7.45761	6.94993	6.04743	7.33378	6.82044	6.20827	7.83509	6.64842	8.78052	8.80177	4.24383	4.19163	6.3143	5.23391	3.57488
200672_x_at	7.61827	9.10212	8.39899	9.62717	9.76451	10.1856	10.2978	6.8084	9.61588	9.52623	9.48726	8.34255	8.96344	9.44151	8.12677	8.99432	9.92965	10.3859	10.2323	6.934	8.12963	9.21887	8.9408	7.39285
200673_at	12.275	12.7838	12.2713	10.1681	12.6895	12.5223	12.4712	12.2167	12.6437	12.8131	12.7655	7.41669	12.7817	12.8004	11.872	12.3029	12.3765	12.7871	12.8362	13.1461	12.937	11.6717	11.5909	12.998
200674_s_at	14.9654	14.518	14.7933	14.8433	13.7178	13.9149	13.8867	13.9872	13.8024	14.6124	14.5811	14.5647	13.7744	12.654	15.3912	13.9769	14.9817	14.6896	14.5331	14.1154	14.5524	14.5137	14.5579	14.0684
200675_at	11.3317	11.2321	10.45	11.9277	12.6567	12.3968	12.4475	11.3863	12.8996	12.699	12.6389	8.78224	12.3888	12.5472	10.2633	11.7711	13.1046	13.2495	13.03	11.1522	10.4569	11.6061	12.3692	12.0172
200676_s_at	9.26733	8.60314	8.47705	8.40254	8.63843	8.80249	8.68854	8.2455	8.54659	8.04838	8.17157	7.8817	8.81904	8.41733	8.23387	7.63922	8.58887	9.2219	9.37381	7.36769	7.1376	8.57821	8.70961	8.43849
200677_at	10.5399	12.7419	10.6322	10.4158	11.8491	12.5024	12.4982	11.1705	13.0942	11.4043	11.4269	7.59436	12.3411	11.528	10.6088	11.696	12.1952	12.8333	12.8722	12.4469	13.0988	10.4904	10.3393	11.7676
200678_x_at	9.75651	12.0681	10.1716	11.6268	10.7486	11.2402	11.2876	11.3836	11.013	11.9029	12.0108	9.81182	11.287	11.9438	10.0788	10.7727	13.0786	12.0651	12.2102	8.10815	8.0998	9.35802	8.91784	8.93863
200679_x_at	9.13786	11.2706	10.6383	11.9251	9.83454	11.5106	11.5047	9.4122	11.5023	10.9724	11.0328	8.76597	11.2898	10.4417	10.1467	12.4198	9.34293	9.25189	8.90911	7.98171	7.48618	11.5994	11.8118	9.21137
200680_x_at	12.5824	13.2104	13.411	13.6156	12.4919	13.4834	13.4396	12.8892	13.153	12.8564	12.8735	10.6168	13.2925	12.4757	12.49	13.5927	12.1846	11.8399	11.2555	13.2246	12.9092	13.4021	13.5498	13.3086
200681_at	12.2589	12.2538	12.1729	11.8684	11.6676	12.1208	12.0941	11.5332	11.8394	11.5922	11.4586	7.56048	11.2295	11.8933	11.7696	12.3473	11.0261	11.1988	11.1649	12.0639	11.8647	10.8989	11.0518	12.1448
200682_s_at	10.9085	11.3643	11.4975	12.1629	11.2041	11.9441	11.887	10.8241	11.928	10.9496	11.0607	9.24024	10.9383	11.544	10.4191	11.9849	10.4235	11.4328	11.4948	9.68513	9.47834	11.7524	11.9745	9.84353
200683_s_at	9.28718	10.3051	9.7699	10.2871	9.69792	10.4359	10.4296	8.89375	10.5848	9.99641	10.0226	6.44803	9.67644	10.345	8.98577	10.2774	8.93132	10.724	10.8666	8.06405	7.82064	10.0481	10.3133	8.2598
200684_s_at	9.06686	9.51704	8.85178	8.99021	9.23483	9.71788	9.6415	9.20055	9.73109	8.06875	8.17569	9.06417	9.42137	8.958	8.868	8.9733	9.00015	9.69466	9.65241	7.90911	8.04162	8.94667	9.25735	9.13309
200685_at	7.56952	5.8543	7.67701	7.03475	8.21858	7.88596	7.72155	7.55638	7.14825	8.34138	7.98574	6.64822	7.60585	7.37097	6.97492	4.71552	8.02151	6.62254	6.87031	10.6083	10.949	9.34615	8.945	8.91728
200686_s_at	9.84044	9.75391	10.2566	10.9017	10.3829	10.9739	10.7761	11.6743	10.3045	11.1192	11.0453	8.23891	10.4106	9.73493	9.05618	10.2799	9.54541	9.61462	9.29037	13.0717	13.2659	11.5756	11.3231	12.9849
200687_s_at	9.41882	10.3505	9.18683	10.3099	9.21623	10.1859	10.1905	10.1941	9.65631	9.53666	9.54321	7.22724	8.96248	9.90325	8.9495	11.2263	9.13093	9.88816	10.0029	9.50131	9.66668	9.49698	9.45036	9.53795
200688_at	7.5148	8.29562	8.01146	8.12745	8.09224	7.85996	7.86332	8.45724	7.64395	8.0661	8.11906	9.74506	7.6838	8.09973	7.65871	8.75929	7.90332	7.93769	8.08198	8.80098	9.03824	8.02155	8.00927	8.44036
200689_x_at	14.9128	14.3563	15.0334	14.4206	13.5893	13.6409	13.5876	14.0726	13.5933	14.268	14.2359	12.3184	13.7534	13.2024	15.2655	13.6447	14.5403	14.3512	14.4082	14.5443	14.8605	14.1146	14.0446	14.2736
200690_at	10.8009	8.67349	9.68651	9.31409	9.30148	8.87459	8.7561	8.44664	8.40517	8.52121	8.13938	6.6254	9.20066	8.53581	10.1438	8.63112	7.39843	8.39261	8.40808	9.92681	10.1046	9.12984	8.99758	8.34438
200691_s_at	12.1057	11.5084	11.3567	11.8484	11.2236	11.1743	11.1848	11.5393	11.0812	10.848	10.8631	8.62255	11.1513	11.0296	10.9935	11.9813	9.73424	10.9408	10.7829	12.0469	12.0767	11.2538	11.279	10.8979
200692_s_at	10.164	10.8582	10.1871	11.4582	10.3625	10.4907	10.4434	9.79146	10.139	10.2044	10.3144	7.03234	10.4833	10.0117	9.80925	11.3703	8.63248	10.0328	10.0273	10.4784	10.0888	10.2764	10.2295	8.66131
200693_at	10.2462	13.0644	10.0076	12.0764	12.2441	12.8886	12.8794	12.5383	13.2734	12.4518	12.5201	9.04501	11.8295	12.9133	9.24221	12.7712	11.1631	12.3321	12.4248	12.5688	12.2543	12.1552	12.6354	12.521
200694_s_at	11.4033	10.8017	10.7281	11.2044	11.3945	10.6128	10.6173	10.537	10.6365	10.3901	10.4081	8.72791	10.829	10.5894	11.2908	11.1996	11.18	11.2346	11.0407	11.0118	10.8657	11.5644	11.4823	10.2208
200695_at	10.3898	10.0835	11.1449	11.0589	10.5446	10.0574	10.1142	10.0071	10.779	10.4209	10.4591	11.3186	10.2964	10.198	10.8819	10.4493	10.342	10.9863	10.9432	6.93507	6.82741	10.055	10.0317	6.7089
200696_s_at	12.7383	10.3657	11.9542	8.45076	12.8636	10.5203	10.5359	10.4893	11.3138	13.5189	13.4922	10.6531	10.8515	12.8979	12.3643	10.7152	12.533	11.6696	11.5916	9.69396	8.70761	8.63066	8.50855	10.8238
200697_at	12.1114	10.5425	10.9583	10.5079	11.6054	11.2759	11.3131	11.5397	11.1571	10.9589	10.9805	13.2705	10.0491	11.408	11.3933	11.4652	10.9443	11.3893	11.3988	10.6057	10.7464	11.367	11.2583	10.9297
200698_at	8.78894	10.5376	9.61512	9.15384	10.2803	11.8642	11.8004	10.3899	12.2829	11.0223	10.9884	9.15515	10.527	11.1718	8.78993	11.4701	9.44381	11.7727	11.8588	9.79183	10.4065	8.95599	8.70784	10.4494
200699_at	10.4021	10.7191	9.77109	8.70531	10.2517	11.4865	11.5164	10.7224	12.234	10.5216	10.4547	8.184	10.9196	10.854	9.75981	10.1834	10.862	11.9331	11.5974	9.4927	10.0348	8.6726	8.61334	11.7812
200700_s_at	10.3388	11.776	10.2137	11.5654	10.8284	11.9321	11.9161	11.3557	12.9453	11.0287	11.0771	10.3792	10.6138	11.2602	10.0396	12.8307	9.985	12.474	12.4083	10.4261	10.4149	10.2009	10.4395	10.9213
200701_at	11.046	12.8545	10.1132	11.4136	11.5139	11.6266	11.6209	11.5139	11.4285	11.912	11.9516	9.90799	12.2242	11.9057	10.2405	10.4448	13.8893	12.67	12.6478	11.3657	10.9495	10.5082	9.96384	11.0848
200702_s_at	6.87561	8.49492	8.43357	9.69964	7.93892	7.96978	7.86165	7.27058	8.38965	6.53275	6.6887	6.94276	9.92214	5.39174	9.78605	9.16812	5.65431	8.13599	7.89914	7.93612	8.02474	10.5236	10.3196	7.78376
200703_at	11.0815	12.5535	10.8262	11.3461	11.7228	12.9326	12.8239	13.3553	13.1045	13.2694	13.2879	11.1264	12.2601	13.1434	10.238	12.3293	11	13.1569	13.2249	11.0483	11.1005	10.936	11.1214	11.2434
200704_at	9.65207	11.1452	9.42184	12.4051	10.3075	10.015	10.4099	11.1616	8.93923	10.9027	11.0453	8.28998	11.2857	11.4709	9.7097	10.756	12.0245	10.0391	10.0616	10.9715	10.9128	12.3464	13.1185	12.5845
200705_s_at	14.0775	13.802	13.7063	13.5994	12.2224	13.0107	12.9728	13.1291	12.9348	13.3898	13.3289	11.0111	12.5432	13.4985	13.8818	13.1013	12.8224	13.5575	13.8385	14.4246	14.2635	14.0229	13.864	12.874
200706_s_at	7.89296	10.6489	9.3828	11.8702	9.90752	9.48557	9.84973	9.9925	8.43829	10.6426	10.6393	7.80905	10.0303	10.3967	7.93402	10.0576	10.968	9.47311	9.93627	9.30854	8.77853	11.9459	12.3766	10.9666
200707_at	8.19796	10.4988	8.2782	10.6352	8.11178	9.74004	9.84878	7.67755	10.0946	9.67508	9.5857	7.55046	10.0454	9.26019	7.15758	10.5032	9.75988	10.3711	10.5349	6.01491	5.99882	9.77321	9.81767	4.887
200708_at	13.2936	11.5729	12.9401	11.1838	12.4467	11.5575	11.6104	11.7255	10.5492	10.1391	10.1686	7.57417	10.8118	10.9643	13.3083	10.6424	9.42347	10.8412	11.0241	10.053	10.1778	10.1436	10.2329	11.3379
200709_at	10.919	11.2283	10.9071	11.7541	11.373	12.9105	12.8305	11.408	12.3443	12.0023	12.145	10.1174	11.3067	11.9802	10.5173	11.3882	11.4407	12.1526	12.2903	10.022	10.1853	10.937	10.9957	9.77556
200710_at	12.861	11.0423	12.5068	11.4027	11.8433	10.7749	10.9115	11.2757	10.4055	11.2645	11.2888	9.96848	11.7672	11.1922	13.0012	10.0606	11.2247	10.8025	10.7325	10.0278	9.72129	10.3095	10.5231	11.0445
200711_s_at	12.3682	10.639	11.907	10.1367	11.0947	11.2943	11.2232	11.6195	11.0394	11.4169	11.2776	9.82019	11.502	11.5052	12.0088	10.7745	10.6613	10.9898	10.9628	11.7855	11.3414	10.9353	10.8041	11.6282
200712_s_at	7.98323	11.1768	8.12453	9.96424	9.36881	10.2024	10.2379	8.91675	9.94376	8.90034	8.97999	8.527	8.69689	9.34131	8.27353	10.2719	8.53874	9.41265	9.73664	9.64204	9.28024	10.0592	10.1016	8.07754
200713_s_at	10.5343	12.5404	9.80466	12.0485	11.1509	12.1272	12.1604	12.4721	11.8054	10.8767	10.9651	8.17957	11.0519	11.6263	9.64912	11.7726	11.1811	11.4754	11.2134	13.6037	13.0497	11.9827	12.1154	13.1611
200714_x_at	10.6866	11.6304	10.6269	11.1286	11.5073	11.5411	11.6233	11.1646	11.1321	11.8416	11.8727	11.271	12.1297	11.8741	11.1148	12.097	12.4119	11.9006	11.9129	9.95495	9.8941	11.206	11.2834	10.4765
200715_x_at	13.4017	13.8623	12.1176	14.6436	12.2212	13.1845	13.0995	13.3943	12.7753	13.6715	13.7197	10.375	12.6973	13.4559	13.0215	13.1917	13.364	14.3448	14.3898	14.2638	14.493	14.305	14.3525	14.0092
200716_x_at	15.2483	14.6928	15.1889	14.9936	13.8626	14.0074	13.9566	14.3033	14.158	14.9095	14.8941	12.8198	14.2411	13.2397	15.5398	13.9535	14.9709	15.0303	15.0614	13.4516	13.4266	14.7103	14.7789	14.1295
200717_x_at	15.1321	14.7041	15.2024	14.5363	14.28	14.2136	14.1497	14.8403	14.0941	14.915	14.8745	15.4683	14.3668	13.5573	15.0307	14.0271	14.9619	14.5363	14.4805	15.0751	15.4573	14.6847	14.6496	15.3378
200718_s_at	14.0702	13.1366	13.4611	12.9864	13.478	13.1805	13.0952	13.3995	13.2557	12.8019	12.7393	14.8117	12.9714	13.0548	14.1231	13.1511	12.5485	13.1347	13.0332	13.6014	13.6807	13.3191	13.3054	13.2951
200719_at	9.7777	7.11235	9.97148	8.14103	9.37724	9.04557	9.05937	9.8366	8.31547	9.50362	9.38158	9.36649	9.5362	9.32213	9.63667	8.59656	8.49707	7.82765	7.99736	11.6694	10.9224	10.2694	10.1389	10.8002
200720_s_at	10.4132	10.6508	10.2556	9.55484	9.99826	10.2848	10.281	9.32492	10.2388	9.35277	9.40274	9.86018	8.63483	9.72022	10.6083	9.52693	9.36512	10.2392	10.6737	8.14394	8.21046	8.95502	9.2839	7.53319
200721_s_at	10.6223	9.69497	10.0604	9.98199	9.80737	10.3932	10.4187	9.39472	10.2109	9.79207	9.8681	9.67255	9.48705	9.70767	10.5539	9.66464	9.27332	10.2769	10.2986	8.38365	8.10075	8.66601	9.03623	7.27839
200722_s_at	8.37431	10.4206	9.11094	10.2967	9.64309	10.9013	10.9284	7.99082	10.6867	9.11137	9.17211	8.9432	9.05006	10.1184	9.00695	11.2592	8.34769	10.2591	10.4418	8.1593	8.27004	9.38258	9.21421	7.68832
200723_s_at	10.0627	11.7135	10.3634	12.0064	10.8876	12.1761	12.1361	10.4202	12.1728	11.3261	11.4097	5.5986	10.9382	11.7613	9.96289	12.1144	9.70594	11.8864	11.8727	11.4524	11.1043	11.1134	10.8791	10.22
200724_at	7.22999	7.05804	7.34848	7.10254	7.88321	7.52946	7.44222	6.81447	7.31359	7.30513	7.32501	8.2088	7.32503	7.26476	8.5113	7.17971	8.2188	7.95277	8.32168	6.32812	6.46022	6.57024	6.7953	6.85622
200725_x_at	14.7329	13.7376	14.5996	14.7722	13.4508	13.5731	13.5225	14.3825	13.3535	14.4423	14.4332	8.6927	13.5935	12.8213	14.2909	13.6669	15.0862	14.5381	14.5094	14.3706	14.4732	14.3386	14.4058	14.5355
200726_at	12.6399	11.5614	11.5039	11.9354	11.6546	11.6556	11.5055	11.4712	11.2093	11.3392	11.2709	8.3204	10.6851	11.4754	11.7373	11.3862	10.2777	11.0995	11.3253	12.2871	12.1453	12.1639	11.949	12.4458
200727_s_at	7.09222	9.52845	9.00168	10.5851	9.46105	10.9135	11.0675	10.7266	10.8588	8.98358	9.01206	8.86709	10.0125	8.74914	8.43782	11.0504	8.19191	8.7231	8.97577	8.40918	8.43756	10.7729	11.1784	8.77839
200728_at	9.19962	11.1484	10.4884	12.027	10.2811	11.9463	11.9017	12.1152	12.1668	11.3389	11.3997	6.65331	11.0497	11.7496	9.42769	11.2092	10.3513	10.7763	10.7523	10.2846	9.65883	12.3684	12.6738	10.3399
200729_s_at	8.01072	10.3951	9.19889	10.7507	9.66296	11.3913	11.3086	10.1425	11.1825	10.4175	10.4314	6.12755	9.83505	10.9409	7.49865	11.3911	8.38609	9.91908	10.4444	10.1332	9.76824	11.6994	11.8058	7.96001
200730_s_at	9.33127	9.42151	10.9958	9.77331	8.80078	10.1886	10.1949	8.53989	9.9603	8.53169	8.58057	7.81336	8.42803	8.8721	9.57727	10.9716	8.21443	9.01811	9.30096	9.13913	9.05884	11.348	11.0328	7.22589
200731_s_at	10.4194	8.63501	11.5814	9.32049	9.08773	9.84958	9.81976	9.23291	9.48203	8.77924	8.77501	7.50201	9.53641	9.19793	10.662	9.90739	8.8156	8.63031	8.82827	9.58537	9.24073	10.8393	10.4722	8.55724
200732_s_at	12.5231	9.92648	12.7245	10.2684	9.91449	10.4804	10.3776	10.8114	10.4563	10.3201	10.3047	8.61459	10.6655	10.7128	12.0921	9.61459	10.8542	10.1876	10.2072	11.9736	11.7232	11.4304	11.2076	11.417
200733_s_at	10.6587	8.54247	10.5192	9.10443	8.33116	9.68719	9.58536	9.22912	9.27459	8.43199	8.33121	8.00721	8.25656	8.87312	10.9247	9.74879	7.6502	8.72802	9.02957	9.90488	8.67189	10.9562	10.3481	8.78772
200734_s_at	9.11988	11.0745	8.84562	11.3087	10.0094	11.2471	11.3913	10.8941	10.9996	9.73966	9.85768	8.3621	10.4736	10.1523	9.97333	11.4448	10.4415	11.2393	11.3326	10.626	10.3234	9.95201	10.0309	9.0589
200735_x_at	13.5062	14.012	13.0451	14.466	13.3214	13.4045	13.3758	13.7571	13.3257	14.2407	14.1216	14.0196	13.7247	13.5867	13.1527	13.5727	13.6822	13.322	13.0729	14.4743	14.6415	14.2726	14.1445	13.5135
200736_s_at	11.62	11.9825	10.1876	12.654	10.7447	12.0287	12.0144	10.748	11.879	10.3093	10.4987	16.0135	11.273	11.12	10.7449	3.01118	11.9194	13.2047	12.8063	10.6112	10.11	11.0011	11.1216	10.5059
200737_at	10.4221	11.4557	10.1883	11.5046	10.3432	10.7745	10.7394	10.8197	12.3983	10.4187	10.5477	7.97366	10.9858	10.8091	10.4746	11.1346	10.0983	11.8435	11.8477	11.7466	11.637	10.4346	10.4197	10.1135
200738_s_at	13.1726	12.8564	12.8028	13.461	12.6908	12.5179	12.4598	13.1701	13.5742	12.2355	12.3273	5.90658	13.0153	12.4188	13.5997	12.7115	11.5652	13.1777	13.2679	13.525	13.548	12.5704	12.5385	11.7729
200739_s_at	8.99292	10.4764	8.98878	10.2229	8.95432	9.81685	9.77593	7.78197	10.4217	9.56572	9.58636	7.6075	8.95692	9.33553	8.93136	10.8759	9.38701	9.73717	9.84819	9.04991	8.79699	9.72186	9.64211	7.84211
200740_s_at	11.7577	12.1047	10.7544	11.8126	11.2248	11.8904	11.8856	12.0564	11.8376	11.023	11.0248	9.86798	11.0732	11.5966	10.8763	12.4685	10.5429	11.8492	11.8622	13.0373	12.2729	11.828	11.7461	12.2873
200741_s_at	14.6332	13.8208	14.6798	14.6412	13.7894	13.5639	13.4919	13.3425	13.5056	14.742	14.6562	13.385	13.9744	13.6347	14.5811	13.6627	15.1258	14.3252	14.4221	13.1262	13.4104	14.5791	14.6456	13.8274
200742_s_at	8.09022	10.0825	8.73403	10.6605	10.7253	10.3973	10.3777	10.2272	9.58179	10.513	10.5128	9.96488	11.4181	10.5354	8.44909	8.678	10.4302	10.5788	11.0824	9.91576	9.64522	9.99646	10.0363	10.8628
200743_s_at	10.149	10.3567	9.92058	10.6708	11.13	10.7775	10.7639	10.5475	9.8705	10.5853	10.6047	10.3278	11.5935	10.8051	10.0361	8.5519	11.3092	11.2219	11.3649	11.675	11.8353	11.1068	11.2809	11.1221
200744_s_at	7.91957	11.7904	8.4613	11.201	9.38413	11.2747	11.3794	9.47245	11.7874	10.0146	10.0413	9.54874	9.73732	9.87764	7.75501	11.7248	9.46081	11.1136	10.9032	9.24493	9.48601	10.3714	10.4737	8.04134
200745_s_at	8.54741	11.8388	10.3187	11.1436	10.9553	12.1905	12.2903	10.9894	12.7111	10.9916	10.9331	7.84628	11.4749	10.7274	8.87631	11.6833	9.69164	12.0583	11.6765	11.4805	11.0128	11.7258	11.6934	10.3301
200746_s_at	10.1063	11.9953	10.2658	11.7415	11.3586	12.4204	12.504	11.283	12.5274	11.7008	11.625	9.14956	11.5654	11.5806	9.82902	11.5496	11.7316	12.2582	11.8283	12.1897	12.046	12.0256	12.0928	11.2551
200747_s_at	9.46874	9.98711	9.64634	9.50226	8.90485	8.96146	8.83878	9.50194	8.94156	10.0681	9.94405	8.25775	9.65226	9.55603	9.20405	9.70642	11.0165	9.61925	9.15181	9.34812	9.3227	9.74548	9.65485	9.35985
200748_s_at	14.3663	13.5237	13.0219	13.4378	13.3643	13.0063	13.2245	11.8075	13.1826	12.6154	12.6505	15.1836	13.4694	12.7278	13.0645	13.4887	14.1637	14.2204	13.9801	13.76	12.8794	13.6156	13.1893	13.6897
200749_at	10.8835	9.53921	9.6894	10.3984	9.90805	11.2997	11.3234	10.5583	10.9127	10.3612	10.333	5.48536	9.57209	10.8872	9.56534	10.5523	8.46035	9.87005	9.35077	10.0552	9.60421	9.95208	9.9749	10.7405
200750_s_at	11.2592	12.686	11.0917	13.3848	10.8295	12.6688	12.6928	12.4643	12.8632	11.6488	11.8101	4.7982	11.0788	12.0729	10.6104	13.1124	10.5889	12.4045	12.4197	11.7294	11.0738	11.9249	11.8902	10.3629
200751_s_at	8.45273	10.6921	8.88365	10.5957	9.18122	10.5965	10.7385	8.08943	10.1615	9.71702	9.70217	7.90313	9.31017	10.1421	7.18723	11.5119	8.43096	9.83876	10.3784	8.09173	8.28933	11.175	11.0698	6.9259
200752_s_at	8.47669	8.683	9.58106	10.036	8.839	8.74847	8.8054	9.55558	9.05386	9.22416	9.41141	8.1071	9.19621	8.94409	8.3667	9.73344	9.61276	9.15229	9.12266	6.58208	6.37649	8.57116	8.79313	6.99673
200753_x_at	8.61762	9.64203	8.86477	10.8594	9.40858	10.9101	10.8835	9.13876	10.1221	10.275	10.2514	7.61121	9.20012	10.0335	8.95711	10.909	8.99974	9.67514	9.61692	9.53244	9.44107	10.7787	10.9138	8.38096
200754_x_at	11.2496	12.2618	11.5554	13.1393	11.2667	13.1793	13.2144	13.0384	12.7066	12.7279	12.8057	7.7422	11.6913	12.6045	11.4024	12.5067	12.766	11.6748	11.1352	14.1309	14.6304	12.9414	13.3114	13.417
200755_s_at	5.73212	10.2965	8.74663	8.20497	10.172	10.9931	11.034	8.5254	12.4974	8.60256	8.62815	6.51057	8.90566	8.66545	6.35835	9.57489	6.9782	10.1185	10.6543	7.36901	6.77094	6.76796	7.00585	8.315
200756_x_at	7.36674	10.2056	8.50235	8.39349	9.55479	10.3812	10.3592	6.98426	11.9235	8.65667	8.69951	9.53764	7.98253	8.77677	7.41149	9.35471	8.26483	10.3653	11.2101	6.36249	5.70923	5.96253	6.36962	6.59769
200757_s_at	10.3662	11.5212	10.6986	9.41291	11.4755	11.962	11.9521	9.67825	13.356	10.056	10.125	8.08743	9.94572	10.8354	10.7684	10.5666	10.1812	12.0572	11.8678	7.97927	8.23732	8.71236	8.71829	10.1859
200758_s_at	12.8548	10.2231	13.1529	10.5568	12.163	10.7901	10.9292	10.1296	11.0181	10.4693	10.4733	6.45781	11.3864	10.5474	12.0797	10.8116	10.1765	11.266	11.0146	7.8901	7.39305	8.91672	8.85155	8.99463
200759_x_at	13.9603	11.1365	13.3587	10.988	12.8041	11.4248	11.5016	11.2759	11.3412	10.9884	11.0571	9.91441	12.0611	11.0074	13.8287	11.4253	11.448	11.8782	11.4299	9.25166	9.29501	9.82691	9.71193	11.0193
200760_s_at	10.458	10.2021	12.3664	11.142	11.5807	10.8391	10.7742	9.85994	11.135	10.827	10.913	9.05134	10.9626	10.8699	10.7507	10.0194	10.0189	11.0328	11.2873	8.89394	10.3278	11.8388	11.8331	10.4046
200761_s_at	13.103	10.7341	12.8385	11.6129	12.4802	11.6077	11.5284	12.031	12.1192	11.7974	11.8658	9.22844	11.7078	12.222	12.7394	10.5712	12.0538	12.2676	11.9486	12.2538	13.6943	12.922	12.8655	14.3562
200762_at	11.3966	11.1262	9.95951	9.42375	11.8755	11.789	11.8326	9.42052	11.9547	11.0789	11.055	5.7775	10.8711	11.6011	10.2551	9.43038	12.2337	12.633	12.3531	10.2769	9.9312	9.85931	9.49663	11.8302
200763_s_at	15.0526	14.4336	15.1222	14.9438	13.8438	13.799	13.7494	14.5891	13.7954	14.8904	14.8719	14.8502	13.8114	13.475	15.3374	13.4315	14.9973	14.5875	14.5827	14.3027	14.1808	14.5229	14.4589	13.4859
200764_s_at	9.34895	10.9735	9.77627	9.56579	10.701	10.8252	10.7853	9.9106	10.7962	10.7641	10.7916	9.90703	10.6055	10.6042	9.1918	11.1857	10.379	10.5873	10.7346	8.61578	8.42657	7.8808	7.97825	8.35232
200765_x_at	10.4631	11.484	10.216	10.0804	11.6701	11.8881	11.8942	11.7757	11.7933	11.3903	11.3996	8.64839	11.6353	11.4435	10.0316	11.6036	11.7792	11.4343	11.2481	11.4255	11.4541	7.51931	7.58207	12.0062
200766_at	9.25428	8.74008	8.53847	7.62601	9.65392	8.24222	8.2571	8.82202	8.48525	9.78212	9.862	9.10545	10.4648	10.0658	8.67658	11.6457	11.3205	9.50628	9.13573	6.41526	6.01348	8.49615	8.88401	6.59632
200767_s_at	8.4712	8.98944	9.33463	9.21752	8.62413	8.85596	8.775	8.30182	8.93243	8.66458	8.70292	9.35223	9.68683	8.76264	9.53113	9.50609	8.33822	9.16197	9.35016	7.12342	7.77577	9.14237	9.21598	8.03849
200768_s_at	11.1186	11.1592	10.9306	11.2536	10.773	11.852	11.8115	11.7994	10.9155	11.1264	11.1351	6.89234	11.0901	10.5241	10.5659	11.0092	11.3417	11.0287	11.1626	11.6893	11.2857	10.2349	10.1936	11.1686
200769_s_at	7.2344	10.2168	8.05496	9.53845	9.29635	10.1899	10.2055	7.86334	9.54802	8.9427	9.01614	7.5975	8.07233	9.04395	7.12109	10.1427	7.52169	9.78074	10.255	5.64045	6.31745	8.2856	7.95716	6.29099
200770_s_at	9.20408	9.33172	8.63339	8.79251	9.87003	10.1798	10.317	8.65186	10.7747	8.88096	8.95317	8.39539	8.80081	9.37683	7.92832	9.20607	8.99353	10.1955	10.4731	6.46648	7.34862	6.43787	5.91152	7.61721
200771_at	10.9335	10.8765	10.4973	9.2979	11.8405	11.968	12.1226	10.862	11.9917	10.8698	10.7504	7.9933	10.7122	11.1742	10.2498	9.76754	10.725	12.133	12.0242	7.79293	8.80669	7.47008	7.0091	11.4732
200772_x_at	9.22403	13.8725	10.2073	13.8852	10.5163	13.1322	13.0959	12.1922	13.1131	13.2125	13.2899	7.20948	13.0278	12.8074	11.7617	12.7515	12.3021	12.2663	12.3339	11.7974	10.8655	13.8116	13.8204	11.1316
200773_x_at	11.8256	12.953	11.4988	13.4416	12.1777	12.9052	12.8429	12.6639	12.7973	13.1607	13.1462	10.1265	12.7593	12.7021	11.6284	13.1505	13.0877	12.5368	12.3256	13.2618	13.2208	13.6169	13.4728	12.8742
200774_at	10.8374	12.0493	11.4779	12.1174	11.7403	11.9908	11.9839	11.791	12.5472	11.2498	11.2082	9.69434	12.0957	11.0649	11.0197	12.5233	10.0612	11.5407	11.8903	12.0025	12.1409	12.0088	12.0492	13.0385
200775_s_at	10.2293	11.7168	11.7047	12.9171	12.2303	12.6229	12.5805	11.5679	12.1576	11.9048	11.8473	11.2193	11.9482	12.0047	10.5612	12.5931	11.5373	11.8239	11.7793	12.0992	12.0471	12.8673	12.8303	11.0796
200776_s_at	8.59109	11.2473	8.79468	10.1145	9.56077	11.2307	11.2781	10.4462	11.4441	10.2785	10.2762	8.76018	9.5227	10.6062	8.61325	11.6445	8.8374	9.60399	10.1084	10.9107	10.6063	10.6333	10.7786	8.77704
200777_s_at	9.89347	11.3968	9.67785	11.0507	10.2698	11.8279	11.8283	11.6423	11.9447	10.591	10.656	7.20252	10.4364	11.2633	9.37373	11.7192	10.0278	10.5609	10.6193	12.4495	12.3332	11.084	11.4669	11.1966
200778_s_at	10.4009	10.2617	10.4365	11.1125	11.8536	11.9497	11.9474	10.1526	12.0894	10.6852	10.678	9.59921	10.7234	10.8579	10.0631	12.0467	9.67829	11.3601	11.6727	10.1538	9.72078	10.2807	10.0955	9.71013
200779_at	13.7348	13.1834	12.9845	12.7123	11.6316	12.0085	12.0933	12.7921	12.0049	12.0803	12.2493	12.1812	11.6835	12.0912	13.5027	11.1897	12.5831	12.9388	13.1352	12.3808	12.8053	12.2379	12.1744	11.1023
200780_x_at	14.2811	13.7627	14.59	14.2462	14.0244	13.349	13.3188	12.8756	13.7972	13.3145	13.3527	15.6622	13.8018	12.9316	14.1042	13.8123	13.9246	13.8797	13.7721	13.737	13.74	13.3933	13.626	13.5981
200781_s_at	14.8669	14.0929	14.8253	14.3902	13.4256	13.6784	13.5831	13.5043	13.4618	14.3606	14.3106	14.661	13.5453	13.3681	15.2327	13.7908	14.4831	14.3472	14.3334	13.8408	13.8657	14.3777	14.4288	13.4517
200782_at	9.81607	12.4041	10.3409	10.8207	11.4147	12.8241	12.8679	11.4649	13.2138	11.6635	11.7146	8.47337	11.5859	11.7451	10.139	11.0703	11.2919	13.911	13.7764	11.0421	10.7451	11.0156	11.1762	12.1416
200783_s_at	7.58048	10.617	7.33479	9.71185	7.92796	10.3108	10.2986	9.36218	9.86897	8.23357	8.23084	7.98779	7.762	8.25922	7.61559	9.47648	8.01771	8.09248	8.39922	10.5516	10.0201	8.33817	8.62483	8.64807
200784_s_at	5.01732	4.61529	6.7682	5.22416	7.04339	5.13961	5.08352	6.31072	8.63723	8.01962	8.12679	8.96514	5.98505	6.55956	6.81265	4.91624	7.8269	8.00016	9.0572	3.07075	3.88335	5.1892	4.80971	4.44872
200785_s_at	7.22165	7.27223	8.15944	6.31456	8.80598	7.38117	7.52333	7.90828	9.77264	9.96449	9.9624	9.46178	8.14871	9.6027	8.51958	6.74274	10.3086	9.92931	10.2755	4.59611	5.75184	7.7273	7.40877	6.9543
200786_at	12.0895	11.6015	11.3356	11.2808	11.232	11.7127	11.7539	11.2832	11.5111	11.2691	11.2797	10.1418	11.0228	11.8893	11.6979	12.1935	10.434	11.577	11.6279	11.4659	11.1531	10.7013	10.9784	10.8731
200787_s_at	8.62891	11.1293	9.32638	10.5445	10.7404	11.0982	11.2538	8.78273	11.982	10.7356	10.772	9.74795	10.5523	10.0709	9.5633	9.73639	9.90006	11.0025	11.2404	7.27134	7.37282	8.3755	8.29397	7.62676
200788_s_at	11.0896	12.0742	10.4277	11.3021	12.2964	12.1653	12.1921	11.341	12.7837	11.4969	11.5256	9.21328	11.321	11.4667	10.3116	10.0322	11.7239	12.2518	12.4689	9.78291	9.37291	9.34635	9.34404	9.87065
200789_at	12.5241	10.6187	12.2881	11.1218	11.4378	9.08732	9.21114	9.58982	9.25622	10.3769	10.3456	9.2556	11.2212	10.3738	12.526	10.1728	10.9501	10.7008	10.7065	8.61932	8.92533	10.0357	10.3202	8.96268
200790_at	11.8707	11.8553	11.2896	12.8462	11.0994	12.4183	12.5053	12.2275	11.2657	9.86167	10.0836	13.9032	11.2205	10.4643	11.1996	11.591	10.7295	11.5438	11.6998	12.2072	11.0016	12.0534	12.4312	10.9701
200791_s_at	8.80869	11.21	8.27401	10.6266	9.94955	11.268	11.242	12.0234	11.5404	11.4593	11.4693	6.66464	10.4638	11.4666	6.01046	10.7382	10.9969	10.3079	9.80682	9.34059	9.70579	11.0145	11.6718	12.4314
200792_at	12.6456	12.6193	12.0956	12.7689	11.5034	12.4625	12.5151	12.1544	12.3164	12.026	12.0025	8.80103	11.8996	12.2639	12.3576	12.0476	11.8716	12.3524	12.3658	12.1513	11.7942	12.2313	12.3746	10.8566
200793_s_at	12.2937	10.3565	12.4371	11.7018	12.2595	9.78746	9.8799	9.10904	9.21626	9.76147	9.79436	8.30655	11.8101	10.0664	12.1716	10.5682	9.63628	10.0904	10.2309	8.19421	7.07322	9.52192	9.6395	7.25073
200794_x_at	10.9442	12.284	11.046	11.0171	12.0758	12.036	11.9852	11.6783	11.2838	12.0172	11.995	11.2943	12.4883	12.3679	10.5564	12.4502	12.4933	11.7418	11.6507	13.4094	12.907	13.2536	13.2965	12.6446
200795_at	12.7759	6.34656	12.2833	6.50804	13.61	6.4701	6.27741	10.2721	6.51502	11.7813	11.7564	7.80708	11.6718	11.9005	12.3914	7.05371	13.4201	7.76776	7.9459	6.95731	7.17874	7.25078	6.81211	13.0228
200796_s_at	4.52113	8.25959	5.5162	6.8358	6.60117	8.30207	8.59689	4.3674	7.81877	7.18268	7.17669	6.54544	5.88733	7.11035	4.58526	8.86319	6.17306	8.07957	8.83883	2.72427	3.37317	8.83971	8.5069	3.41446
200797_s_at	12.4872	11.6112	12.0552	11.5325	11.8036	12.1818	12.3279	12.7636	11.3798	11.5225	11.5332	9.98182	11.9177	11.8203	11.8218	11.6343	13.49	12.106	11.7794	14.5673	14.9151	13.0857	13.0758	14.2908
200798_x_at	9.34022	10.1125	9.62305	9.96329	10.6869	11.3349	11.5628	10.455	10.7313	10.0826	10.1957	7.37648	9.78483	10.564	8.81516	11.3082	9.86493	10.459	10.7752	12.0204	11.184	11.8712	11.7994	9.36933
200799_at	13.3335	11.2781	13.2242	9.76397	12.7766	11.5394	11.5394	13.7027	11.6136	12.2407	12.238	7.53299	12.3194	12.0926	12.9998	12.6923	11.497	11.8221	11.6313	13.8039	13.5121	9.81274	9.66557	13.4727
200800_s_at	11.1955	10.5021	11.5982	8.24904	10.3153	9.33529	9.44	11.8685	9.69314	10.8191	10.8772	7.03337	10.2353	10.5939	10.4742	11.4506	10.7611	9.9255	9.6092	11.5831	10.808	7.2614	7.09181	10.1172
200801_x_at	13.4407	14.8425	13.6519	15.3819	13.981	14.4743	14.4061	15.0065	14.7436	14.9458	15.0576	15.4467	14.6082	13.0303	12.9389	14.1966	15.9397	15.0765	14.9954	13.225	13.089	14.6614	14.7918	14.0839
200802_at	11.6725	12.3296	10.8106	11.1266	10.8405	11.1078	11.094	10.9601	10.9147	10.9816	11.0459	9.90572	10.8605	11.4678	10.9973	11.4927	11.0441	12.2538	12.5392	8.54956	8.91335	10.9759	10.9374	9.91136
200803_s_at	10.5791	12.9414	10.4731	12.0041	11.5991	12.1074	12.1605	11.7585	12.4107	11.6692	11.7106	12.0298	11.9689	11.9776	10.7375	12.9425	11.4206	11.9661	12.4981	10.1444	10.2371	11.9222	11.9183	10.5528
200804_at	11.4598	13.1499	11.4062	12.3698	11.3594	12.0277	12.0723	11.9156	12.1863	12.5911	12.5619	9.55488	13.4447	12.3905	10.7665	12.0615	12.8922	11.9642	12.3311	12.7146	12.2032	12.3153	12.4383	12.9113
200805_at	8.69024	10.4032	8.15851	10.073	8.14557	9.36616	9.32543	9.20345	9.61586	9.17816	9.23019	7.23822	9.17567	9.41107	8.71138	10.0311	9.73069	10.1926	10.2127	7.88165	7.51013	9.31817	9.68255	8.16535
200806_s_at	9.29327	12.2261	9.94856	12.4248	10.7275	12.1097	12.1094	9.47821	11.5518	10.3604	10.4426	7.13499	11.8046	10.5396	9.7346	12.9739	9.88847	10.8406	10.9582	9.31688	10.173	11.0293	10.8205	9.44733
200807_s_at	12.6052	13.2401	11.9778	13.8212	12.1502	13.0723	13.0377	13.2764	12.8596	11.5685	11.6146	8.70556	13.3279	11.9096	11.7349	13.4912	11.6994	12.2167	12.0731	13.8745	14.2702	12.3586	12.1414	13.3223
200808_s_at	9.43455	10.2153	9.46896	10.4644	9.27638	11.5479	11.6889	9.05197	11.837	9.81105	9.94951	10.2905	9.29303	9.30633	9.62426	9.15714	11.4259	11.7009	11.5451	8.30357	8.00898	9.83312	10.0976	7.3802
200809_x_at	14.6797	14.6691	14.4039	14.5378	13.1552	13.513	13.4477	14.432	13.5714	14.5373	14.4905	14.6992	13.5577	13.4599	14.7664	13.9019	14.8198	14.6388	14.6226	14.3616	14.4689	14.4265	14.4454	14.8834
200810_s_at	12.3401	9.89851	11.417	10.9838	11.1323	10.8281	10.7216	11.0482	10.2108	11.7148	11.5238	7.12614	11.3842	11.4165	11.4342	10.7295	11.8136	10.8764	10.713	13.9029	12.8064	12.1693	12.0807	14.4166
200811_at	11.9841	10.3713	11.213	11.2166	11.4018	11.0969	11.0216	10.2929	10.6337	11.763	11.6365	8.79394	11.2471	11.6719	11.2087	11.1915	10.9248	11.192	11.1839	12.3501	10.5627	12.3294	12.2302	12.9848
200812_at	11.7034	11.2865	10.8034	11.5653	10.229	11.0948	11.1046	10.8912	10.9767	10.04	10.0989	7.70732	10.0015	10.6203	10.9069	11.9166	10.169	11.4508	11.3506	10.841	10.9164	10.3803	10.5198	9.95423
200813_s_at	9.58753	9.84898	10.1106	8.92573	10.1618	10.0594	9.99463	8.94476	9.88969	10.2497	10.1976	7.10984	9.08367	9.97877	8.65052	8.70459	8.66117	8.8295	9.00029	8.38186	8.65303	8.44064	8.33157	8.94902
200814_at	11.2355	11.6057	11.0697	12.2982	11.0071	11.2449	11.348	11.6142	10.7385	11.146	11.2574	11.3373	11.4881	11.5196	11.1584	11.6601	11.7166	11.802	11.8943	11.4199	11.4625	12.3022	12.7511	10.9181
200815_s_at	9.02328	10.0521	9.10438	10.1768	9.40743	10.1333	10.2004	10.6319	9.8305	9.13424	9.17704	9.86201	8.86398	9.27153	9.52912	9.93927	9.21743	9.16649	9.36752	10.4168	10.7836	9.35522	9.504	9.68243
200816_s_at	11.1261	10.4323	10.954	9.83469	10.7948	10.9071	10.7837	10.0084	10.5407	11.1587	11.0815	5.97751	10.6141	10.8263	10.6267	8.69793	10.4229	9.9521	9.74682	11.6759	11.7613	9.73244	9.75116	11.767
200817_x_at	15.2852	14.8726	14.9227	15.0717	14.0365	14.3929	14.3277	14.245	14.3661	15.1269	15.125	14.3596	14.388	13.1017	14.66	14.25	14.9994	15.0448	14.9396	13.7741	14.1334	14.8291	14.7993	14.4089
200818_at	14.386	12.8289	13.7839	12.8139	13.3262	12.1504	12.1365	12.1159	12.0506	12.2244	12.244	5.89767	12.361	12.6663	14.1408	12.1593	11.6501	12.1598	11.7598	12.4393	11.8165	12.3995	12.4223	11.8182
200819_s_at	14.9148	14.4487	14.7267	14.8626	13.4452	13.9001	13.8627	14.7706	13.8168	14.6488	14.6316	14.4814	14.0559	12.5629	14.9511	13.7408	14.3927	14.6071	14.5622	13.9567	13.9622	14.4802	14.5494	12.9897
200820_at	10.7976	11.7318	11.0223	10.9119	10.8875	10.7945	10.8038	9.98011	11.1832	10.4953	10.4979	7.40426	9.75157	11.1582	10.6912	11.6763	10.5331	11.4991	11.3779	9.02571	8.61974	9.91137	10.2635	8.7424
200821_at	10.7543	7.82326	10.3722	8.70151	9.04902	10.1419	10.066	9.94091	9.1064	10.1539	10.0856	5.63815	8.61327	10.6442	9.84306	9.42887	8.03408	8.89614	9.3663	11.3058	10.8508	9.8862	9.72293	10.0896
200822_x_at	14.1588	13.5849	13.9748	13.4329	12.8759	12.5875	12.6668	13.1795	13.6691	12.0076	12.1304	10.9645	13.21	12.3738	14.8627	12.9566	11.4168	13.5765	13.312	11.0841	10.7725	11.4688	11.6598	10.7709
200823_x_at	13.929	13.9585	14.1687	14.297	11.9311	12.925	12.8669	12.1712	12.7443	13.7586	13.7237	10.0271	12.295	13.0091	13.4658	12.7559	12.8754	13.9776	13.7936	11.0162	11.1994	13.701	13.7702	11.1848
200824_at	11.084	11.6049	10.8157	12.5678	10.5389	11.7863	11.7841	11.8398	11.4869	11.3179	11.3921	10.5248	11.1584	12.2335	10.9727	7.44211	11.6513	12.2101	11.91	8.41613	8.62357	9.81107	10.349	8.73547
200825_s_at	9.17776	11.483	9.21417	11.5539	10.7032	11.7027	11.7953	10.6279	10.769	10.3544	10.4342	9.77995	10.875	10.6336	9.34655	11.5243	10.4788	11.2321	11.1164	7.89958	8.3399	10.4833	10.6611	8.37869
200826_at	12.3893	12.6721	12.1239	13.243	11.4428	12.5837	12.5142	11.4117	12.3862	11.8304	11.8807	8.6273	11.8136	12.5612	11.7371	12.91	11.8395	12.7436	12.8536	10.8496	11.0784	12.791	12.8876	9.97454
200827_at	8.93234	9.56758	8.84922	8.59766	9.22841	10.0003	9.92826	7.98173	11.2657	8.68232	8.6635	8.7392	9.55466	8.18936	9.04069	8.5498	9.29461	11.9725	11.7637	5.9907	5.9464	6.64862	7.50492	7.7269
200828_s_at	9.82641	11.2998	10.5659	11.9241	10.9384	12.1314	12.0829	10.6616	11.8942	11.7251	11.7963	10.1813	10.7571	12.1314	9.90974	11.9757	10.5177	11.8975	11.9349	10.9966	10.8958	11.8438	11.9244	9.85927
200829_x_at	10.5495	10.3527	10.326	11.2937	10.8065	11.7427	11.6809	11.3427	11.0888	11.0123	11.0043	9.15115	10.5525	11.3108	10.8014	10.9887	10.5585	11.1427	11.1704	12.9426	12.7392	11.6629	11.7325	11.9009
200830_at	12.5471	11.5867	11.6934	11.258	10.8722	11.6772	11.6501	11.8669	12.1812	10.757	10.8177	10.9572	10.3632	11.0828	12.1087	11.5279	10.8247	11.6005	11.5937	11.5932	11.3586	10.1117	10.4428	10.3432
200831_s_at	6.50852	10.2243	6.6717	9.37435	7.74753	9.40049	9.4585	8.01374	9.86967	8.80131	8.88705	8.08633	7.84905	9.96973	7.02943	10.742	9.08692	9.25303	9.32995	5.80944	5.57486	6.06942	6.44004	5.78952
200832_s_at	4.14139	11.2559	5.0571	10.2269	7.96953	10.5281	10.4487	10.3053	11.0241	9.77343	9.79956	6.4601	9.31805	10.7984	4.65295	11.532	11.2017	9.98786	9.51377	9.68701	10.2625	7.16833	7.6361	8.65864
200833_s_at	10.3547	11.4463	10.1565	11.1736	10.7275	12.2062	12.3276	11.6366	12.3296	11.2228	11.1884	7.8133	11.3056	11.4168	9.97741	11.3895	10.5095	10.8496	10.7776	13.2892	13.2857	12.5954	12.9987	12.0476
200834_s_at	14.8785	14.3315	14.2643	14.0662	12.5189	13.5294	13.5083	14.084	13.3566	14.173	14.1201	9.9649	13.2691	13.514	14.3873	13.9133	14.0752	14.2505	14.426	14.1589	14.2608	14.4645	14.4423	13.9789
200835_s_at	4.11449	5.41414	8.68642	7.21054	5.31851	5.92544	5.98945	4.51703	7.28816	4.38009	4.35423	6.26919	5.89883	3.6676	9.54128	4.61948	4.85308	6.63401	7.7082	6.39112	6.22893	4.91922	5.02289	5.15969
200836_s_at	10.0543	8.84048	10.8567	9.29454	10.2657	9.76506	9.76448	7.22008	9.7467	9.64922	9.7255	9.01541	8.68714	9.44006	9.11275	9.3573	9.2301	9.94691	9.95399	6.67028	7.00247	7.57565	8.19595	6.42152
200837_at	9.7235	9.86132	9.36669	10.1267	9.82465	10.6056	10.5618	10.9214	10.5754	10.9807	11.0012	7.42071	10.5548	11.3819	10.0434	11.7711	10.7358	10.6585	10.3754	9.02977	9.06809	10.9665	11.1559	10.7167
200838_at	9.74581	9.37916	9.90692	8.38982	11.4956	11.4717	11.355	10.3678	12.1026	10.8976	11.1173	12.8607	11.638	11.1191	9.5173	8.84908	11.9286	11.9186	11.9735	7.22399	6.72266	9.20925	8.19869	8.00665
200839_s_at	11.0576	10.5893	10.6976	9.52255	12.3259	12.3725	12.3171	11.9326	12.916	11.6119	11.9485	14.7747	12.6118	12.536	10.9725	10.0613	13.3703	12.9484	12.7682	9.31347	8.86349	10.2886	9.06997	10.386
200840_at	13.7772	12.2199	12.7711	12.327	12.0198	12.6598	12.6354	12.8507	12.1604	11.5742	11.6446	10.368	11.8416	12.3764	13.7056	12.7622	11.3356	12.7189	12.6635	13.8034	13.8505	12.7715	12.7244	12.8594
200841_s_at	3.52978	8.25689	6.69574	6.97199	6.84494	8.22134	8.10064	7.59233	8.62947	5.43967	5.49713	5.77441	7.05829	5.13973	6.01217	8.73297	5.44268	7.12304	7.66053	4.38085	5.57675	7.5554	7.78313	5.75655
200842_s_at	8.59491	9.61991	10.5947	9.81108	9.37479	10.1229	10.0313	10.0629	10.389	9.34081	9.37422	9.53411	10.4019	8.73879	9.80433	9.79034	8.2525	9.71454	10.1856	10.1879	10.312	9.97206	10.027	10.202
200843_s_at	10.4701	9.75313	10.5592	10.653	9.9022	10.0454	10.0645	10.6589	10.3399	10.0237	10.0765	8.0597	9.89927	10.1497	9.9005	10.1312	9.40068	9.55277	9.54032	11.3106	11.4361	10.0303	9.99151	10.486
200844_s_at	13.3057	11.4525	12.8193	11.1822	11.888	11.8583	11.8641	11.6217	11.9642	11.0289	11.0123	15.6421	11.5261	11.6	13.1452	12.2212	11.3975	12.1936	12.1004	11.5573	11.2837	10.6493	11.37	10.1451
200845_s_at	12.5717	10.3648	12.0368	10.77	11.52	11.632	11.55	12.1828	11.5667	11.2195	11.0876	9.46935	11.3585	11.5805	12.6046	11.2717	11.1468	11.3834	11.3357	11.7799	11.9404	10.9307	11.1404	11.567
200846_s_at	9.62975	11.8739	9.83947	11.9729	9.37161	10.8314	10.862	9.13547	10.6907	10.5737	10.5859	7.24202	9.77928	10.8549	9.38558	12.0387	10.403	10.9058	10.983	6.59254	6.36708	11.1614	11.9081	6.75741
200847_s_at	11.7211	10.6866	10.3902	10.3317	11.1413	10.8674	10.7439	11.2593	10.7672	11.1668	11.0671	10.6143	11.5741	11.7542	10.7776	10.1541	11.1302	11.5287	11.4652	13.6221	13.9169	13.4661	13.1392	12.8648
200848_at	8.51368	9.94594	9.51357	9.15433	9.36995	10.1734	10.3279	9.09354	9.68551	9.7028	9.63181	6.73355	10.6515	9.6804	9.25091	10.1311	8.16729	10.0865	10.0864	7.38256	7.56683	9.12061	8.96773	9.76218
200849_s_at	9.74939	10.7997	10.2264	9.79675	9.6171	10.3984	10.4417	10.11	9.94973	10.3106	10.3137	7.79557	10.954	10.2446	9.77013	10.0172	10.0487	10.3201	10.0588	9.1863	9.60798	9.07559	9.25775	10.6106
200850_s_at	11.1446	11.7364	11.7116	10.7833	11.363	11.134	11.1637	10.8749	11.0148	11.249	11.1854	9.97544	11.8935	11.2227	10.485	11.459	10.7684	11.415	11.5991	11.2184	11.0456	10.1798	10.097	10.817
200851_s_at	11.0429	10.7231	10.3052	11.0312	10.8903	10.9315	11.0265	11.5985	10.4611	10.7947	10.7943	7.17923	11.1887	10.8577	10.5019	11.3052	10.4893	11.371	11.3483	12.6411	12.9597	11.0436	11.1572	11.8685
200852_x_at	9.01856	11.5634	9.88313	10.7223	9.37126	10.4898	10.5191	10.4695	11.5344	10.5752	10.6566	11.482	9.84678	10.4674	9.36142	11.5473	10.562	11.3277	11.1601	7.63146	7.82907	10.4695	10.5936	7.83368
200853_at	10.5971	13.1842	10.0808	12.7282	9.84168	12.7752	12.7189	11.4707	12.6037	11.409	11.473	6.07793	10.17	11.5354	10.0548	13.0066	10.3416	11.2929	11.4761	11.1084	10.9914	11.5861	11.5343	10.1594
200854_at	9.74146	9.29886	10.1568	9.74971	9.61907	9.58517	9.5842	9.65842	9.49551	9.2767	9.18806	8.49642	9.85292	9.04552	9.06861	9.56929	8.99644	8.6417	8.3016	10.1029	9.80021	9.69477	9.77557	10.7934
200855_at	7.30415	8.20244	8.26371	7.80779	8.02258	7.6483	7.61492	7.44051	7.93696	8.31816	8.20943	9.77717	8.00246	7.87733	8.09665	7.59854	8.47969	7.37512	7.60987	6.9425	7.18871	7.97197	8.00259	7.96804
200856_x_at	8.32153	8.16225	8.23518	8.08048	8.47195	8.38683	8.2652	8.39917	8.30334	8.51643	8.502	8.79826	8.31415	8.47462	8.81831	7.83949	8.11894	8.15702	8.33038	7.68271	8.15501	8.90936	8.93748	9.07056
200857_s_at	9.11481	9.67575	9.67442	9.65539	9.24563	9.47408	9.40756	8.63183	9.50504	9.81077	9.82249	9.56439	9.45478	9.67512	9.24843	9.32639	9.39132	9.22411	9.27492	8.97948	8.50613	9.6253	9.64745	8.36208
200858_s_at	13.9209	13.673	13.1832	13.8405	12.5852	12.9534	12.8799	13.4372	13.0828	13.9393	13.7775	12.1649	12.7792	13.6233	12.8903	12.9634	12.5047	13.632	13.5558	13.8929	13.7835	14.0723	13.9509	13.0033
200859_x_at	9.5637	11.7031	9.31325	11.6749	10.3337	11.9423	11.9519	10.1515	12.973	11.1058	11.2191	10.4525	10.4056	10.8371	9.66434	11.5529	12.4868	13.4376	13.3825	7.93856	7.89198	12.1439	12.922	8.1836
200860_s_at	10.6731	10.8827	10.657	11.3622	10.7654	10.9142	10.9408	11.9041	10.3216	10.8347	10.8218	11.1225	10.7425	10.9269	10.5106	10.9764	10.6162	10.3703	10.2239	9.84965	10.8164	10.907	11.1242	11.5014
200861_at	8.67206	8.92822	9.27249	10.1346	9.25882	9.42298	9.43159	9.89313	9.07037	10.1591	10.0983	9.13483	9.60376	9.68384	9.19009	9.55595	9.13316	8.92504	8.96151	8.4912	8.50176	9.80262	9.80264	8.40369
200862_at	9.9984	11.7223	9.77362	10.1152	8.5679	10.5555	10.49	11.7131	9.76589	12.1743	11.9125	8.7842	9.39907	11.8636	10.4285	10.6264	11.8735	11.8193	11.4503	7.24937	7.79043	8.24049	8.13683	10.072
200863_s_at	10.8153	11.949	10.3688	12.2866	11.3183	12.0005	11.9683	12.6199	11.6744	12.3292	12.439	8.32934	11.2733	12.8451	10.9385	12.2037	11.0461	11.6429	11.638	10.6	10.8657	11.1704	11.2528	10.6888
200864_s_at	7.85552	8.70428	7.58924	8.59378	8.55577	9.33434	9.29137	10.046	8.9567	10.2334	10.0788	5.00342	8.68001	10.5422	7.56819	9.57249	7.53589	8.28667	8.11414	10.01	9.81114	9.41997	9.12219	9.53418
200865_at	2.85178	4.482	5.05679	3.77089	4.59332	2.61183	3.29471	4.9361	3.58961	3.44303	3.22919	5.66395	4.81732	1.99876	5.32594	2.92442	4.9717	3.55021	4.14668	2.61238	3.54719	3.65696	3.66502	3.24949
200866_s_at	11.3507	11.5624	11.4216	11.389	12.2611	11.7428	11.7668	9.44493	10.7131	12.1346	12.1771	9.95285	12.0624	12.156	10.4891	11.0039	12.8173	12.4312	12.593	8.50421	8.07606	10.7312	10.6868	9.84504
200867_at	9.56875	9.47965	9.30734	9.24884	8.87786	9.03992	9.18739	8.37066	8.73552	8.74938	8.8134	6.64589	9.40033	8.75997	9.13544	10.5838	9.2147	9.08276	9.27719	10.248	10.574	9.94354	9.79369	9.12696
200868_s_at	9.70957	10.4114	9.82074	10.0464	9.50899	9.54149	9.65077	9.70877	9.47875	9.50623	9.56546	8.80741	9.3893	9.61905	9.93129	11.4395	9.98002	9.81893	10.2168	9.80535	9.83978	10.2677	10.3122	9.54696
200869_at	14.0268	14.4971	13.5529	14.768	12.148	13.6181	13.5295	10.3997	13.3081	14.6764	14.6887	12.7411	12.4841	13.8972	13.4926	13.7017	14.3668	14.8214	14.6972	9.12775	9.1074	14.6645	14.6604	9.52674
200870_at	12.1111	12.4677	11.7442	11.657	11.8982	12.2471	12.1751	11.749	12.1	11.0942	11.118	11.9413	11.2506	11.83	11.9958	11.9632	10.8326	11.9941	12.0492	12.9215	13.0176	11.5833	11.7029	11.276
200871_s_at	13.8226	12.4632	13.1169	12.0851	13.4897	12.408	12.4674	12.8006	11.7182	13.0756	13.1015	11.193	13.6531	13.1347	13.6145	11.3825	14.7834	13.4736	13.2777	12.432	11.6365	11.2961	11.4195	13.9459
200872_at	10.9007	12.7425	11.7005	6.73044	12.0146	12.9619	12.9802	13.6981	13.4633	12.9097	13.0805	9.6407	12.3579	13.1815	10.8545	12.6782	13.5628	13.6524	13.4432	9.5536	9.67765	12.4109	12.5572	10.5558
200873_s_at	12.2484	11.7906	11.6013	11.9297	11.1839	12.1414	12.1262	11.8308	11.6098	11.0811	11.1251	5.92968	11.2506	11.1966	11.5855	11.8819	10.4141	11.0095	10.788	12.9881	12.9173	11.793	11.7181	12.5483
200874_s_at	8.58041	9.40854	9.3899	9.37763	8.48176	8.84323	8.79653	8.82086	8.65401	8.95508	9.05781	10.7126	8.61845	8.81942	9.80969	8.286	8.8887	8.63811	8.79523	7.92048	8.28981	8.79366	8.64646	8.0999
200875_s_at	9.51924	10.8883	9.48302	11.005	8.89344	10.7581	10.7642	10.211	9.8168	9.55897	9.62254	8.58301	8.94588	9.55287	9.23527	10.3461	9.87899	9.84976	9.56602	11.5794	11.7295	10.3764	10.3915	9.44297
200876_s_at	12.0862	11.9955	11.3775	12.4189	11.458	12.1328	12.1638	11.7387	11.9858	11.5825	11.6749	6.53146	11.0643	12.1448	11.1587	12.5953	10.742	11.7954	11.8081	11.968	11.6028	11.6416	11.7649	11.0226
200877_at	13.1322	12.9201	11.9487	13.1734	11.8968	12.7922	12.8288	12.7316	12.6385	11.9001	11.9309	7.71603	11.9113	12.223	11.9743	12.9144	11.5866	12.8487	12.6991	13.5653	13.7105	11.7362	11.93	13.1588
200878_at	11.5382	10.8128	10.5208	6.57675	12.4781	11.9584	11.8816	10.3728	10.4102	11.2814	11.2903	8.52706	12.0909	11.4399	10.7602	9.1773	14.124	11.193	11.279	7.90051	6.55383	4.33973	4.96457	10.8275
200879_s_at	5.48625	6.824	7.15733	6.75231	8.30745	8.12224	8.07479	6.23204	7.19192	7.51999	7.58754	9.34053	7.33868	7.46264	6.76741	7.08534	7.88828	7.42403	8.0207	4.78014	5.24532	5.72965	5.05638	5.17825
200880_at	10.2867	11.0955	9.89959	10.9703	10.5368	11.8253	12.1204	11.0784	10.6976	10.1911	10.1815	9.04836	10.7759	10.5295	9.80331	10.7517	10.5081	10.5018	10.3885	12.515	12.9332	11.3236	11.4394	11.4057
200881_s_at	9.97766	12.1649	9.80344	11.707	11.0489	12.4973	12.8097	10.9879	11.442	10.6818	10.8443	10.3373	11.1748	10.7032	8.96655	12.1836	10.7361	11.0302	10.9634	12.4192	12.7871	11.3446	11.5026	10.5748
200882_s_at	12.8718	11.2663	12.0407	11.2211	10.6869	10.8464	10.8232	11.0541	10.662	10.623	10.6601	10.8613	10.472	10.9312	12.6162	11.9581	10.6803	11.1282	10.8177	10.2893	9.95708	10.9649	11.2747	10.1821
200883_at	12.1914	10.3398	11.8014	11.123	12.1058	10.3981	10.3686	10.0035	10.0573	10.9624	11.0023	9.25558	10.7733	10.9967	11.0354	11.2067	9.14264	10.4663	10.5188	10.6738	10.5145	10.74	10.7419	10.4245
200884_at	9.19273	7.83064	9.85008	8.05866	10.3304	7.59859	7.73166	8.47189	9.59912	9.76137	9.66044	9.61985	9.48586	9.5849	10.022	9.42151	10.3947	7.93151	8.36783	7.39457	7.90685	7.71721	7.4448	7.21898
200885_at	9.08797	11.3929	9.6118	12.0189	10.2358	12.3041	12.4209	9.37866	12.6262	10.4553	10.4058	8.88666	10.9197	10.2595	9.49628	10.8588	9.96437	13.1378	13.0539	7.41765	7.19712	8.8599	9.52947	8.34831
200886_s_at	10.1113	12.9055	9.91474	13.7399	12.1214	12.8533	12.8622	13.3302	13.7053	12.1277	12.2499	8.90013	12.4483	12.6434	10.2958	12.3495	11.5007	13.8232	13.7441	11.6402	11.5685	11.5166	11.8956	12.2302
200887_s_at	10.5109	10.2153	10.464	12.8373	11.1216	10.6855	10.749	11.8826	11.7109	10.0696	10.2816	8.54905	11.4808	11.1506	10.0065	11.4587	10.842	10.7947	10.3107	11.3231	11.3878	12.6658	12.6595	11.1591
200888_s_at	14.3621	14.0109	13.9041	14.1267	12.5867	12.9955	12.8049	12.0696	13.2857	14.1083	13.9952	9.15376	13.1018	13.5477	13.6698	12.8804	13.8314	13.7027	13.482	12.4136	12.5102	14.1244	14.0265	13.0384
200889_s_at	7.6458	10.0159	7.5352	9.76159	8.70066	10.3598	10.2277	9.33614	10.7165	9.12664	9.09499	6.74744	8.4672	9.58467	7.47075	10.6022	8.36554	9.26616	9.64601	8.05441	8.20912	9.72993	9.51644	8.35355
200890_s_at	5.88307	9.06532	6.49412	9.06396	8.26313	9.37392	9.28621	9.29835	9.90842	8.54254	8.5265	6.8352	8.058	8.90771	5.918	9.96881	6.5142	8.47106	8.77934	7.71899	7.46201	9.0888	8.85649	8.24109
200891_s_at	10.6573	11.4699	9.37076	11.9822	11.305	12.2249	12.0829	12.1677	12.0845	10.9219	10.9456	6.63976	10.888	11.6915	9.44235	11.8393	10.2837	11.3512	11.011	12.3744	11.7261	12.1585	12.0428	10.8147
200892_s_at	9.4434	10.6462	9.34526	11.0363	9.88248	11.2181	11.1459	10.1242	10.8074	10.2026	10.1861	7.67335	9.6833	10.2762	8.95565	11.4623	9.67355	9.85582	9.90531	11.6758	11.6439	11.8439	11.6731	9.46257
200893_at	11.3309	11.7491	10.6868	12.2647	10.9235	12.1574	12.0612	12.532	11.8901	11.2786	11.2845	7.04169	11.216	11.7013	10.2361	11.8059	10.7115	10.9871	10.6161	13.8685	14.3367	12.2578	12.235	13.3284
200894_s_at	7.37783	9.50047	8.33669	8.67468	7.95628	8.45863	8.34396	8.37783	8.00858	8.56959	8.61786	7.99079	8.07197	8.7639	8.18356	11.0134	7.50479	8.40024	8.67525	6.75033	7.59573	8.25845	8.16659	6.52256
200895_s_at	10.4156	10.297	10.1019	9.72165	9.78224	9.8234	9.72591	10.3566	9.05449	9.89899	9.89805	11.199	10.0043	10.0497	10.3269	12.2601	9.31233	9.53713	9.58055	9.12715	9.33395	9.34504	9.44584	9.93372
200896_x_at	12.2519	12.5175	11.9116	11.8041	11.0278	12.0052	12.204	12.3096	12.1034	11.7881	11.7957	14.9347	11.8598	11.7511	12.1601	12.8174	10.8679	11.8811	11.5667	11.1799	10.7133	10.9195	11.0301	11.4747
200897_s_at	12.134	11.4197	12.5502	6.39396	13.2222	11.4655	11.5223	12.5234	11.7595	11.5949	11.6404	5.6811	10.7585	11.7703	11.9256	10.063	11.7981	13.3373	13.347	9.23702	8.15222	6.14044	6.93433	13.8228
200898_s_at	7.19977	8.39556	6.87781	9.75487	9.54558	9.3404	9.41379	9.22914	8.79431	9.44319	9.34239	8.96827	9.05732	8.83283	6.26291	9.87998	8.24229	7.64442	7.98439	10.052	9.86382	9.66827	9.69493	8.71736
200899_s_at	9.91398	9.25634	9.25602	10.0118	10.6086	9.77508	9.72706	9.85136	9.67219	10.6911	10.5249	7.78716	10.3797	9.85124	9.14104	9.2247	9.7461	8.85836	8.59935	11.0303	11.2908	10.4078	10.2465	10.7566
200900_s_at	5.9229	11.1701	7.80719	9.97778	8.24686	8.91567	9.09762	8.1251	9.317	8.63601	8.80567	5.87121	10.1664	8.30954	5.91615	9.85187	7.09757	8.95281	9.51604	7.40064	6.9964	9.92084	10.1211	6.93412
200901_s_at	9.50784	11.6191	9.41586	11.0016	9.86391	10.0724	10.0627	10.4484	10.0074	10.0881	10.1481	9.88253	10.3492	10.0133	9.41304	10.6737	10.6744	9.94825	10.1412	10.1431	10.2181	10.8639	10.9229	10.4876
200902_at	9.16424	11.4561	8.96522	10.1695	9.76091	10.9879	10.8737	9.82265	11.2369	10.4109	10.4095	6.11281	10.1476	10.9572	8.3708	10.3061	9.39535	11.1133	11.3978	10.4142	10.2906	11.3737	11.2644	10.4304
200903_s_at	10.355	11.8354	9.94555	11.2795	9.40912	10.6086	10.6412	10.25	10.2763	9.56842	9.71789	8.92566	10.697	10.4607	10.2162	11.2095	9.25287	11.3146	11.2614	10.2907	9.7605	9.0312	9.23845	9.48008
200904_at	10.702	10.7721	9.36506	10.7957	10.6657	9.77271	9.91263	9.5509	9.12489	11.3027	11.2321	6.07102	10.5745	11.761	10.0449	7.362	12.9767	10.4849	10.3736	11.2267	10.8595	12.9295	13.0587	9.82562
200905_x_at	11.3241	12.9717	10.9661	13.6144	11.6334	11.7056	11.9114	12.256	11.2286	12.752	12.8464	8.93254	12.8385	12.7565	11.7549	10.5942	13.8486	12.3443	12.3697	12.8425	12.9241	14.1138	14.3844	11.5657
200906_s_at	7.14464	9.09302	9.41666	5.21712	9.98738	8.70499	8.72647	8.91688	9.44915	8.13028	8.22443	7.55978	8.41866	8.29399	8.54029	7.70927	7.84656	10.9294	11.1415	7.58066	6.76933	5.89451	5.89979	9.03377
200907_s_at	9.92683	10.8431	11.6201	6.11811	12.6551	10.7103	10.8527	10.747	11.2755	10.8766	10.898	6.8046	10.8241	10.8325	10.812	9.02778	10.4766	12.8918	12.8224	6.46413	5.14297	5.24421	5.80367	10.6252
200908_s_at	6.37185	6.1745	6.93037	6.80166	6.43673	7.21147	6.66257	7.97174	6.9223	7.73581	7.85705	8.20946	7.11638	7.14177	8.38135	5.59429	7.80224	7.34313	7.08156	8.61236	9.03706	6.98596	7.08491	7.6144
200909_s_at	14.53	14.1556	14.2078	14.4065	12.7595	13.5721	13.5113	13.065	13.3534	14.5257	14.4531	14.5367	12.922	13.8584	14.6921	13.036	14.6331	14.1392	14.2035	13.4009	13.3467	14.665	14.5737	13.5348
200910_at	11.7094	11.886	11.1583	11.9744	10.7618	12.2484	12.2684	11.7425	11.4738	10.9567	11.1309	8.16842	10.9365	11.5255	11.1384	12.6208	10.9507	11.9629	12.1236	12.0406	12.1445	11.0811	11.2166	11.5532
200911_s_at	11.2798	10.986	10.8289	12.5083	12.0195	11.9577	11.8987	11.4111	11.0906	11.1162	11.1132	7.91364	11.6348	11.1449	10.8281	9.05113	12.456	11.5723	11.4452	12.7397	12.9331	11.1232	11.3076	12.0516
200912_s_at	13.705	13.2787	13.6653	13.1227	13.399	12.7942	12.7887	12.8497	12.6037	12.7808	12.6807	9.16116	13.0409	12.37	13.7042	12.3997	12.5766	12.9533	12.8732	13.8075	14.1622	13.7674	13.5851	13.6252
200913_at	9.15857	9.92804	9.05001	9.8886	7.97575	9.55545	9.78275	9.01088	9.03375	8.02621	8.34048	7.73124	8.5866	8.60113	8.92462	10.3382	8.42512	8.77138	8.90657	7.52037	7.80094	8.87387	9.17343	8.35714
200914_x_at	9.92994	10.0468	11.6078	9.62177	10.444	9.87352	9.9072	10.5808	10.1978	10.4166	10.3322	10.2028	10.4763	6.60416	9.83931	8.81371	7.17812	8.65471	8.93845	9.18435	9.49656	10.0766	9.77178	10.3986
200915_x_at	13.2218	11.6863	13.283	11.216	12.21	11.7316	11.8105	12.0239	11.7576	11.4419	11.5787	8.34339	11.7132	11.1752	12.4045	10.6709	9.95655	10.1741	10.1397	12.4463	12.4414	11.3384	11.2806	11.723
200916_at	10.0101	12.3359	9.0451	11.4075	9.7614	12.5847	12.7074	13.4644	12.582	11.5725	11.7647	9.56632	10.3443	12.2921	9.35823	11.1214	12.0479	12.7896	12.7308	11.4865	10.5331	12.2119	12.3669	11.1438
200917_s_at	4.97671	9.33596	7.0785	8.38145	7.37236	8.07	8.35533	5.92499	9.05137	6.84068	6.97452	8.63949	6.42628	6.0422	5.7419	8.75391	5.85083	7.76009	8.19247	6.29068	5.6879	7.58359	7.7677	4.50231
200918_s_at	10.8227	11.1246	11.0279	11.5401	11.0542	10.9584	11.034	10.3921	11.3393	10.5424	10.5581	6.75463	10.8739	10.855	10.056	11.016	10.8155	11.1509	11.213	10.4514	9.69569	11.1116	11.2528	9.46287
200919_at	10.1353	10.6492	10.0805	9.48591	10.8235	10.6543	10.8193	9.53259	10.3201	9.78889	9.79215	9.39413	10.752	10.157	10.315	9.65234	11.2842	11.4137	11.3986	8.72511	8.46793	10.0582	10.0676	8.98106
200920_s_at	9.4737	9.8942	10.5839	12.7287	11.4079	9.31654	9.26542	11.9679	10.6274	12.2155	12.1214	9.16957	12.1666	11.3714	9.38398	10.3614	11.1583	10.5113	10.4867	10.6479	11.6085	14.0986	14.027	11.1228
200921_s_at	9.62003	9.52015	9.51145	12.2964	11.4104	9.6874	9.52509	11.4685	10.4732	12.2495	12.1245	8.17131	11.646	12.1498	8.82011	9.99966	10.8724	10.1765	10.634	12.4726	12.4309	13.645	13.5303	12.0259
200922_at	7.03529	10.1251	7.87058	8.95707	8.42117	10.0106	10.0132	7.33855	10.8254	9.27483	9.31296	8.79421	8.72764	8.75811	7.0316	10.4265	8.63992	10.273	10.4064	6.09473	5.45495	8.12462	8.02798	6.22315
200923_at	8.73475	10.3596	9.20253	7.76444	11.4485	8.95761	9.25953	10.6698	9.37674	9.8454	10.1478	7.0411	10.5932	10.4542	9.38169	9.75156	11.8605	13.2033	13.0759	7.98412	7.75479	10.0908	9.35978	8.89332
200924_s_at	8.56414	10.6279	8.53882	9.46941	7.9342	9.93969	10.0925	9.77145	9.69798	9.2242	9.16376	8.85389	10.0153	9.27432	8.23616	10.2706	9.28563	10.0262	10.5304	8.23045	8.20224	9.89137	9.82259	8.64919
200925_at	10.7411	13.099	10.4788	13.2925	11.5302	12.6931	12.6789	12.7038	12.84	12.6222	12.7073	12.3114	12.9512	13.0114	10.5783	13.4066	12.1887	13.1068	13.0044	10.3413	10.384	12.2589	12.5134	11.3228
200926_at	15.2638	14.813	15.3543	14.9741	14.1108	14.2226	14.171	14.8322	14.2217	14.8255	14.8006	12.1269	14.5224	13.3765	15.5483	14.0808	15.5303	14.6869	14.5879	15.0747	15.4552	14.8621	14.8491	14.9274
200927_s_at	9.12036	10.0301	9.2989	9.95991	9.707	10.3758	10.2471	9.24899	10.4301	10.5702	10.5182	6.54214	9.66317	10.6097	8.82026	10.5115	9.66871	9.90297	9.80657	9.21997	8.84719	9.6847	9.62508	9.17166
200928_s_at	6.39775	5.41028	6.59709	5.5982	6.85481	6.76796	6.50828	7.22201	5.79763	7.03562	6.58449	6.81562	6.47884	6.90554	7.09758	6.14843	6.64928	6.42373	6.75701	7.11547	6.97564	6.70243	6.29065	7.60414
200929_at	9.67143	11.1429	9.8052	10.2751	10.6365	10.9938	10.9542	10.5865	11.8495	10.7559	10.853	9.28126	10.4139	11.3704	9.4912	12.0637	9.84178	10.9897	11.3465	10.4628	8.96166	10.3047	10.2322	10.0558
200930_s_at	4.75612	4.72732	5.52657	4.70189	6.1869	5.96571	5.97002	5.04271	5.34174	5.05286	4.74515	8.61593	4.37241	4.66382	6.21749	4.478	5.36443	5.31791	5.51376	2.88672	3.88618	5.36033	5.19272	3.48046
200931_s_at	11.2137	12.3913	11.6225	10.3639	12.3987	12.8096	12.7314	11.2706	12.8572	11.6632	11.6409	9.67458	11.2714	11.5497	11.6314	10.0098	11.5909	12.5842	12.7529	10.9888	10.756	11.2314	11.5415	12.4369
200932_s_at	10.7944	11.1961	10.4642	10.5039	10.1962	10.8576	10.9141	10.4998	10.8486	10.153	10.1385	8.59322	10.0577	10.5806	9.92789	10.434	10.3093	11.1615	11.1295	10.1722	10.0736	9.47018	9.97293	9.6625
200933_x_at	14.808	14.3242	14.545	14.8406	13.6738	13.8978	13.8273	14.8174	13.7466	14.7367	14.7007	13.6512	14.1014	13.068	15.0852	13.7635	14.9583	14.5803	14.5305	14.7957	15.2515	14.4528	14.4532	15.1567
200934_at	11.0359	12.5731	10.8352	11.1762	10.636	11.4316	11.3745	11.4534	11.7201	10.3997	10.5005	5.43015	10.41	10.853	9.95939	11.6685	9.64894	9.57764	9.30569	13.0354	13.0704	11.6481	11.6059	11.5427
200935_at	5.23755	10.6285	5.95995	9.91077	7.38494	9.99249	10.131	6.58378	10.4784	8.00146	8.13165	8.08526	8.94913	7.57515	5.90767	9.46592	7.19402	8.678	8.87785	6.07835	6.82821	8.34948	8.5928	3.37426
200936_at	14.3844	14.0572	13.9336	14.3646	12.8308	13.2813	13.2806	13.9871	13.4046	14.1323	14.0292	12.3306	13.3855	13.5916	14.0837	13.9265	13.6103	14.4014	14.2718	12.8236	12.5316	14.2939	14.1916	12.9995
200937_s_at	13.2724	13.7117	12.7722	13.6971	12.6329	13.0737	13.0131	13.1285	12.6956	13.748	13.69	9.8913	12.859	13.0554	12.6461	12.388	13.303	13.465	13.5973	14.0765	13.8765	13.586	13.4389	13.5005
200938_s_at	3.60894	3.3212	5.286	4.21441	4.31059	2.56311	2.50139	4.3401	2.84105	3.72741	3.55547	5.40504	3.65405	2.58211	4.97407	4.1672	5.01313	4.09277	3.72402	3.32652	3.91347	5.11146	4.64269	2.96409
200939_s_at	4.77043	4.9141	6.91132	6.18134	6.75875	4.96637	4.89816	4.18268	5.45487	4.45026	4.92933	5.80686	6.32394	4.21	5.9091	5.40559	5.23037	5.18803	5.47648	4.02248	4.26695	4.77534	4.43462	2.8394
200940_s_at	10.7007	9.95703	11.0798	10.5039	11.2612	9.99734	9.98926	9.79367	9.81646	10.546	10.541	8.08007	10.9489	9.83402	10.9519	9.16932	10.6331	10.2874	10.0414	11.2308	11.1037	10.2347	9.54284	12.0283
200941_at	10.6472	10.4585	9.76625	9.26795	9.73319	10.344	10.3278	11.0629	10.5736	10.1317	10.2153	10.2021	10.4601	10.3385	10.3473	9.77301	10.5927	10.433	10.1073	10.617	10.7702	9.41408	9.3687	11.3207
200942_s_at	10.6984	11.6209	10.9472	10.6111	11.1435	11.1882	11.1201	10.6133	11.3758	10.8703	10.9377	8.67271	10.768	11.0362	10.7272	12.2698	10.9931	11.242	10.9337	7.65787	7.61507	9.382	9.3951	9.42449
200943_at	8.46236	11.8754	9.42144	12.4387	10.8629	12.355	12.3822	11.9683	12.1507	11.4016	11.4041	7.10701	11.6368	11.9234	7.2017	13.3975	11.0184	12.3203	12.1032	13.0217	13.3225	12.5788	12.6248	13.0637
200944_s_at	9.9911	12.6608	9.49611	12.67	10.972	12.5236	12.4513	13.0377	12.2989	11.6671	11.7261	10.0768	11.6363	12.1843	9.39132	13.0628	11.6682	12.1474	11.998	14.1904	14.4706	12.6332	12.5795	14.0764
200945_s_at	10.8518	10.9752	10.8435	11.5801	11.5755	12.1593	12.1355	11.3538	12.2003	11.6024	11.5138	8.24661	11.3414	11.4772	10.4135	11.3332	10.3791	12.8437	12.5738	11.8933	12.0514	11.4305	11.3086	12.0377
200946_x_at	9.91862	10.0305	9.28952	9.87709	10.2998	10.0536	10.011	9.47409	10.1799	10.6662	10.6966	8.7166	10.3678	10.6085	9.74053	10.3633	9.09964	10.1393	10.1855	9.66786	8.89027	10.2804	10.2222	9.23932
200947_s_at	8.81822	9.97615	7.844	10.0905	9.90327	10.2655	10.32	9.81177	10.1139	10.6641	10.5413	6.53177	10.3784	10.8163	8.15411	9.99172	9.4679	10.3538	10.1294	10.5818	9.63675	10.7081	10.7261	10.3373
200948_at	9.57247	11.227	10.8404	10.5677	10.5242	10.5569	10.6819	10.6592	11.073	10.674	10.5965	9.97976	10.5397	10.4624	9.58515	11.1317	9.6583	10.8766	10.8642	9.59105	8.70918	9.82568	9.98606	10.0506
200949_x_at	14.5178	14.1086	14.0561	14.3875	13.0897	13.27	13.2024	12.3498	13.4035	14.149	14.0825	12.4145	13.4369	13.3863	14.3992	13.181	14.435	14.0621	14.0076	13.0852	12.9689	14.2786	14.2802	13.2505
200950_at	9.30516	12.3401	9.16031	9.85313	10.7798	11.5567	11.4578	10.192	11.8704	10.7231	10.8096	8.6761	10.5486	11.1842	9.19756	11.9874	10.1445	11.9247	11.8511	8.83827	7.7079	9.11582	9.37639	8.3828
200951_s_at	4.23391	3.78096	4.6001	11.7943	7.17368	4.56646	4.29393	6.77269	4.23582	4.32251	4.42853	5.99832	4.82062	4.66624	5.25542	3.13393	5.87198	5.05356	5.53134	7.78236	8.10354	8.22159	8.07123	3.92938
200952_s_at	5.58583	3.95602	6.63254	8.77163	8.13153	6.06491	5.5849	8.22239	5.68746	6.12251	6.10652	8.81373	6.53955	6.6425	6.24995	6.20072	6.36149	6.20756	6.63864	6.30232	6.59205	8.65689	8.3347	6.49517
200953_s_at	8.33612	6.36783	8.48974	13.0364	12.1155	8.25843	7.90444	10.9159	7.06221	10.445	10.6368	7.72296	9.4778	10.7829	8.82783	5.5372	10.9372	8.29732	9.10914	11.5877	11.5257	12.3713	12.0813	10.6772
200954_at	9.20911	9.85305	9.65739	9.69621	9.36538	9.88486	9.9078	8.29901	10.566	10.2772	10.2786	15.1356	10.3308	10.2357	9.24895	10.1079	9.95187	10.293	10.4426	7.65951	8.1775	10.4618	10.4297	6.76476
200955_at	11.7262	11.2698	11.2322	11.0905	11.2651	10.7212	10.6593	10.3697	10.3681	10.1953	10.1754	8.13551	10.4045	10.3209	11.772	10.5088	9.95066	10.3731	10.2838	10.0992	9.81298	10.1959	10.0468	9.12665
200956_s_at	7.76426	11.9835	7.8556	10.5767	7.81656	10.1439	10.1794	7.12696	9.72689	9.51426	9.55907	5.7706	8.97333	9.58238	8.03679	9.90332	8.5095	9.4758	9.36974	7.88466	7.73783	9.31397	9.42271	7.14729
200957_s_at	9.12029	11.6966	9.27405	10.4775	8.96925	9.9352	10.05	10.1686	9.6643	9.54041	9.58385	8.10115	9.3607	9.42081	9.44674	9.55681	9.27085	9.21974	8.98176	10.2004	9.64154	9.29533	9.45555	9.87446
200958_s_at	10.8457	11.5873	10.7733	10.0213	12.1067	12.4373	12.5949	11.9256	12.0252	11.3636	11.3504	11.3158	11.8126	11.8534	10.84	11.2265	12.1202	11.1345	11.3113	12.6731	12.3475	12.0392	11.7234	12.1504
200959_at	9.87493	9.90985	10.0892	10.8562	9.42993	11.1161	11.1579	10.0432	10.5857	10.1949	10.3075	8.49588	10.1867	9.74032	10.3544	10.4949	10.9544	9.56353	9.40018	12.2786	11.7208	10.8164	10.7385	11.7809
200960_x_at	11.0988	13.0885	10.8115	12.2684	11.0838	12.316	12.3502	11.5342	12.6072	11.3009	11.3524	6.59827	12.0852	11.9578	10.9677	11.8607	11.3829	12.777	12.8382	11.5773	11.5175	10.4958	10.5526	10.91
200961_at	10.1252	9.39433	9.19845	10.2869	9.23062	9.70217	9.56942	9.59991	9.3103	9.18856	9.18247	8.10444	10.5954	9.85898	9.91518	11.5989	9.27668	9.7424	9.82534	11.2263	11.206	9.69709	9.7243	11.2999
200962_at	8.12412	10.1619	8.42964	8.5944	8.75321	8.26943	8.19938	9.12748	8.22617	8.74459	8.65917	9.86964	9.13984	8.7882	8.82719	7.79557	8.41135	9.53321	9.27812	11.3118	11.303	10.191	9.56014	11.0459
200963_x_at	14.9004	14.7412	14.7154	14.9059	13.856	13.9285	13.9065	14.6323	13.7498	14.7531	14.6923	15.0169	14.0524	13.4804	14.9214	13.8967	14.8107	14.5191	14.441	14.5031	14.7814	14.6927	14.633	14.6369
200964_at	11.5151	10.2056	12.0904	12.2387	11.1772	12.1051	12.2314	10.7308	11.983	11.5771	11.6691	8.2979	11.8458	11.7015	11.0953	12.4542	11.6145	12.435	12.2776	8.47939	8.63297	10.6297	10.9536	8.49353
200965_s_at	11.258	10.0241	10.6976	8.70088	13.2796	10.2298	10.2856	12.2821	7.78119	12.3049	12.2559	7.05924	11.3248	12.262	10.227	8.42369	11.7292	8.10745	8.23931	11.4825	11.4251	12.2835	11.7314	12.5217
200966_x_at	15.2596	13.086	15.5009	14.018	13.4242	12.6692	12.6915	13.4264	13.9928	12.7508	12.8547	7.01834	13.031	12.7874	16.3009	13.5384	12.5772	14.3059	13.591	10.9067	10.7236	12.6393	12.846	10.7034
200967_at	9.43518	12.5927	9.1903	12.099	9.9974	11.8937	11.8821	10.9604	12.7076	11.009	11.0689	8.23429	10.7518	11.0576	8.82647	11.6286	11.2045	12.6226	12.2931	10.8627	10.8082	11.9558	12.1901	9.99464
200968_s_at	8.63849	12.8688	8.70783	12.1096	9.81988	11.8351	11.8491	10.9436	12.6259	11.0502	11.1732	6.48528	10.6326	10.826	7.22211	11.5598	11.1722	12.5456	11.8455	10.0433	10.0192	11.5985	11.9462	10.0071
200969_at	8.06007	9.05817	7.57007	9.78403	8.62985	10.188	10.1296	10.6832	9.30977	9.30792	9.24793	7.34637	9.65384	9.94519	7.51329	9.99204	9.47351	9.00806	8.86069	12.106	12.0658	10.4672	10.4264	11.2861
200970_s_at	8.21088	10.1361	7.94108	10.4708	9.39116	10.5748	10.5752	10.6422	10.3937	10.2596	10.1843	8.52048	10.2533	10.3627	6.4139	10.668	9.44591	10.0887	10.1178	11.8486	11.6078	10.9518	10.8995	10.7263
200971_s_at	9.78679	11.4518	8.98638	12.4554	10.3862	11.826	11.8427	12.032	11.904	10.2712	10.3183	9.86988	11.2413	11.0211	8.91002	12.5427	11.3719	12.2681	12.2859	13.4822	13.2586	12.7208	12.4357	11.9555
200972_at	11.9706	11.4849	12.0905	10.0658	10.899	11.6432	11.5688	11.2028	11.4508	10.9865	10.9831	6.07392	11.5082	11.0921	12.2018	10.1282	11.1789	11.5742	11.2513	10.6368	10.1002	9.3917	9.2565	10.926
200973_s_at	10.141	11.0283	10.7832	8.89292	9.53486	10.525	10.4181	7.76648	10.3493	9.8156	9.84209	6.32568	10.0548	10.0556	9.66812	9.09965	10.0079	10.4062	10.0544	7.80671	7.60969	7.75717	7.38204	7.84273
200974_at	11.4756	9.88282	10.4485	10.1084	12.0885	9.00299	8.98202	8.95011	12.7973	12.2075	12.1368	10.011	11.3593	12.2706	10.7523	8.0778	12.6723	13.997	14.2955	7.03983	6.77045	8.76455	9.01842	13.6782
200975_at	10.1691	11.9896	9.71628	10.8777	10.7333	11.1147	11.0926	10.7773	10.4432	10.8597	10.9599	8.64993	11.2462	11.3742	9.86328	11.167	11.2646	10.801	10.8744	12.2488	11.8247	11.4443	10.9888	10.9063
200976_s_at	11.3268	11.236	11.6035	11.1624	11.9169	10.938	11.0539	11.4336	11.1779	11.2645	11.2307	11.8176	11.7685	11.0117	11.3408	10.7827	11.5203	10.2466	10.5163	12.521	12.458	11.2792	11.3745	11.42
200977_s_at	10.8354	10.969	10.8378	10.3428	11.374	10.6913	10.7648	11	10.9583	10.7115	10.5862	10.3245	10.8446	10.5736	10.186	10.5801	10.5862	9.91642	9.71113	10.958	11.2735	11.2349	11.2482	9.77793
200978_at	13.9329	12.6354	13.8716	12.8942	14.1077	11.7768	11.7914	11.9732	12.0337	11.6548	11.6446	7.63965	12.4945	12.1074	13.7689	12.1525	11.2277	11.7985	11.8129	11.496	11.0831	11.419	11.4836	11.6211
200979_at	8.68323	8.44762	8.37919	8.47363	10.4979	8.77914	8.83712	8.81658	8.62926	8.69219	8.70182	7.98519	9.41248	8.57076	8.53805	8.27963	8.15106	8.52736	8.61046	9.02975	9.29216	8.77332	8.71798	9.60257
200980_s_at	12.6894	11.5186	12.0153	11.4251	12.5082	10.5338	10.6454	11.0079	10.4549	10.5637	10.5716	8.00646	11.1994	10.5359	12.4833	11.1852	10.574	10.1093	9.88841	11.1511	11.1092	9.62419	9.86218	10.2955
200981_x_at	14.3866	13.8756	14.7067	14.2663	13.9632	13.2764	13.2249	12.7388	13.8998	13.2359	13.2162	15.5736	13.6613	13.0176	14.2417	13.8609	13.7614	13.9147	13.815	13.8062	13.9608	13.3917	13.6295	13.7005
200982_s_at	11.0785	11.8289	11.1298	12.4306	10.1744	10.8371	10.8823	6.77446	12.4186	8.84697	9.25401	9.14192	10.0828	9.6463	11.2155	7.46343	10.4524	12.5165	12.3274	8.68357	9.34981	12.1372	12.4833	7.76631
200983_x_at	11.8519	11.2612	12.013	10.9609	12.6148	13.3836	13.4164	11.7176	13.6501	12.1637	12.2603	11.8213	11.9558	12.5365	11.3926	11.2912	12.1427	12.9041	13.0924	8.26313	7.06763	9.75094	9.11673	11.101
200984_s_at	11.8906	11.0193	11.6493	10.536	12.125	12.8611	12.8771	11.3007	13.1288	11.8806	11.9205	10.2948	11.6411	12.0619	10.9517	10.5057	11.4202	12.102	12.2671	9.62417	8.86997	9.72481	9.04103	11.9251
200985_s_at	12.4813	10.8749	11.9636	10.4402	12.2921	12.8717	12.8917	11.3335	13.1015	12.2409	12.25	8.55302	11.9352	11.9903	11.6673	10.1173	11.9313	12.0308	12.2221	11.5705	10.4458	9.56691	8.7976	13.042
200986_at	9.90016	4.27978	9.57624	4.64924	10.7313	5.87705	6.33633	8.49677	8.34624	11.0913	11.0811	8.14728	10.5886	10.9992	9.47873	5.10106	12.2358	10.3213	9.95138	8.68565	9.06237	5.95215	5.10715	9.69653
200987_x_at	9.76633	10.1037	9.57393	9.91472	9.77061	10.4971	10.4992	8.95278	10.0513	9.76635	9.84111	7.61184	8.58109	9.90434	9.78452	10.4491	8.25566	9.89257	10.2848	7.24559	7.19248	8.45882	8.70526	7.50027
200988_s_at	8.00123	8.09917	7.74276	8.1978	7.77764	9.08376	9.16894	8.27755	8.66268	8.36738	8.43678	7.81623	8.08423	8.29994	7.90018	8.46198	8.26796	8.44348	8.38694	6.81676	6.30971	8.03306	8.13605	8.03306
200989_at	9.58609	11.8054	9.36302	11.2495	11.5961	12.4601	12.5637	13.2868	12.8936	11.1543	11.2558	7.57975	11.7766	11.8061	8.93442	12.0838	10.6023	12.7121	12.5397	13.5739	13.7994	11.807	11.4326	11.7643
200990_at	10.8546	11.4463	10.3242	12.0118	9.76381	11.3166	11.349	10.2627	10.8633	11.0499	11.0816	6.26722	10.3594	10.6942	10.1148	12.364	10.222	11.2526	11.0192	8.94475	8.69831	11.1318	11.0134	7.73811
200991_s_at	7.75548	9.71032	6.99799	10.5153	8.92573	9.58206	9.72596	7.40915	9.93222	9.27879	9.41727	7.58506	9.04318	9.60881	6.57899	10.0531	8.14881	10.6635	10.7536	8.5156	7.32077	9.8091	10.1727	9.741
200992_at	11.0818	11.124	11.3553	9.75724	11.1384	11.1767	11.2007	10.9831	10.8279	10.2392	10.2401	7.60616	10.4131	10.1098	10.337	11.042	9.09376	9.68487	9.76385	10.5811	10.2761	10.2376	9.79437	10.9571
200993_at	10.6996	10.7943	11.8359	9.18785	10.9247	11.2062	11.2048	10.508	10.9115	10.3355	10.3279	7.43579	10.5262	10.3498	10.1055	10.682	8.66517	9.6341	9.73665	10.3658	10.0191	10.343	9.99627	9.57672
200994_at	11.153	10.2875	11.0932	8.95888	10.6392	10.7302	10.715	10.897	10.5736	9.75354	9.68583	7.4413	9.98289	9.49826	10.2127	9.74192	8.3721	9.20719	9.21388	10.7292	10.6656	9.52149	9.23399	10.7664
200995_at	10.5684	8.78785	10.1777	7.73883	9.67787	10.1341	10.1324	9.42535	9.68824	8.7246	8.67016	7.92932	9.25239	8.86222	10.2388	8.13326	8.31891	8.04836	8.06883	10.2487	9.92452	9.37487	8.93259	9.75493
200996_at	9.21276	11.3127	9.19149	12.5144	10.6365	12.1468	12.1971	12.183	12.0353	11.0798	11.1699	9.44963	10.5712	11.5897	7.874	11.849	9.61629	11.2311	11.2999	11.4754	11.7062	12.3126	12.3956	10.4872
200997_at	10.182	9.73881	9.61869	10.9796	9.57313	10.3902	10.4819	10.8948	9.88661	9.72761	9.80198	7.57737	9.87843	10.0911	9.35827	11.3235	10.2504	10.7198	10.6477	12.0523	12.1419	10.4975	10.7145	11.0399
200998_s_at	8.18496	10.6194	9.79965	9.71009	9.81582	11.8022	11.884	11.6054	12.8372	10.4419	10.4951	8.9863	10.5593	10.5146	9.50784	10.6842	9.18898	12.2622	11.7762	7.50246	8.1159	9.56486	8.85238	9.06272
200999_s_at	9.46485	10.4648	9.21189	9.28064	9.90098	12.2829	12.312	12.3613	13.0555	11.0394	11.1393	6.18848	10.0843	11.341	9.91607	10.2735	9.935	12.2083	12.3988	9.90493	10.4979	9.48706	8.70862	12.1283
201000_at	10.7184	11.9807	10.6754	12.0497	10.6975	10.8666	10.8194	10.4171	10.6677	10.638	10.6919	10.2492	10.7746	10.5177	10.8735	11.5198	11.4146	11.6059	11.7063	9.20288	9.38731	9.91605	9.89526	9.98735
201001_s_at	8.40904	10.3423	8.86152	10.0926	9.40959	10.3051	10.2921	10.3736	10.1407	9.61833	9.60723	11.7796	8.91211	9.3652	8.96901	11.4704	7.62164	9.9836	10.6032	9.39044	9.62288	9.5391	9.85443	9.22338
201002_s_at	11.0532	11.61	10.6886	11.1303	10.6562	11.481	11.4815	10.4549	11.3075	10.8787	10.8607	11.9809	10.6552	10.9339	10.4611	11.9415	10.662	11.0997	11.1568	10.8007	10.774	11.1535	11.4667	10.499
201003_x_at	9.52458	9.84891	9.5903	10.4569	9.5601	10.7111	10.6815	10.7032	10.7983	10.5978	10.5658	10.2678	10.0685	10.5371	10.17	10.6606	10.739	10.8371	11.0214	9.79642	9.28531	9.58386	9.77208	10.2701
201004_at	11.3052	10.7648	10.9635	12.3506	11.1384	11.3298	11.2756	11.3067	12.0204	11.6822	11.7467	11.1831	11.3476	12.0005	10.507	12.5795	11.9182	12.6429	12.5561	9.68128	9.74067	12.2776	12.4888	10.2242
201005_at	9.37716	12.635	8.82605	4.72702	10.3926	12.3545	12.3865	13.2547	10.5901	13.2698	13.4201	5.64343	11.3633	12.6167	7.73389	12.5009	12.1396	11.6899	11.2888	7.77633	5.22811	6.51743	7.5366	11.3612
201006_at	8.51339	7.84763	7.49757	7.52938	7.42405	7.41244	7.27435	6.96414	7.5059	8.29027	8.08047	9.91897	7.57888	8.19371	9.09903	7.03508	8.02664	8.7317	8.95571	8.20023	7.93295	7.95103	7.70994	7.16036
201007_at	13.3933	11.483	13.4363	11.4823	13.5512	11.5013	11.4751	11.8287	11.1012	11.1235	11.0984	9.65154	12.4962	11.4272	13.5718	11.073	11.0747	11.5586	11.6483	12.3336	12.0826	10.6402	10.4655	12.1792
201008_s_at	9.62688	7.63345	12.5839	8.61528	12.1794	7.87541	7.80934	8.85581	9.76959	11.4298	11.1629	9.22528	12.3806	10.6713	11.0005	10.3455	9.33547	11.5515	12.0855	8.28831	8.09703	13.599	13.1943	8.36508
201009_s_at	12.1547	8.72591	14.1281	10.0234	12.9407	9.03962	9.00553	11.4128	10.6471	12.6926	12.4874	10.1547	13.1949	12.1712	12.5849	10.5952	12.1727	12.3046	12.5692	10.2487	10.3187	13.8347	13.4638	11.8264
201010_s_at	13.8246	8.54391	14.0153	10.5527	13.6588	9.00832	8.86593	11.8409	11.0119	13.2207	13.0129	10.3088	13.3974	12.8058	13.197	11.0706	14.1654	12.6317	12.7457	12.0849	11.735	13.8713	13.5806	13.7959
201011_at	9.73446	11.2189	8.72954	10.4367	9.1878	10.4574	10.5114	9.45612	10.9469	9.71257	9.8096	7.70959	9.50414	10.3146	9.14226	10.8217	10.6841	11.1104	10.7228	10.2374	9.63827	10.0559	10.2932	9.34984
201012_at	9.90203	13.3043	9.6795	6.68175	11.075	12.8597	12.7378	14.3053	13.3485	12.4857	12.6473	8.12855	10.718	12.7306	8.95171	6.7659	12.3306	11.6583	11.3684	12.9179	9.61228	12.342	12.4997	12.6459
201013_s_at	9.42431	12.0866	8.94924	11.8328	9.46178	11.4074	11.3697	10.708	10.9923	9.68908	9.73201	8.40674	10.1595	9.79174	9.22228	11.3946	8.52733	10.1181	10.0289	11.3934	11.0073	9.51716	9.09687	10.1398
201014_s_at	8.20593	11.5274	8.66336	10.8152	8.32849	10.6634	10.6836	9.70691	10.267	8.63489	8.44803	6.39424	8.71378	9.08012	7.28782	10.9127	7.24437	9.12037	9.16567	10.869	10.2367	8.59502	8.12242	9.04591
201015_s_at	9.77975	7.1412	9.85689	5.97203	10.1616	9.35494	9.15601	12.5677	5.85675	12.9889	12.9938	6.5181	10.369	12.6088	8.93174	12.2253	9.3786	8.96185	8.69439	9.00131	8.73718	5.02814	4.67743	7.58367
201016_at	8.89601	9.43679	8.89286	9.50576	8.62653	10.0337	9.90131	9.56591	10.1021	8.99145	8.90512	7.16835	8.42767	9.53591	7.93956	10.0703	7.28139	8.46644	8.30436	9.26022	9.34789	9.46806	9.29948	8.00666
201017_at	7.75647	8.98844	10.5129	8.81011	8.87184	9.28656	9.21348	8.65162	9.02306	9.13692	8.95018	7.15364	9.07557	8.66453	6.95205	9.00191	7.93766	7.98562	7.89691	9.60642	8.85511	9.49117	9.19082	7.95757
201018_at	10.761	8.9233	10.258	8.95168	9.96986	9.95768	9.83327	9.14771	9.20372	10.0621	9.96266	7.64551	9.81988	9.8801	9.93405	8.58357	9.12055	8.82157	8.88182	11.5823	11.4358	9.9935	9.82338	10.3027
201019_s_at	10.5989	10.7909	11.7909	10.692	10.3807	11.1738	11.1784	11.4982	11.0405	10.9295	10.7975	9.02216	10.9242	9.85879	10.8202	10.8951	8.17466	10.2602	10.3179	11.6771	11.6117	10.8922	10.738	11.2716
201020_at	9.05435	10.9158	8.98825	9.84044	9.59224	10.7748	10.8315	8.55232	11.2764	10.1555	10.296	9.3831	9.75446	10.1642	9.20351	10.2879	10.2759	10.7427	10.652	7.73739	7.96518	9.53286	9.57611	7.93994
201021_s_at	10.0301	12.1331	10.1382	9.8314	12.902	12.2367	12.2538	10.6115	13.0161	12.6458	12.6335	7.81402	11.7143	12.4702	9.52741	12.5224	10.7045	12.6855	13.027	8.91844	8.67146	10.9426	10.8207	9.25596
201022_s_at	12.2114	12.9111	11.2804	10.3363	13.3548	12.8208	12.8388	13.4102	13.4553	13.3235	13.3088	7.36505	12.7696	13.3375	11.2168	12.8384	13.5173	13.3678	13.3788	12.6374	12.4725	11.4487	11.4309	13.5197
201023_at	11.8998	10.7216	11.5125	10.2909	11.3882	10.7189	10.6891	10.1866	10.6075	10.1941	10.0956	8.48979	10.2259	10.3666	10.9039	11.5782	9.62032	10.3288	10.3409	11.9755	12.2787	11.6655	11.519	10.121
201024_x_at	10.1087	9.94481	10.0968	10.6901	10.0494	10.7085	10.7341	10.0738	10.2666	9.64405	9.72088	7.66642	10.2082	7.90606	10.5663	9.49438	7.80108	8.69807	9.12712	10.7216	11.0153	9.80281	9.84713	9.98504
201025_at	9.21361	7.6846	8.77872	8.94051	9.62598	8.9709	9.00512	9.41008	8.49357	8.66159	8.64432	7.35151	8.42791	8.63273	8.79746	8.69487	7.90435	7.98599	8.06754	8.42058	8.27162	8.58547	8.30848	9.57403
201026_at	6.93459	7.68044	8.48347	7.94186	8.51716	9.04003	8.842	8.91342	7.8973	8.12107	8.16395	8.2539	8.47759	7.32255	8.39578	8.32097	7.53923	7.5575	7.54717	6.43375	7.22322	8.4433	8.34563	7.39271
201027_s_at	9.89523	8.93063	9.93839	10.5782	10.1613	9.69359	9.73993	9.83699	9.16911	9.74773	9.63525	7.35591	9.03767	9.51056	8.29936	9.79188	8.26206	7.88233	7.93722	8.36417	7.70255	8.52818	8.57183	8.24734
201028_s_at	10.1673	11.5135	10.0953	10.5546	11.164	11.6426	11.6646	8.93592	12.1213	11.5428	11.5891	9.83386	10.0837	11.5749	9.98127	10.2992	11.0302	12.2346	12.1134	7.69234	7.61717	11.2989	12.0375	6.97986
201029_s_at	12.1748	12.3335	11.7907	11.8273	12.5036	12.7381	12.692	12.2814	13.1985	12.7246	12.7103	10.0604	11.5718	12.7269	11.8498	11.3396	12.3955	13.3015	13.2122	12.9716	12.7961	12.6111	13.1754	11.025
201030_x_at	12.0896	13.6409	11.9649	14.055	14.0136	13.0402	12.9138	12.7456	12.8098	10.7531	10.8063	8.4335	13.6868	11.2246	11.163	6.48975	12.5645	12.635	12.4959	14.2909	14.1854	13.7231	13.4115	12.999
201031_s_at	11.2759	11.6153	10.8188	12.0124	10.8871	12.0999	11.9703	12.1542	11.5905	11.604	11.4548	6.7441	10.7761	11.4076	10.5948	11.1604	11.1705	10.3721	9.95549	13.091	13.5975	12.463	12.2839	12.7338
201032_at	13.2794	10.326	12.3845	10.6842	10.97	10.5874	10.5541	11.9329	10.548	11.2183	11.1897	10.6656	11.063	10.9934	12.508	10.4403	10.8238	10.5678	10.7236	10.1173	9.41874	10.416	10.4513	12.9526
201033_x_at	15.2118	14.9365	15.3382	14.8271	13.7826	14.2345	14.1921	15.2281	14.4739	15.1295	15.1739	11.4584	14.1309	9.50714	15.4511	14.1062	14.8202	14.9939	15.0627	15.0515	15.5023	14.4673	14.503	14.7792
201034_at	9.8756	10.2757	9.36898	10.8049	11.8834	11.2715	11.3759	10.6257	11.8612	11.6747	11.5144	7.1631	12.3346	11.276	8.89538	8.42191	10.4082	11.0059	10.898	10.9684	11.7577	13.2622	12.8848	11.7554
201035_s_at	10.8137	9.51655	11.2566	10.0861	10.7602	8.73846	8.58971	9.79751	9.15057	9.98575	9.95522	10.5858	9.70222	10.3047	11.323	9.82499	9.81979	9.44383	9.58673	8.77625	9.09928	8.83521	8.96186	9.37747
201036_s_at	11.9583	8.97342	11.7016	9.90263	11.5273	8.59242	8.39766	9.71564	8.93094	9.60074	9.46112	7.11781	10.0352	9.83826	12.1898	9.80937	8.74212	9.10641	9.23828	11.4508	11.6289	8.64554	8.70341	12.3472
201037_at	8.37304	12.3599	7.81079	11.3064	11.071	12.2067	12.2146	10.458	12.1557	9.78142	9.99343	8.61896	11.3514	10.3143	8.19969	11.5749	9.42405	12.1248	11.9045	9.42739	9.32805	10.3116	10.4846	9.55604
201038_s_at	8.46598	8.84583	8.48742	9.63115	8.64577	8.71342	8.47071	8.88838	8.72246	8.4625	8.34704	5.83865	9.12893	8.30345	8.15293	9.23804	8.24418	7.92419	7.89155	10.3707	10.7314	10.049	10.0619	9.81955
201039_s_at	10.912	10.9767	12.6173	9.92197	9.83117	9.35875	9.38568	7.71013	9.9982	9.58119	9.64498	13.1381	9.78072	9.37169	12.0372	10.2845	8.89824	9.71084	9.91183	7.40483	7.00891	9.27459	9.32439	4.61574
201040_at	8.13989	10.4822	8.63785	10.9514	9.34466	11.1028	11.2082	7.72579	11.1673	8.99265	9.22111	8.9358	9.82615	9.22411	8.61694	7.97126	9.76855	9.91039	10.236	7.57097	8.47398	10.6204	10.9686	6.5623
201041_s_at	11.5271	11.3038	12.1804	7.96366	12.7274	11.1864	11.0746	13.0708	12.7884	11.6014	11.5155	9.23427	13.6222	11.8663	10.5606	9.46649	14.0058	13.0192	12.9875	13.8662	14.006	13.3316	13.5762	12.2701
201042_at	9.57201	8.54913	9.08175	7.60159	11.6634	11.0076	11.0084	8.05579	9.34992	7.45194	7.60313	11.5399	10.2142	7.6528	9.20029	7.22123	11.3259	10.4142	10.9129	6.84012	6.25381	5.61896	5.10293	7.45127
201043_s_at	6.27437	8.41249	8.03385	8.62893	7.36398	8.14447	8.17041	3.79377	8.31037	7.92524	7.71766	6.33002	7.85514	6.50357	5.52424	9.51891	5.89727	7.65104	7.34828	3.2934	3.31632	9.69023	9.79627	2.24806
201044_x_at	3.93765	5.85017	5.62392	3.6165	6.02235	4.85134	4.74304	3.88801	7.23717	4.45685	4.23297	6.3915	7.20552	3.94946	4.81362	3.7176	6.58009	7.35651	7.7979	2.78764	3.04099	8.47054	8.67861	3.08173
201045_s_at	3.44122	5.86811	5.35878	4.76951	4.44404	2.92874	2.63369	3.69596	4.2892	5.14421	5.1808	6.83899	4.59243	3.62746	5.44485	5.95057	5.59175	3.89798	4.43099	3.74796	4.04624	4.74452	4.43553	3.13376
201046_s_at	13.4522	11.1152	13.3228	11.1115	10.9192	10.1374	10.1925	10.5891	10.6839	9.91662	9.93651	12.9326	10.4802	9.82238	13.2067	11.0489	10.3609	10.2262	10.116	9.3339	9.26372	10.0106	10.2381	8.86745
201047_x_at	10.7909	11.2896	10.6213	9.81525	11.0965	11.2135	11.1527	11.6192	11.4025	11.1019	11.0895	11.2824	10.843	11.301	10.3979	11.3581	10.623	10.7816	10.7569	9.90922	9.6107	10.8059	10.8418	11.7138
201048_x_at	4.0139	7.53002	6.61471	4.833	6.79665	6.93587	6.86157	3.85574	7.07611	7.45191	7.43523	7.43525	6.21864	7.58772	4.68237	8.43284	5.11887	6.74426	7.6533	3.15347	3.42759	6.20614	5.99141	3.65627
201049_s_at	14.9723	14.661	14.9991	15.0158	14.0069	14.137	14.0632	14.9377	14.0943	15.0289	15.0472	11.3722	14.4208	11.3359	15.1939	13.881	15.4636	14.8264	14.7973	14.6142	14.9949	14.463	14.5305	14.6987
201050_at	8.51987	10.1849	9.12049	8.7353	9.26202	9.34286	9.43458	7.35301	9.29379	8.8407	8.88031	8.5207	9.18858	9.56518	8.1211	8.56036	10.555	10.6769	10.5176	6.12765	6.57567	8.65518	8.58821	5.98582
201051_at	10.1966	11.1078	10.8286	11.3897	11.061	10.8281	10.7121	10.5237	10.712	10.311	10.1878	10.06	11.4155	10.2529	10.1108	11.4493	9.98965	10.5146	10.6149	10.2	10.7919	11.5933	11.6162	12.1829
201052_s_at	9.5805	9.17416	9.94371	9.89384	9.23615	9.52963	9.63308	9.04687	9.72958	9.5173	9.47914	14.7129	9.10983	9.62827	9.57335	10.004	8.69164	10.3565	10.3391	8.33772	7.98725	10.1449	10.2342	7.53277
201053_s_at	10.7549	8.30934	9.46161	8.72646	9.27981	9.11603	9.10444	8.71273	8.68974	8.98754	8.83692	12.1654	9.48273	9.09482	9.83474	9.24783	8.51994	9.21472	9.35271	11.0003	10.6023	9.49697	9.39914	9.734
201054_at	10.8686	11.3048	10.5475	10.7622	10.8456	11.3275	11.214	10.2017	11.1079	10.3126	10.0973	7.05298	10.4503	10.7422	10.4944	11.0218	10.2425	11.0089	11.0581	10.8532	10.8127	10.0442	9.87973	10.4373
201055_s_at	7.77653	10.1529	8.97912	9.48352	8.46134	9.64767	9.65979	8.72265	9.82353	9.16133	9.23429	9.00105	9.06853	9.10936	8.93756	8.88279	8.60878	9.36062	9.12321	10.9592	11.0153	10.7462	10.5812	9.78943
201056_at	8.47077	7.88409	8.7278	8.76727	9.1088	8.20746	8.23019	9.20776	8.68337	9.62363	9.57417	8.45376	9.55997	8.96126	8.41928	8.15279	9.38534	8.50125	8.43594	7.91456	8.2548	8.08085	8.12346	8.74604
201057_s_at	9.35856	9.18481	9.31106	10.0846	10.4513	9.63944	9.60393	11.2273	10.1111	10.4096	10.4741	8.79872	10.7841	9.951	9.00224	10.1705	10.0892	9.46742	9.2384	11.7106	11.2748	9.60313	9.59429	11.9562
201058_s_at	8.71742	2.18819	8.43134	4.94875	12.3888	9.37013	9.69226	4.25022	12.9937	10.9303	10.8603	5.96239	10.0377	10.7549	6.77656	3.08655	11.7694	13.3765	13.1651	2.60956	3.52639	5.22966	5.65497	5.45468
201059_at	10.37	10.736	10.1493	8.60327	10.0785	10.8499	10.8868	12.6185	11.4209	11.3055	11.3127	8.28413	10.6402	11.247	10.5163	10.4104	10.9832	11.1581	10.657	8.51277	7.64466	8.15095	8.33238	12.6152
201060_x_at	9.14249	10.08	8.94016	8.54163	11.0502	10.9747	10.8192	9.9035	10.2352	9.83041	9.77369	12.6745	10.5355	10.5594	9.49393	10.1931	10.7524	9.95962	10.0555	9.55059	8.94781	9.97758	10.9556	9.06234
201061_s_at	12.0735	10.3812	10.7428	9.59193	11.8218	11.4737	11.3598	11.5843	11.1155	11.4688	11.5094	13.2207	12.1134	11.7851	11.1927	9.78036	12.8087	11.1923	10.9616	12.7968	11.977	11.1874	12.2222	12.357
201062_at	1.97979	1.74455	3.29654	1.83282	3.09463	2.51755	2.9229	2.82872	2.07229	2.52031	2.49464	5.1923	3.03584	2.67164	3.70977	1.16517	4.53035	2.90645	2.7664	2.89063	2.78809	2.74402	2.90163	3.06955
201063_at	9.51753	10.5746	9.43714	9.30044	9.42511	11.3924	11.3737	9.80869	11.0881	9.41748	9.45751	8.68533	9.41786	9.80054	9.67658	6.85192	9.83842	11.3599	10.8566	9.51967	9.43287	7.9708	7.91845	10.6384
201064_s_at	12.9	11.558	12.6825	11.9972	11.1742	10.9673	10.9219	10.6228	10.6867	10.3095	10.312	7.74216	9.91589	10.7401	12.3695	10.6859	10.4287	11.7459	11.6296	11.638	10.9488	11.1447	10.7648	9.52539
201065_s_at	9.29749	10.0977	10.5791	11.0384	10.2183	10.8396	10.7207	11.1665	10.572	11.2529	11.135	10.0948	11.5397	10.6126	10.4484	11.161	10.1559	11.0077	10.8677	10.7478	10.8003	10.3136	10.5588	11.0695
201066_at	12.9581	11.0195	12.6139	11.487	11.9774	10.5783	10.7334	10.3916	10.4153	10.5669	10.5704	7.16634	10.5896	10.8445	12.1255	11.898	9.84529	10.774	10.9232	9.23521	8.9454	9.48499	10.0651	8.98362
201067_at	10.4272	8.69907	10.9792	8.89041	9.67012	9.54174	9.49356	9.69239	9.37217	9.5871	9.58588	7.13685	10.417	8.96826	9.12832	8.9768	8.32269	8.44478	8.4525	9.94212	9.42852	9.57206	9.31542	10.3533
201068_s_at	12.3217	11.5495	11.9735	11.3881	11.3846	11.7536	11.6893	12.02	11.7709	11.2894	11.287	8.4986	11.1852	11.5632	11.7775	12.3357	10.3548	10.9537	10.6846	12.2964	11.877	11.0943	11.0889	12.2355
201069_at	10.4723	11.3396	9.94367	6.0437	11.4539	11.5567	11.1547	9.03268	12.6327	12.7622	12.6762	10.0752	8.55268	12.5095	9.44164	6.68201	11.9927	12.9354	13.1246	8.88644	7.50376	7.34113	7.22491	9.42551
201070_x_at	8.22452	9.08968	10.7352	10.5129	9.56088	9.84434	9.92352	10.9991	9.30984	9.30422	9.39001	8.31777	10.8777	8.53943	10.1021	10.3249	9.12802	9.3988	9.8205	9.27006	9.64355	11.3641	11.4933	10.6489
201071_x_at	11.7636	11.4996	12.027	12.5208	12.0103	12.1361	12.1312	12.7514	11.9708	12.2227	12.151	7.95086	12.1371	11.8825	11.4599	12.2717	11.7102	11.2148	11.0577	13.7616	14.0542	13.0495	13.0024	12.5158
201072_s_at	7.35314	8.70928	7.9359	9.16737	7.66826	8.6376	8.57064	8.27311	8.40896	8.22746	8.18576	7.89965	9.05828	7.85237	8.78765	8.09211	8.27094	8.72151	9.25458	8.42469	8.78247	8.57141	8.66712	8.94002
201073_s_at	7.77321	9.09814	7.9678	9.84462	7.82922	9.4925	9.58527	6.51379	8.3568	8.8344	8.69198	8.07971	9.17956	8.06863	8.5271	9.45312	7.95113	8.72942	8.87511	6.43415	6.8058	9.23358	9.12947	7.79938
201074_at	9.12077	10.5061	8.9409	10.5773	9.14823	10.8349	10.798	10.1241	9.7213	9.96576	9.8447	7.64516	9.26801	10.1752	8.9969	9.83594	9.17837	9.62204	9.48189	10.9735	11.2297	10.6014	10.6624	10.9626
201075_s_at	7.56866	9.33742	8.26033	10.0405	8.46899	9.78768	9.7956	8.29828	8.40513	9.50567	9.49796	9.29176	8.27661	9.19824	8.15487	9.68951	8.44352	8.24846	8.47487	8.90413	8.74142	9.24504	9.14824	8.36418
201076_at	10.7183	9.53932	10.3931	10.0806	9.78832	9.6339	9.55964	9.84848	9.17145	9.48333	9.44192	9.80548	9.65073	9.96117	10.5143	9.66947	10.3754	9.68468	9.73304	10.5646	10.4683	9.75849	9.78193	11.4825
201077_s_at	12.1196	12.1602	11.9986	12.1828	11.7293	11.7986	11.8267	11.299	11.9341	11.1267	11.1796	9.37178	11.0066	11.4765	11.8163	11.4236	10.7793	12.1221	12.2424	11.2117	11.1038	11.8461	11.8231	10.7814
201078_at	10.0751	9.87896	10.1952	10.722	11.2203	11.4906	11.4138	11.2032	11.887	11.6568	11.665	8.50432	11.2471	11.4549	9.70334	11.5875	10.3871	11.3466	11.4806	11.2747	11.5638	10.2761	10.3398	12.2196
201079_at	11.7647	9.60241	11.4748	12.8937	10.5831	10.2646	10.5497	10.6678	8.45247	11.1587	11.1225	8.08494	10.4066	11.0888	10.8489	11.8663	11.1031	10.6422	10.6924	8.46761	8.50374	10.3591	10.2571	10.2455
201080_at	10.3452	8.95152	10.0156	8.73859	9.00016	8.62706	8.48271	8.77314	8.85589	9.24	9.26324	9.00834	9.10551	8.85456	10.4958	7.65441	9.59069	9.01659	9.22335	7.4776	8.04726	9.10849	8.80871	8.51319
201081_s_at	5.22154	8.50796	7.41402	8.43665	7.97506	8.00317	7.9183	7.50844	8.16359	8.06582	7.98561	9.39916	7.31234	7.60054	6.4027	7.64257	7.00321	8.14681	8.28523	5.65273	6.623	8.30447	7.98882	6.50653
201082_s_at	8.56967	9.35339	9.26008	9.4767	9.55236	9.45492	9.53959	6.39806	9.78389	9.27863	9.23622	6.24493	9.07504	9.25011	7.41544	9.29957	8.96385	9.52622	9.49696	4.12526	3.48882	8.54292	8.83078	4.97454
201083_s_at	4.77057	6.84115	7.85	7.14123	6.79659	7.72282	7.6349	7.8649	7.50997	6.80447	6.70983	5.00371	7.39276	6.31029	5.81634	8.3462	5.34792	5.97062	6.00536	10.0064	9.24932	9.12293	8.98293	7.68871
201084_s_at	11.4614	10.7167	11.2779	11.2676	11.3541	11.6314	11.5345	11.7519	11.4885	11.3901	11.2511	7.74838	11.3482	11.2908	10.5195	11.5033	10.2503	10.1282	9.89532	13.8584	13.4124	12.5433	12.3302	13.083
201085_s_at	4.2912	8.8949	8.71391	10.6388	7.4971	9.38516	9.40809	8.55281	9.325	8.77193	8.7819	6.66654	10.2183	6.07892	7.68738	8.29092	5.74829	8.49821	9.17715	9.59154	9.81748	10.0811	9.93543	9.14224
201086_x_at	10.3903	10.7389	10.5149	11.3678	11.1989	11.3578	11.3306	10.7175	10.7945	11.424	11.3846	7.09314	10.9098	10.9503	9.68952	10.9196	11.2137	10.6156	10.3787	11.3268	11.8043	11.0415	11.256	11.0645
201087_at	9.90712	9.68412	10.225	8.86978	9.8149	10.621	10.5517	9.53567	10.4531	9.6524	9.67965	10.0391	9.9001	9.5972	10.7078	10.3728	10.9212	10.5039	10.5088	8.36397	8.11915	10.2838	10.4238	9.61488
201088_at	8.85421	11.7698	7.54643	11.5516	9.51088	12.1085	12.0495	11.2002	11.6721	9.68002	9.90028	5.02435	9.18464	10.0977	7.46379	12.1222	8.23059	11.0492	11.3298	12.584	12.6392	11.1202	11.3197	11.2565
201089_at	10.3419	10.6068	10.1238	10.0219	10.7238	10.7888	10.7844	9.55525	10.6665	10.9113	10.9982	9.19343	11.5181	11.3316	10.1315	9.9541	10.8724	10.3333	10.5908	9.56456	8.93609	9.60271	9.80403	9.84738
201090_x_at	13.0605	14.6663	12.6964	14.3785	13.3099	14.1661	14.1401	14.8448	14.3504	13.5634	13.7157	10.3713	13.2057	12.5778	12.6636	13.8765	13.7493	14.053	13.8847	13.1988	12.2066	12.9357	13.2409	12.6127
201091_s_at	8.3415	10.0095	8.45877	9.86259	8.54315	10.3712	10.2982	8.782	9.96356	8.71388	8.71927	6.31627	8.41756	9.17772	7.95695	10.9508	7.41152	8.58738	8.68632	9.82512	9.57011	10.1461	9.91975	7.56043
201092_at	11.3114	12.5454	11.2022	11.2282	11.3811	11.4769	11.4542	11.2497	11.4178	11.0639	11.0392	9.00501	10.8176	11.014	11.5244	11.9597	11.0231	11.576	11.5213	12.6497	12.4535	11.1578	11.4582	12.3983
201093_x_at	12.4414	10.25	12.0937	10.6692	12.0717	10.0788	10.0769	9.94096	9.61449	9.5808	9.65877	9.20364	10.9837	9.60216	12.1211	10.64	10.2861	10.3515	10.3679	10.4468	10.4685	9.96122	10.1997	10.4501
201094_at	15.0858	14.5322	15.0056	14.4344	13.3799	13.7312	13.7085	14.8593	13.6599	14.6731	14.6259	13.3158	13.5394	13.5779	15.5673	13.8739	14.553	14.5594	14.545	14.2125	14.2952	14.8174	14.8425	14.4056
201095_at	7.5639	10.5521	6.63534	10.5474	8.82704	10.1397	10.082	7.89666	10.9769	9.40326	9.40106	10.7727	10.1528	9.31956	7.96975	10.2119	9.7169	11.4777	11.4588	8.22392	7.97748	8.92538	8.86867	8.22696
201096_s_at	8.7918	11.7049	9.1818	10.6734	10.7567	12.31	12.2876	9.87229	12.6128	10.5113	10.6161	11.2057	10.2627	11.0176	9.00781	11.1206	9.75606	12.5443	12.5295	8.86559	8.90005	9.89607	9.76558	8.77866
201097_s_at	10.9016	12.2554	10.717	11.4923	11.752	12.8429	12.8244	12.3042	13.2284	11.737	11.7162	9.37624	11.3589	11.8971	10.2912	11.5522	11.0814	13.2491	13.2305	12.6347	12.8074	11.1432	10.9981	13.4327
201098_at	9.14636	9.81738	9.16892	10.6818	10.086	10.8659	10.7516	10.0297	11.0511	10.0446	10.0496	9.75233	10.1855	10.1018	9.20223	11.1413	9.81901	10.8453	10.888	9.35729	9.57561	9.29671	9.28383	9.39851
201099_at	10.1512	8.84991	10.1931	9.72077	9.86722	9.85557	9.96592	9.34426	9.642	9.89872	9.90176	9.19795	9.65081	9.50841	9.68163	9.37066	9.27679	9.17074	9.10166	10.9732	11.5964	9.53932	9.35575	10.5849
201100_s_at	11.3656	9.64414	11.379	10.6967	10.9267	10.5953	10.7035	11.0784	10.7415	10.5108	10.4569	11.296	11.0824	10.0872	11.5315	10.119	10.4107	10.0078	9.91251	11.9665	12.2797	10.025	10.0432	11.5184
201101_s_at	3.57325	9.43001	7.26242	9.94634	7.45156	9.75801	9.63352	8	9.66219	7.54365	7.14894	6.2529	9.85337	7.4351	7.43343	10.6543	5.5288	7.46918	8.24431	10.5948	10.2102	10.6195	10.7307	9.96212
201102_s_at	8.35766	10.1056	8.21291	10.683	8.27124	9.50515	9.55739	9.04255	10.248	9.52976	9.64114	10.4604	10.0083	9.17689	8.49712	9.79041	9.70987	10.3801	10.0428	7.15682	7.34512	9.61489	9.34728	7.4603
201103_x_at	10.4477	12.5828	10.6152	11.5235	11.7675	11.9944	12.1091	12.4423	11.7151	12.5967	12.5668	8.35226	11.8889	11.9613	9.8289	12.2939	11.9926	11.5902	11.5495	12.1862	12.671	12.4421	12.0525	13.2526
201104_x_at	8.94092	11.6532	10.0705	10.5105	11.0269	11.2092	11.341	10.4235	10.7065	11.803	11.7163	7.84178	10.9466	11.0166	9.68987	11.9736	11.2718	10.6136	10.7929	9.3323	9.65107	11.2206	10.8764	9.29925
201105_at	13.7413	14.4108	13.2864	13.4679	12.6363	14.132	14.1128	8.24653	14.423	12.511	12.6578	8.26869	10.8154	12.8431	13.2871	11.5115	13.1957	14.8731	14.8181	5.25668	4.9981	10.9342	11.7166	8.95211
201106_at	11.926	11.676	11.8147	11.9399	11.1083	11.6619	11.6382	10.5245	11.3195	11.4686	11.5524	12.7854	11.7426	11.4804	11.4932	11.4173	11.4064	12.5271	12.4144	9.58238	9.33467	11.2449	10.9723	10.475
201107_s_at	3.22719	7.36514	4.07785	3.82214	4.04075	10.006	9.78935	4.08325	9.92763	3.63384	3.64282	6.11779	4.40956	3.51191	4.64119	4.33712	5.01349	9.46361	10.9466	2.59278	3.17045	3.69034	3.72337	3.49885
201108_s_at	6.59799	10.3242	7.7111	6.3735	9.2049	13.0004	12.9423	8.01181	12.8726	8.05653	8.31319	8.18403	9.05283	8.66612	8.46157	9.42214	8.91421	12.6758	13.1269	5.4078	5.79833	7.25038	7.5232	7.74812
201109_s_at	5.9688	10.5508	5.97937	4.19989	8.66744	12.9064	12.8819	6.78882	13.0089	8.08099	8.28141	8.00279	8.6026	7.82512	7.02771	9.08761	8.49102	12.3832	12.7543	4.71668	5.84542	5.56008	5.75236	7.55301
201110_s_at	3.4176	10.2115	5.8356	1.87145	8.49431	12.1376	12.059	6.79407	12.4551	7.51837	7.52683	4.49338	7.94314	7.64329	3.86812	8.51109	8.60312	12.0072	12.3227	6.11066	4.22355	5.5408	5.55849	6.57482
201111_at	10.6728	10.891	9.82027	9.55387	9.4075	10.7114	10.7169	10.7934	10.0238	8.75743	8.61346	6.93645	8.66599	9.08628	9.99126	11.0773	8.51917	8.16485	7.83392	9.65731	9.23586	8.0548	7.66737	11.229
201112_s_at	10.5602	12.0027	10.596	11.1624	10.6262	11.7301	11.7481	11.1522	11.3652	10.6644	10.6101	9.28449	10.4365	11.0644	10.0439	12.3481	10.1754	9.99812	9.97253	10.5357	10.058	10.1272	9.92706	10.5147
201113_at	12.0127	11.5593	11.8544	11.9668	11.2959	11.1738	11.2114	10.9548	11.1315	11.0545	11.0664	6.84929	11.1755	11.1922	11.9324	12.2958	10.6992	11.8041	11.4676	10.8593	10.555	10.5293	10.8452	10.4228
201114_x_at	13.4985	12.5682	12.4275	12.1382	11.3154	12.0528	12.0819	10.8674	12.0119	11.0816	11.168	6.67557	11.056	11.7056	12.5648	12.869	11.1461	11.8819	12.0213	10.8778	10.7188	11.398	11.9012	10.3937
201115_at	9.89351	10.5306	9.66204	10.1672	9.00771	9.46556	9.67343	9.42522	9.5684	9.49562	9.52215	6.69041	9.06229	9.75062	9.9341	10.0342	8.9585	10.0773	10.0544	8.41334	8.19623	8.99722	8.83477	7.30994
201116_s_at	6.75871	8.80155	6.56186	4.93726	9.54926	6.37336	5.96692	6.64714	7.46707	10.2984	10.1272	8.65362	9.38139	10.0887	6.72057	7.73987	8.13712	6.61612	7.34123	4.39338	5.3356	5.27854	5.18465	7.83906
201117_s_at	8.52224	7.69519	7.94902	2.73254	9.32121	5.95808	5.63276	7.53115	7.03274	9.44148	9.18064	5.66976	8.31191	9.55103	7.94926	6.91131	8.29681	6.99877	8.11332	3.31527	5.45813	3.53456	3.17026	9.02121
201118_at	7.178	11.3001	7.70293	10.8347	8.66973	10.6175	10.7236	9.8631	9.91843	9.6663	9.67312	6.57211	8.83353	9.87066	5.9254	12.0861	9.34732	10.3892	10.3646	8.40898	8.22488	9.19109	9.16475	5.65458
201119_s_at	14.2998	13.6508	13.6368	13.334	12.7389	12.5522	12.5411	11.8177	12.908	12.5374	12.5672	10.4029	12.6992	12.731	13.861	13.0657	11.8055	12.8803	12.8827	9.61916	8.89313	12.0623	12.3747	10.9172
201120_s_at	5.51007	10.227	5.89724	7.66454	7.33884	9.21417	9.20277	6.89537	11.302	10.7481	10.6853	6.79944	11.6352	10.8045	5.37084	11.5886	7.91794	10.4625	10.5118	4.20862	4.4565	8.29025	8.58339	4.51428
201121_s_at	10.1233	10.8916	10.0688	9.77646	10.5976	10.9011	10.7852	11.2914	11.9873	11.722	11.6874	9.67045	12.0454	11.6017	10.2384	11.8338	11.0811	11.269	11.2429	10.7862	10.4732	10.3895	10.5038	11.7268
201122_x_at	9.74518	10.4514	9.67323	10.6565	9.13157	10.0637	10.1876	9.93551	10.7981	10.0332	9.93627	11.6396	8.79663	10.0018	10.5686	8.98881	10.3176	9.93457	9.86699	9.22255	9.3512	10.1242	10.1155	8.60838
201123_s_at	8.01624	12.0481	8.77821	10.5477	8.22037	10.5645	10.8587	8.74466	12.352	9.55993	9.70535	10.9726	7.33524	9.74816	7.99215	8.84121	7.88711	10.2395	10.484	8.28139	8.31027	10.4186	10.4996	4.83639
201124_at	8.53899	7.64406	8.34654	7.28391	8.91871	8.34337	8.30431	8.70477	9.36424	9.35252	9.16546	10.0977	8.97438	9.26102	8.88355	7.18606	8.99865	9.4414	9.54415	6.50021	6.56191	7.68633	7.31785	9.42156
201125_s_at	9.48214	9.57202	8.79323	5.55707	10.4087	9.87888	9.63032	11.0858	12.4204	10.7049	10.6337	10.399	10.0334	10.9063	8.41599	9.64255	10.6157	11.2559	10.9942	7.8457	6.20771	6.50161	6.96067	10.9831
201126_s_at	9.37431	10.1568	9.17608	9.28786	9.72625	9.86941	9.91373	9.57061	10.3235	9.40899	9.39264	9.03988	9.34457	9.4967	9.1134	9.24845	10.5922	11.1484	10.7701	7.46167	7.55231	9.10533	9.34116	8.48859
201127_s_at	6.08983	9.60179	6.91139	9.2904	7.84799	9.47432	9.45125	8.4275	10.074	8.96628	8.84957	9.33557	8.88567	8.56206	7.40456	9.51522	8.37945	9.00025	8.97684	7.59187	7.6298	8.5707	8.70827	7.35535
201128_s_at	8.86716	11.8184	8.94527	11.7519	10.2218	12.4076	12.4603	11.1654	12.2388	10.9217	10.8836	8.84875	11.7681	11.0925	8.90912	12.0368	10.1322	12.0681	11.8179	11.0118	10.5353	11.3308	11.4534	11.5675
201129_at	9.10416	9.51844	9.51546	9.69733	9.47828	10.4407	10.5132	10.0701	9.75692	9.17091	9.06321	6.93194	10.0204	8.99357	9.27387	9.81404	9.46559	9.28324	8.87008	11.1795	10.943	10.3127	10.3802	10.935
201130_s_at	5.13087	4.04306	5.76521	4.57427	5.15506	4.7546	5.39672	5.95897	4.88483	7.45613	7.54689	7.21719	5.84577	7.84891	7.42203	10.8536	6.34218	5.19706	5.85483	2.52311	3.48449	5.57039	4.75736	3.76115
201131_s_at	3.43323	2.17058	3.7582	5.99247	3.54138	2.48353	2.53941	12.112	3.06637	11.9894	12.063	5.7338	10.5539	12.1815	4.27855	12.9324	9.91686	3.07983	2.76722	7.37186	4.87504	4.25391	4.48263	11.9186
201132_at	10.2245	9.30411	9.70687	9.75858	9.59954	10.0278	9.89814	8.75014	9.73639	10.1678	10.0806	4.03354	9.34794	10.4192	8.7385	10.5174	8.77626	9.10631	8.92031	10.6614	10.4794	10.515	10.288	9.6207
201133_s_at	8.61504	10.1577	10.5183	9.4655	10.4081	9.93542	9.92704	10.3993	10.3052	9.68009	9.53517	6.63405	10.2307	9.66749	8.2749	9.68669	8.43473	8.4129	8.65005	10.2253	10.1198	10.4594	10.3736	10.428
201134_x_at	14.4199	12.7932	14.2286	13.6012	13.4304	12.3647	12.3311	12.591	11.8169	12.3335	12.3552	10.4312	13.2268	12.7624	14.6689	12.8005	12.0155	12.9658	12.8986	11.7749	11.875	12.9644	12.8557	12.6077
201135_at	12.7363	11.7265	12.0015	11.1794	11.889	11.5172	11.5401	10.9973	11.3763	10.879	10.8676	8.95749	12.3685	11.0853	12.6384	11.9115	11.3274	12.0471	11.9387	10.7036	10.9801	10.0451	10.2209	10.0826
201136_at	9.29033	12.1458	9.92865	10.1704	9.78828	10.863	10.9359	12.2224	11.5455	12.2312	12.2193	7.74308	8.88635	12.3994	7.75015	10.633	10.1035	11.8493	11.8912	9.46296	8.56428	11.3722	10.6564	10.4596
201137_s_at	11.0769	9.67555	10.3712	13.3293	11.0908	7.11938	7.07174	10.5144	7.95959	12.1183	12.3496	8.41766	11.8134	12.4697	10.5252	5.79912	13.5737	8.19393	8.51797	12.1716	11.6765	11.1735	12.5414	10.9329
201138_s_at	7.852	9.50674	9.29029	9.42073	8.96947	10.0101	9.95119	8.47111	9.85276	8.60932	8.55666	9.0268	9.41106	8.18048	8.75659	10.098	7.51763	9.47642	9.56839	8.61905	8.33884	9.7498	9.70024	7.28759
201139_s_at	8.96302	9.26827	8.69149	9.51249	8.77403	9.93985	10.0335	9.61727	9.89336	9.15921	9.11679	7.38291	8.82485	9.1012	6.9425	9.65402	8.57424	8.68357	8.28216	10.8245	10.0622	9.51619	9.4942	9.0292
201140_s_at	7.3472	10.0459	8.24351	9.02312	8.20173	10.2349	10.2265	7.92317	10.4814	9.93161	9.90251	10.9671	11.1438	9.65311	7.78961	9.16348	8.87114	10.4599	10.0742	7.57622	7.67993	9.86202	10.1507	7.21107
201141_at	10.3489	7.54412	10.2747	7.66514	12.3096	6.07305	6.01246	12.9459	10.2716	13.4269	13.2778	8.54764	10.8606	13.2522	9.85645	6.41383	12.6671	6.67199	7.06958	7.51373	6.78439	6.74282	6.45364	10.9161
201142_at	9.97117	10.5313	10.055	9.7191	9.71896	10.597	10.4856	9.83905	10.4664	10.207	10.1992	8.50833	9.25486	10.3004	9.58107	9.92586	9.55053	9.36242	9.065	8.59284	8.81318	9.55854	9.49913	10.1539
201143_s_at	8.4452	8.62664	9.34989	8.92872	8.8134	9.52257	9.53027	8.95342	8.79931	9.22722	9.2592	9.06631	7.9701	8.66864	8.67524	9.20174	8.05611	8.10321	8.33258	9.88229	9.73459	8.68249	8.54896	9.52653
201144_s_at	10.2348	11.1144	10.4129	11.2602	10.4644	11.1643	11.137	11.3512	10.9761	9.73087	9.84839	9.98214	9.96091	10.1924	10.2351	11.8481	9.70281	9.90216	9.82686	11.0608	10.7562	10.0457	10.0984	9.59385
201145_at	12.0295	11.0869	11.9916	11.0734	11.1174	10.4672	10.4394	10.4314	10.9121	10.1382	10.1763	10.9118	10.6833	10.5265	11.7056	11.3035	10.2902	11.5364	11.9366	9.5707	9.60336	10.6999	10.5725	9.35577
201146_at	10.3786	10.6326	10.0649	9.90617	10.4391	10.6951	10.7358	11.9665	10.8237	11.7924	11.6546	7.90343	11.3558	11.785	9.405	10.9447	9.50594	10.6767	10.2138	12.2946	12.3344	10.8359	10.3805	9.71442
201147_s_at	8.27472	8.81351	8.17729	3.80641	9.71905	3.45145	3.44587	5.41016	12.7566	9.56666	9.3703	6.91154	9.2256	8.99895	7.13115	7.95285	10.092	7.04696	7.82938	6.84124	6.42044	4.13135	3.68897	6.28237
201148_s_at	8.89146	8.71332	8.82552	5.29207	9.79429	5.79748	5.82672	6.92932	12.2922	9.37063	9.23409	9.73613	9.55597	9.05326	8.83347	7.96059	10.2125	7.96472	7.95529	6.76341	6.34007	5.53371	5.45149	10.3557
201149_s_at	7.76579	9.0875	8.64614	7.54378	9.68399	7.3132	7.18274	7.17991	13.0469	9.71596	9.62779	10.4257	9.56394	8.95375	8.18957	8.73479	9.16802	8.602	9.19313	6.74435	6.63124	7.67688	7.39695	7.64623
201150_s_at	11.0451	8.18656	10.2321	4.76282	11.6781	5.31691	5.48465	8.13098	13.1281	11.5649	11.3353	7.47425	11.0349	11.2798	10.0488	7.66342	12.2691	7.93829	8.62695	7.66918	8.39633	4.42736	4.50492	11.0664
201151_s_at	6.50139	8.39437	10.2137	8.97528	8.90048	9.55273	9.28495	8.07994	9.76113	9.01759	8.95506	8.67791	7.92752	8.75329	7.35125	8.8121	6.63233	7.68136	8.36421	7.22632	7.71397	11.2233	10.8091	6.61654
201152_s_at	11.4528	10.6685	13.0384	12.3626	11.4378	11.5229	11.329	11.4443	11.6859	11.506	11.4986	10.8801	11.1874	10.9439	10.9914	10.4413	10.2954	9.67926	9.64527	11.3709	12.1815	13.0934	12.991	9.84723
201153_s_at	12.1564	10.4516	12.0389	11.7815	11.5321	11.4927	11.2478	10.9416	11.5088	10.9329	10.9194	9.65567	10.3265	10.9722	11.2801	10.165	10.4947	9.79526	9.64945	12.0491	12.4524	12.8252	12.5843	10.3679
201154_x_at	14.7948	14.6049	14.273	14.5995	13.1546	13.5035	13.4726	14.1481	13.4338	14.048	13.9825	11.6152	13.3804	13.4903	14.4051	13.6314	14.2438	14.3857	14.3288	14.7355	14.7446	14.253	14.265	13.9968
201155_s_at	12.012	10.3482	11.9152	10.4656	12.0035	10.139	10.1509	10.8806	9.90919	10.8262	10.8461	11.2134	10.4581	10.4698	12.3388	9.95265	10.2538	9.99727	9.93741	9.48572	8.75344	9.18894	9.49367	8.99738
201156_s_at	7.92847	9.68182	8.73856	9.26525	8.46534	9.83716	9.91496	8.67092	10.0624	9.44597	9.54548	10.9513	9.83123	9.03988	8.28286	9.60644	8.72759	10.1523	10.2419	7.58666	7.69749	9.63676	9.75415	6.36233
201157_s_at	10.0447	10.4469	9.71614	10.6292	9.60732	10.5428	10.5945	9.57377	10.0131	8.94401	9.05002	9.27505	9.26159	9.5305	9.5901	10.3502	9.44085	10.1361	10.2128	9.1848	8.8903	10.3974	10.3506	8.77177
201158_at	5.9246	8.59323	6.94546	8.61778	6.44278	7.33514	7.1113	5.16964	7.65425	6.79122	6.82741	7.76439	7.92668	5.8814	6.17808	7.95974	7.0519	6.96105	5.72323	7.50645	8.21454	6.9563	7.62261	8.05209
201159_s_at	5.58541	7.89944	6.39928	8.02112	6.78956	7.38764	7.43637	5.78968	7.41365	7.8357	7.87608	6.59255	6.91025	7.18406	7.18331	7.19934	6.82477	7.61751	8.00109	4.73988	4.846	7.1271	7.36216	5.51179
201160_s_at	14.3531	12.7154	14.8051	11.4425	13.0136	12.5623	12.5219	12.5427	11.8247	12.9511	12.8836	16.5368	11.7736	12.9572	15.3614	11.6649	10.9862	12.7011	12.7369	13.0463	12.6348	9.59776	11.6527	11.1336
201161_s_at	14.3257	11.9908	14.3986	11.0125	11.5677	11.2572	11.414	10.4776	10.418	12.2383	12.216	15.4762	10.6969	11.9893	13.8929	10.3735	10.6411	11.4421	11.2867	10.3103	9.81845	6.77455	9.64389	8.81119
201162_at	11.0981	13.1339	10.695	4.3826	13.3786	12.9726	12.996	8.57094	13.2002	12.1507	12.1231	5.5902	14.0542	12.3741	10.8199	3.4232	13.336	14.6303	14.6193	9.9377	9.03305	4.35382	4.12496	9.47317
201163_s_at	11.5248	12.2759	10.9027	3.66263	12.5121	12.1787	12.098	10.5329	12.6845	11.8621	11.7772	5.98775	12.8754	11.7049	11.2691	4.16679	11.708	13.0968	13.3714	11.0936	9.91437	5.46419	4.2303	11.1115
201164_s_at	9.40685	9.87975	10.452	9.88019	9.88063	9.47872	9.40409	9.82512	9.51749	10.0203	9.92846	6.72949	9.56508	9.23848	8.85224	9.81889	9.8372	9.87836	9.78154	9.96102	10.4423	10.0244	9.85179	9.16564
201165_s_at	9.57726	10.0512	10.3036	10.109	10.2828	10.8896	10.7649	10.1792	10.315	10.7621	10.6794	8.37925	10.7096	10.9156	10.2962	10.5922	9.7431	10.4928	10.4035	10.4215	10.593	11.1705	10.7483	10.5918
201166_s_at	11.292	10.6635	10.788	10.7251	11.0907	10.9245	10.8882	11.6996	10.6238	11.0238	10.9488	8.12723	10.9746	10.8459	11.0129	10.481	10.2395	11.0373	10.8998	12.1071	12.381	11.373	11.1998	12.4597
201167_x_at	5.25172	8.50713	5.8652	9.5522	7.38227	8.69983	8.76659	5.44379	10.4502	7.42737	7.69898	8.29362	7.73608	6.92404	5.49279	9.45902	6.42279	8.73045	9.16883	6.07608	6.4395	8.4827	8.4776	3.59848
201168_x_at	9.01108	10.3953	9.64589	11.5362	9.87512	11.0687	11.1764	9.61957	11.8993	10.1771	10.3899	10.0312	10.2508	10.0491	8.74923	11.3487	10.794	11.4653	10.954	8.35135	8.34257	10.6093	10.7888	7.74738
201169_s_at	6.69271	7.52919	8.24021	8.38703	7.67516	7.88989	8.25164	8.03852	7.89433	8.44757	8.41622	6.53367	8.40273	8.25253	6.96483	6.01307	7.41451	8.26065	8.29037	6.85291	6.67363	8.40706	8.78483	5.4036
201170_s_at	10.1309	8.66728	10.9408	10.5791	10.4192	10.3176	10.8178	11.898	9.92878	10.8398	10.7995	5.9606	11.7381	11.0101	10.6626	8.6667	10.3128	9.9807	9.47129	11.9735	10.7441	11.4658	12.0596	11.7594
201171_at	4.3485	5.67123	4.95591	6.05666	5.93078	6.4526	6.20978	4.80549	6.38203	6.0904	5.99696	6.11037	6.40354	7.78241	4.1916	6.28193	6.30126	7.10652	6.81354	2.22776	3.38371	6.60488	6.98133	5.51771
201172_x_at	11.909	12.1277	11.2946	12.5456	12.1937	12.0973	12.0613	12.2773	12.7401	11.8112	11.8895	10.2379	12.5067	12.1991	10.7726	12.4944	12.0138	12.6122	12.7027	9.68587	10.0128	12.0315	12.1228	11.8845
201173_x_at	11.0594	11.1385	11.0224	10.4547	10.5551	11.1223	11.2635	10.4059	10.4176	10.1119	10.1678	11.3783	10.2077	10.4181	11.2258	11.149	10.8555	10.7287	10.5524	10.8494	10.3122	10.0626	10.2473	10.1095
201174_s_at	10.4679	9.76204	10.0074	11.105	10.5166	10.0093	9.92958	10.7164	10.4533	9.97374	9.91634	12.6362	10.1612	9.96624	10.0642	10.5471	10.1395	10.1434	10.0094	11.7113	11.3773	11.2368	11.2547	10.7174
201175_at	10.292	11.4842	9.85241	10.384	10.7122	10.5378	10.588	10.4919	10.487	10.1506	10.1806	8.49587	10.8611	10.3617	10.0103	10.7101	10.0593	10.377	10.4407	9.70069	9.55025	9.82515	9.82568	9.46058
201176_s_at	9.55531	10.4101	9.26187	10.8845	10.279	10.7225	10.6551	10.7262	11.5475	10.1756	10.1151	6.67176	10.4154	10.5184	8.75933	11.3454	9.73852	10.9138	10.6761	9.20623	8.76635	10.5758	10.3296	10.2632
201177_s_at	10.7457	11.5629	10.281	10.3422	9.70643	10.656	10.5717	10.1322	10.3924	10.0838	10.0255	5.24388	9.26549	10.2901	10.4003	10.5702	8.398	9.81174	9.87722	11.3193	11.1908	11.1829	10.959	9.37613
201178_at	10.1386	10.9424	10.0714	11.6094	10.582	11.0078	11.0657	10.2602	10.9312	10.9084	10.9062	17.0957	11.5522	10.7763	10.3	10.7889	11.1968	11.1007	11.1307	11.8346	11.3242	11.2427	11.5625	11.0763
201179_s_at	7.72046	10.5011	8.48899	9.92	8.73234	10.1802	10.1788	9.44513	10.0391	10.2716	10.2872	8.10127	9.06226	10.4608	7.50738	10.6359	7.80677	8.79434	8.83213	9.63757	9.59329	9.68484	9.7848	6.99339
201180_s_at	10.2306	11.964	9.4911	10.8266	10.1279	11.9935	12.0563	12.6897	11.8304	11.7193	11.7109	6.64621	10.7872	12.0556	9.52709	12.0663	9.95976	10.9577	10.6045	13.0457	12.689	11.3481	11.4185	12.2654
201181_at	7.04624	7.93729	6.23828	8.29472	7.06489	8.5854	8.60059	9.35703	8.01147	8.30362	8.11548	6.90456	7.48366	9.00319	6.87971	8.46034	7.5714	7.1994	7.12236	10.4956	9.78078	8.88842	8.93701	8.75479
201182_s_at	8.04334	8.67602	8.33955	8.95222	7.15176	8.72199	8.89326	8.61489	8.81838	8.20042	8.1532	8.35745	8.51848	7.8268	8.80077	8.93023	7.30606	8.64532	9.20705	9.5879	10.619	8.77049	8.91175	8.61094
201183_s_at	9.06512	10.008	10.302	10.7318	9.63996	10.0774	10.1903	10.2492	10.2057	9.98395	10.042	10.777	10.294	9.49824	10.39	10.1482	9.61684	9.85462	10.222	8.40042	8.95366	9.87681	9.81944	9.45546
201184_s_at	9.88172	10.4101	9.7507	11.2167	9.94635	10.1007	10.1973	10.5651	10.0617	10.5331	10.594	8.82939	10.2179	10.3846	9.80357	10.4388	10.5093	10.1413	10.0893	10.627	10.9656	10.1067	10.2922	10.4266
201185_at	10.0769	9.45774	9.60964	7.45747	11.0699	11.1055	11.0416	10.4288	11.8374	11.3934	11.3515	9.7654	11.4744	11.5598	10.1947	8.93267	10.7703	13.867	13.8913	6.61124	7.35175	7.58288	7.36373	11.0619
201186_at	9.99715	9.38192	9.0183	8.97991	10.1328	9.28821	9.14126	9.79179	9.46899	9.35408	9.37327	7.40654	10.2455	9.82112	9.77459	9.66147	10.98	10.5372	10.4138	10.8193	10.1997	9.35089	9.40924	9.82699
201187_s_at	7.26275	7.09688	7.82127	6.95718	6.72368	6.53014	6.46546	7.87582	7.10517	7.42832	7.44844	9.60778	6.73736	7.24521	8.78557	7.17166	7.86684	7.56693	7.7122	7.2412	7.49054	7.80244	7.60131	7.03004
201188_s_at	6.37908	9.96755	7.32869	7.96366	7.74996	8.52331	8.6677	8.65689	8.53439	10.0565	10.0017	9.05112	7.88116	9.29299	7.85986	9.10228	8.83315	7.92829	8.21967	6.00446	5.7138	8.9479	8.93006	6.59054
201189_s_at	5.65294	10.6081	5.5946	9.23779	7.74581	9.30082	9.404	10.2686	9.3978	11.0542	11.0228	7.44734	8.64697	10.023	5.60769	9.46511	10.0343	9.34023	9.10662	7.73466	6.69639	9.89624	9.92077	9.259
201190_s_at	9.11418	9.7633	8.41897	9.24166	9.49783	10.4222	10.4457	10.3747	9.31206	10.5607	10.5687	7.98719	9.71364	10.6246	8.49626	9.24053	10.0331	10.4851	10.5343	9.89759	9.77796	9.37634	9.35501	9.9834
201191_at	5.02137	9.10975	5.90597	8.57883	7.40897	9.31587	9.40014	8.5006	8.31423	10.0086	9.99956	6.683	8.39907	9.96439	5.31672	8.21075	8.43889	8.75361	8.74955	8.15559	7.97358	7.89434	7.85825	8.32843
201192_s_at	8.21297	9.79206	8.202	9.72723	9.1088	10.1605	10.2754	9.36793	9.2501	9.19899	9.28972	9.11195	8.92809	9.71433	8.16275	9.60796	8.87508	9.40631	9.6595	8.48168	8.44956	8.70009	8.82515	8.63813
201193_at	9.79568	9.61004	9.66909	9.82503	9.9577	10.2442	10.0049	11.0673	10.2026	10.3019	10.2549	6.68064	10.8249	10.3992	9.25982	11.0658	10.1448	10.5372	10.4415	8.91293	9.40538	7.70952	8.00525	10.9358
201194_at	13.8023	9.4253	13.1811	9.34782	12.4491	10.8021	10.7886	10.7163	11.4731	11.501	11.4717	7.52873	10.9592	11.4938	12.7397	10.5608	11.7916	11.8588	12.0645	8.0384	8.10346	10.7883	10.9485	9.46752
201195_s_at	7.72375	10.8683	7.46874	10.0064	6.65085	10.1872	10.3447	11.2748	10.7686	9.41526	9.58969	11.7814	8.11898	9.59441	8.05444	11.3063	7.53754	11.1115	11.3214	8.90426	8.69051	9.4195	10.0531	8.44241
201196_s_at	8.1981	9.7722	8.46312	9.65792	9.56304	9.75925	9.64822	10.2548	9.80789	9.25038	9.3759	7.17563	9.29135	9.77326	8.22016	10.3109	7.98471	8.10696	8.38144	11.6036	11.9566	10.2864	10.3874	9.23834
201197_at	8.79555	9.39794	8.40707	9.72073	9.45613	9.68429	9.58215	9.44492	9.80442	9.74608	9.80842	8.62361	9.27187	9.86059	8.94204	10.0365	8.7264	7.87561	7.81299	12.0049	11.4932	10.808	10.7534	9.76155
201198_s_at	9.94911	11.6169	11.5631	10.9077	10.5412	11.2843	11.2404	10.9414	11.4582	10.2344	10.2451	10.2703	10.5404	10.1997	10.5456	10.8803	9.51646	10.3212	10.33	9.29231	8.97664	9.76883	9.85834	9.93678
201199_s_at	11.9516	11.2858	11.3668	10.9237	11.0402	11.3849	11.4126	11.2239	11.2655	10.6971	10.7162	9.29776	10.4076	11.283	11.64	11.0531	11.0853	10.9295	10.6879	10.5294	10.3359	9.78836	10.078	9.82095
201200_at	11.1353	9.42703	10.5007	8.31306	11.4336	8.68752	8.47208	11.5112	8.73285	12.315	12.1762	12.8267	11.5584	12.0371	10.0722	10.329	11.0917	9.63972	9.97345	12.769	12.0964	9.41584	8.796	11.5368
201201_at	10.881	12.2371	11.0835	12.0248	11.5938	12.082	12.1054	14.1692	12.2681	12.6603	12.8724	9.57639	11.5907	12.7581	9.77831	11.991	12.2882	12.3537	12.1997	9.4504	9.0391	11.594	11.4267	10.6542
201202_at	8.93226	11.9725	8.64158	11.6411	8.94038	10.8759	10.8503	10.8157	10.8746	9.53419	9.63645	5.89624	8.88732	10.183	8.56964	11.098	8.17413	10.2712	10.4314	10.3715	9.30399	10.0445	10.4527	9.38006
201203_s_at	4.33935	7.16544	5.01828	5.05399	4.7926	8.28184	8.29567	4.7625	8.63849	5.14761	5.64681	6.84983	8.45116	5.17358	5.95519	8.3269	6.48649	7.35083	6.42132	3.07431	3.46879	5.48254	5.08164	3.71286
201204_s_at	8.45553	9.80129	8.3226	9.0867	9.17963	11.1789	11.2708	9.08882	11.1643	9.48575	9.76888	6.05335	10.3712	9.8382	7.43632	10.3294	10.7468	10.9231	10.2054	8.21302	8.42993	6.6306	7.66714	8.75309
201205_at	7.25831	7.43078	8.11562	7.96026	7.99736	7.78929	7.6695	8.18624	7.41814	8.02178	7.99921	10.3388	8.01357	8.02194	8.84035	7.74976	8.71969	7.63556	7.85305	7.21751	7.62392	7.91114	7.5529	7.62123
201206_s_at	5.20292	7.96016	5.9706	7.97243	6.71968	9.35614	9.53799	7.8997	10.0172	8.20135	8.29093	6.52466	10.1366	8.37197	7.29954	8.41847	8.88875	9.33382	8.85066	7.3146	7.38467	5.62858	6.75282	5.13945
201207_at	9.53588	10.7473	9.51808	9.11017	10.0819	11.2558	11.7977	10.6061	10.5091	10.154	10.2617	7.75523	10.1286	10.4902	10.0166	9.76542	10.5401	11.2346	11.1432	8.7723	8.4966	8.08161	7.9431	10.2504
201208_s_at	6.38334	8.51257	7.27747	5.90054	8.08239	9.34947	9.91295	8.53291	8.50615	7.2861	7.79519	10.7302	8.39234	7.76327	7.48213	8.18754	7.31402	9.34926	9.43171	6.44355	6.45155	6.45663	6.10244	6.15039
201209_at	7.65365	11.1311	7.94819	11.5792	8.97112	10.7214	10.6844	10.8647	10.0468	9.66732	9.66718	6.79642	10.0348	10.1759	7.56063	11.3254	9.47941	10.5608	10.8386	11.0125	11.0835	11.3389	11.6829	9.6804
201210_at	11.8699	11.3117	11.7459	11.7339	11.7776	12.0595	12.0179	12.3864	11.5889	11.8513	11.785	11.0422	11.5867	11.9575	10.8227	12.0643	11.1872	11.0585	10.6007	13.2879	13.5246	12.5535	12.4979	11.8014
201211_s_at	5.70991	8.8624	6.91917	7.73552	7.36223	9.03488	9.04564	6.39988	8.52072	7.72139	7.86028	9.81364	6.75326	8.60982	5.77011	10.0008	6.29259	7.89103	8.57606	7.86521	8.3007	8.77553	8.34663	5.27678
201212_at	9.32056	9.52804	8.21182	9.93317	9.67811	9.27729	9.17142	8.56385	9.38432	9.65236	9.62464	6.58853	10.0042	10.3344	7.18287	9.05105	9.55878	8.91204	9.19527	7.81417	7.03368	7.26221	5.21618	7.177
201213_at	8.21022	6.2928	7.24527	7.96745	6.94782	7.27269	7.62391	7.15613	6.78954	8.05318	7.93786	8.33211	6.26564	8.06941	8.28737	6.99127	7.44666	7.26274	7.68616	6.8012	7.48889	7.3229	7.32657	7.48474
201214_s_at	10.5359	7.65682	9.81867	9.74433	8.97484	8.69775	8.57373	9.31067	9.23155	9.55396	9.50598	6.37245	9.2968	9.98192	10.1405	9.82855	9.52478	9.24842	9.24202	8.50127	8.76903	9.36713	9.67139	9.3904
201215_at	10.5553	11.6717	9.94882	8.60004	11.0676	12.8343	12.7505	12.8938	12.9484	12.3444	12.2197	5.68328	11.3418	12.3643	9.78732	8.26812	11.2792	12.7192	12.6341	8.70404	9.36856	6.17935	5.44736	11.0472
201216_at	9.29521	12.4019	9.42823	12.0057	10.2731	10.8111	10.7778	10.4837	11.0665	11.2702	11.23	9.13801	11.2134	11.402	9.2816	11.4522	11.4919	11.725	11.5673	10.9891	10.4781	12.2158	12.2245	10.6866
201217_x_at	13.2287	14.8521	12.3094	15.1664	13.2268	14.0624	14.0363	14.9485	14.036	15.0079	14.9983	12.1949	14.5123	12.9731	12.6053	13.7282	15.3047	14.8885	14.8233	15.0988	15.3245	14.6706	14.7289	14.394
201218_at	8.79917	10.1885	8.42566	5.79859	9.45068	10.8659	10.8163	9.18861	10.0732	8.89739	8.84763	5.57205	9.86227	9.27397	7.66962	10.7366	8.51763	10.0803	10.2157	9.80388	10.2566	4.52954	5.6771	11.3059
201219_at	7.26996	8.06182	7.76727	4.63061	7.94385	8.58701	8.54987	9.3192	8.42092	7.91712	7.79419	7.38473	8.92375	7.83814	7.19422	8.5444	8.18056	7.67512	7.64359	9.18872	9.64442	5.52626	5.84836	10.1691
201220_x_at	9.82249	11.241	10.7145	8.59954	10.7389	11.5217	11.5868	11.588	10.7956	10.1054	10.1268	11.2093	11.799	9.78761	10.2118	11.3237	11.1205	10.8246	10.7649	10.2547	11.2704	8.52971	8.64282	12.3525
201221_s_at	10.6074	10.7271	10.4902	11.538	10.3362	11.0157	11.1046	10.9263	10.5306	11.1202	11.1048	7.9821	10.672	9.99224	10.1433	10.6287	11.858	10.829	10.5244	10.3299	10.2765	10.8289	10.8038	10.6669
201222_s_at	10.8501	10.2912	11.1798	10.4638	10.4299	11.1297	11.0896	9.95976	11.2536	11.2599	11.1634	9.71512	9.48618	11.0683	11.0432	12.1297	9.36851	10.1227	10.0164	9.02739	8.84728	10.2647	10.3663	9.46426
201223_s_at	10.9591	9.33592	10.6682	9.99271	10.1743	10.1299	10.126	10.0912	10.3996	10.2482	10.3043	7.48452	9.60771	10.658	10.7059	11.2794	8.65288	10.0135	9.91922	9.60709	9.44007	9.6708	9.70983	9.63432
201224_s_at	7.18141	9.82566	9.95913	9.67795	8.68978	8.7431	8.61441	9.2657	9.3994	8.90088	9.02374	10.0851	8.81927	7.88709	8.87259	9.45493	7.20327	8.43555	8.60769	8.84105	9.22421	9.16392	9.33993	9.4037
201225_s_at	10.3638	11.1684	10.7438	11.5433	10.5989	11.2136	11.1149	10.8102	10.6223	11.0363	10.9596	7.72815	10.6057	10.9148	10.479	11.3654	10.2053	10.3192	9.96041	11.4276	10.8718	11.8325	11.7461	10.7071
201226_at	12.8197	11.9103	11.8372	11.9787	11.6793	11.3156	11.2352	11.0711	11.3217	11.3597	11.4339	8.76694	11.0196	11.9067	11.4751	10.2202	10.889	11.6156	11.5693	10.7025	10.6656	11.1809	11.4712	10.1645
201227_s_at	12.9464	11.3954	12.0568	11.4922	11.7328	11.5506	11.459	11.9398	11.4689	11.4422	11.4127	10.8259	11.1895	11.9321	12.6156	10.2672	11.2826	11.7783	11.82	12.9279	13.1296	11.757	11.903	12.3166
201228_s_at	7.97904	8.08173	8.19933	7.596	8.29874	7.84538	7.73819	6.75561	7.44082	7.44063	7.45388	8.87119	7.19138	7.48946	7.12786	7.61563	7.82891	7.57612	7.85919	6.41196	6.34604	7.92841	7.91183	6.76773
201229_s_at	8.80942	9.3444	10.816	8.94617	9.62111	8.29487	8.44854	5.87421	8.56359	7.76671	7.80011	7.03575	8.31428	6.59479	8.73319	8.85076	6.69606	8.39142	8.62486	7.03264	7.87353	8.98024	9.3326	6.91913
201230_s_at	10.4902	9.75391	10.4118	9.30748	10.1064	9.26943	9.24074	9.62883	9.11034	9.46688	9.47262	7.96901	9.2593	9.12791	10.7544	8.22509	9.92584	9.54081	9.68931	10.2846	11.0176	9.60614	9.63537	9.61869
201231_s_at	10.3342	13.454	10.5169	13.7045	10.7459	13.1165	13.147	13.5589	13.8166	12.5082	12.6867	8.93414	13.1961	12.8211	10.7173	13.0058	12.1906	13.7996	13.6801	12.1289	12.1352	12.1896	12.3392	11.873
201232_s_at	10.9041	10.0224	10.3743	10.4991	8.72576	9.90595	9.86625	9.94939	10.1149	9.68904	9.68467	7.8458	8.90514	10.2185	10.9421	9.33378	10.0724	9.8979	9.7816	9.68088	9.98871	10.2628	10.423	9.49475
201233_at	9.32876	8.15463	8.68614	9.09795	7.76741	8.70308	8.73622	7.16681	8.56197	8.48369	8.58725	10.0925	7.90771	8.67157	8.44853	8.39877	8.37845	8.36457	8.29234	7.43379	7.37003	8.76495	8.85194	7.28697
201234_at	10.3147	11.3159	10.5367	10.692	10.6683	11.1977	11.3016	9.51556	11.6895	10.5914	10.5397	9.32064	10.8391	10.3379	9.75156	9.45768	11.3609	12.1209	11.9705	7.24169	8.14721	10.0927	10.2519	8.86617
201235_s_at	6.88179	6.47573	8.93508	8.38506	8.8547	7.3183	7.21425	6.55339	6.22527	8.45646	8.433	8.15585	8.06815	7.94016	8.00231	7.78862	8.14027	7.67139	8.48309	5.81843	6.86114	9.63439	9.14014	5.91584
201236_s_at	10.5427	7.7913	11.7738	11.0727	11.094	9.05799	8.96149	10.4855	7.34502	10.2483	10.1752	8.90973	10.3693	9.65629	10.4989	9.14175	11.5818	9.37232	9.57079	11.1418	11.2317	12.1165	11.9409	11.4302
201237_at	11.5495	8.96254	10.5948	9.16909	9.87993	10.2503	10.1002	9.80013	10.0564	9.43033	9.42218	8.0017	8.79635	9.74221	10.8595	9.10574	9.42883	9.02878	8.87747	10.9179	10.6417	9.98734	9.97152	10.358
201238_s_at	11.3904	10.4664	11.3532	10.2158	11.3916	11.4832	11.3285	9.80922	11.2233	10.3592	10.2436	6.91114	10.605	10.7776	10.8402	10.9491	9.33401	10.1763	10.1747	11.7407	11.5072	11.0022	10.8731	10.2755
201239_s_at	10.2903	12.4293	10.1827	11.2344	10.6028	10.8184	10.8401	10.0026	10.876	10.8335	10.7929	10.3373	10.909	10.9791	9.92736	11.5104	10.4625	10.3371	10.2786	9.54289	8.98816	10.8299	10.9483	10.6981
201240_s_at	11.2346	13.0981	11.1367	12.3627	11.7276	11.9985	12.0357	12.0396	11.8708	11.236	11.2121	8.11065	12.0959	11.9153	10.7045	12.3344	11.3352	11.2068	11.0334	12.1323	11.9282	11.7581	11.9596	13.232
201241_at	12.446	11.3244	12.2828	10.7143	11.5168	11.2487	11.2016	11.2482	11.2631	10.9907	10.9733	6.83329	11.2268	11.4222	11.8649	11.3638	10.114	9.84186	9.69683	12.0103	11.4246	9.95169	9.91887	11.0594
201242_s_at	11.6099	9.98956	14.4728	11.1113	12.2927	10.9216	11.2115	13.3076	10.9201	10.7556	10.7249	6.79113	13.9262	9.06041	12.9839	12.2479	8.56598	10.2056	10.3248	7.56195	8.18038	7.52945	6.57924	12.3396
201243_s_at	13.2422	10.5063	12.9573	11.3581	11.7953	11.2866	11.2553	12.8379	11.0583	11.2889	11.283	7.15411	13.0875	12.115	13.451	11.5511	11.6777	10.1732	10.164	10.5319	10.7035	8.03884	7.14577	13.3646
201244_s_at	11.626	10.6462	11.5905	10.3317	10.7721	10.3701	10.3209	10.6794	10.494	10.9276	10.9264	7.51028	10.1138	10.6888	11.4191	10.9576	10.343	10.3508	10.2006	11.0544	10.9592	10.2789	10.2301	10.109
201245_s_at	8.54059	9.92611	8.9685	10.8929	8.85323	10.0121	10.0006	9.15034	9.87031	9.68252	9.70044	8.50695	8.94632	9.88338	8.44151	10.4306	9.27506	10.3122	10.2052	7.76725	7.69307	10.4834	10.4927	8.47796
201246_s_at	6.84779	7.67056	7.75543	7.75081	6.10047	7.73613	7.74854	7.1449	7.52918	8.18476	8.1359	7.74521	6.9562	8.14208	6.35298	9.09706	6.97438	7.13541	7.01659	6.22894	5.29522	7.46937	7.80926	6.56251
201247_at	8.66784	9.70148	8.64317	10.1616	8.70003	8.95474	9.0706	9.16106	8.86559	9.641	9.70172	9.45313	8.55922	9.05749	8.59789	8.60685	9.54994	9.44252	9.28634	8.06279	8.44066	8.87562	8.88042	7.50906
201248_s_at	7.76871	9.52006	8.53681	9.76964	8.67839	8.93353	8.96137	8.66253	8.76419	9.36438	9.44263	10.1153	8.17707	8.90608	8.48946	8.68738	8.90025	9.13792	9.22058	8.04724	7.73789	8.54835	8.65881	7.97858
201249_at	6.69328	6.49101	6.95878	6.18936	7.43247	6.64928	6.6996	8.73059	6.99974	7.4122	7.32494	9.715	7.50361	7.51526	7.99528	6.75916	7.17546	6.16708	6.84393	6.00736	5.92941	7.15182	7.03704	6.94554
201250_s_at	8.7935	9.97449	8.77134	9.40255	9.94075	9.6648	9.55879	12.1368	10.3056	10.6248	10.6976	10.869	10.2451	10.715	9.42563	9.91989	8.80659	9.92206	10.1195	9.19671	9.19178	8.98403	9.25681	9.54072
201251_at	13.4068	13.005	13.42	13.7168	12.0564	12.4571	12.6451	10.4746	13.6254	12.1778	12.3255	7.06061	12.5817	12.008	13.4068	12.9115	11.5604	12.99	12.8161	6.73969	5.34223	11.2378	11.0744	5.7842
201252_at	9.0539	9.56699	8.07693	9.9532	8.26697	9.81591	9.89812	8.4552	9.61972	8.88634	8.94863	6.48872	8.5259	9.33489	6.88408	10.7407	7.81855	9.76961	9.86119	7.36602	6.84355	9.03792	9.37328	4.66698
201253_s_at	12.0869	10.2772	10.6789	10.0385	10.8261	10.53	10.5214	11.3241	11.0002	11.0707	11.0639	12.7912	10.7932	10.6937	11.106	11.6659	10.9237	11.4584	11.7327	11.8524	11.8499	10.9614	11.0006	12.1922
201254_x_at	14.9354	15.0088	14.3389	15.1672	13.8672	14.2126	14.1744	15.0449	14.157	15.0163	14.9699	12.721	14.2939	13.4781	14.6974	14.0016	14.5952	14.5113	14.4517	15.1167	15.3659	14.8795	14.8905	14.8055
201255_x_at	11.2888	11.1828	11.3552	11.0867	10.4018	10.5445	10.6034	10.4601	10.6351	11.0355	10.9965	13.0464	10.3229	11.001	11.2558	10.6155	11.1067	10.6992	10.3128	10.0957	10.2212	10.561	10.6186	9.37379
201256_at	10.9936	12.1366	10.9157	11.908	11.3469	11.4466	11.4589	11.2756	11.222	10.6804	10.6844	11.1814	11.3608	11.1981	10.8037	11.6981	10.6149	12.0386	12.5165	12.258	12.0789	11.5774	11.6484	12.0221
201257_x_at	15.3718	14.8893	15.1075	15.2115	14.4822	14.312	14.2559	15.063	14.3024	15.0823	14.9939	14.4239	14.6007	13.1618	16.0304	14.2647	15.8807	14.98	15.0932	15.1223	15.5026	14.972	14.9856	14.6644
201258_at	14.551	14.058	13.4023	14.4088	12.4458	13.0959	13.0493	13.1074	12.8405	13.7029	13.7289	9.83139	12.7425	13.5337	13.8814	13.1074	13.5131	14.1028	14.2675	10.9476	10.724	14.1163	14.042	12.4521
201259_s_at	9.88994	11.0901	10.7851	9.73124	10.5818	10.7481	10.7848	9.42508	10.7362	11.1458	11.1119	7.72578	10.1705	11.3444	9.67504	11.8397	9.43585	10.2734	10.3611	9.13534	8.92448	10.2976	9.91243	9.28244
201260_s_at	11.1873	10.7883	11.2082	9.64435	10.573	10.3612	10.3103	11.5196	10.7138	11.2153	11.064	6.05552	10.2942	11.2471	11.041	10.7478	9.56269	10.0726	10.1226	11.9244	11.8025	10.6165	9.72333	11.4541
201261_x_at	7.93554	6.8143	8.82292	7.82428	10.0425	10.3025	10.0475	9.44063	11.1287	9.28341	9.15317	9.75627	9.56541	9.03276	8.83684	7.1744	11.3367	9.42584	9.69365	7.43727	7.33229	8.08375	7.72246	8.05308
201262_s_at	6.17842	4.11224	6.95892	5.09997	8.2085	9.00126	8.88897	5.72155	9.94603	7.25967	7.33922	8.16095	7.83648	6.11227	7.01911	4.33671	7.08563	7.72556	8.97609	4.62358	3.99968	5.22379	4.85479	3.84375
201263_at	10.0001	10.7637	9.40362	11.1942	9.54022	10.6667	10.7366	10.87	10.7081	9.18561	9.27095	7.33089	9.74469	9.62192	8.74071	10.6417	8.38232	10.0884	9.64661	10.6576	10.9663	9.38323	9.53747	9.18257
201264_at	8.70892	11.3598	9.18407	11.0834	8.94812	10.801	10.8669	7.61616	10.6114	9.73912	9.84548	8.80885	9.92646	10.369	7.14085	11.5636	9.89013	11.8043	11.3051	6.03276	4.40015	10.1747	10.5359	3.75423
201265_at	7.17506	6.65476	7.67408	7.28589	7.2025	6.98995	6.89404	7.29126	6.80549	7.22354	7.33362	9.04793	7.10496	7.39657	7.99716	6.97136	8.05675	7.09451	7.6708	6.54698	6.67882	7.58807	7.23881	7.16727
201266_at	10.3817	11.7525	10.3367	10.4519	11.0323	12.7292	12.7377	10.6514	11.9763	9.53333	9.57559	8.24784	10.2298	9.79822	9.67946	11.6943	9.84371	12.6687	12.4496	11.8761	11.5866	9.68428	9.83253	9.9082
201267_s_at	10.1215	10.4655	9.98864	9.88801	9.20971	10.6512	10.7007	7.47914	10.179	9.7258	9.83651	7.90434	9.1892	10.0905	9.80142	11.5438	8.41562	9.94354	9.77338	7.63595	7.22682	9.44491	9.70744	5.54755
201268_at	12.4276	13.4732	12.0854	13.0613	11.206	12.153	12.193	12.5115	12.9662	12.0946	12.1667	6.65889	11.608	12.7723	12.1478	13.1931	11.6335	13.2348	12.9382	11.6203	11.164	11.6818	11.6732	11.9571
201269_s_at	6.21227	6.05936	7.47662	6.68859	7.55435	6.40012	6.17251	6.71824	6.02822	7.29139	7.15912	8.38375	7.17954	6.9084	8.34431	6.91387	7.46485	6.65462	7.08906	5.70204	6.20881	7.56865	7.18395	6.14819
201270_x_at	10.9212	10.1252	10.1296	10.067	10.0473	10.0285	9.90537	9.99272	9.93603	10.1316	10.142	10.9146	9.88421	10.2351	10.9535	9.86061	10.3972	10.5995	10.6991	9.26167	9.51923	9.88434	9.8029	11.024
201271_s_at	9.38714	10.29	9.32718	10.2907	8.79495	9.24684	9.28946	9.14515	9.34219	9.26472	9.30797	7.55914	9.06581	9.19675	9.54496	9.35556	9.94885	10.0093	9.83067	8.41138	8.20346	9.83256	10.0111	8.08924
201272_at	13.3717	11.7741	12.4628	11.7158	11.926	11.4328	11.4828	10.0087	11.6899	10.3095	10.3367	8.18318	11.9773	10.2676	12.737	6.84103	11.5557	12.1375	12.3213	10.4176	10.2919	10.6993	10.9501	9.66831
201273_s_at	12.2043	11.544	11.762	12.1952	12.1098	12.4276	12.3693	11.4932	12.1651	11.7831	11.7072	6.65903	11.887	11.8602	10.9419	12.1006	10.4989	11.5901	11.5023	12.5003	11.9948	12.1699	12.0758	12.3914
201274_at	10.7674	11.7556	10.2372	11.7694	10.129	11.376	11.469	10.8234	11.0451	9.86565	10.0394	7.65115	10.211	10.7349	10.3896	12.3645	9.9496	10.7758	10.6515	10.6889	10.6278	10.4861	10.8053	10.7728
201275_at	9.54434	10.6131	9.39663	11.4634	8.71111	10.9049	10.8515	10.147	10.5218	10.7179	10.7095	8.58157	9.24842	10.9811	9.59625	10.7765	10.2845	10.1154	10.198	9.67672	10.1742	9.4382	9.64621	9.7292
201276_at	9.61956	9.96599	10.1762	9.8864	9.74792	9.90834	9.91583	9.48348	9.55674	10.6203	10.49	11.2724	9.48515	10.3194	10.1037	9.63892	10.0105	9.97452	9.98623	7.64054	7.75051	9.80928	9.74392	9.03362
201277_s_at	10.6871	12.5859	10.2409	12.706	10.7581	12.6256	12.7157	11.9885	12.0093	11.2108	11.3034	5.7573	10.8452	11.9496	9.39637	13.0422	9.99733	11.397	11.1633	12.2065	11.498	10.7633	11.1042	10.873
201278_at	8.70534	8.94966	8.97386	6.73467	9.77213	11.0664	10.8718	8.44662	11.1871	9.85193	9.85361	7.94217	11.9882	9.99804	9.16261	5.51217	10.1627	10.7873	10.4497	8.67888	8.42194	7.62936	7.43296	9.80514
201279_s_at	8.11729	9.43963	8.96316	5.30427	9.7756	11.6541	11.5406	6.81323	11.4299	9.48079	9.56109	8.55985	12.6527	9.43634	7.62523	5.62001	9.85362	11.3622	11.1137	5.68216	4.68433	6.93422	6.88426	8.53249
201280_s_at	7.74413	8.3166	9.28079	3.37659	9.54007	11.1868	11.0943	8.02633	10.9362	9.42616	9.42146	7.05059	12.4891	8.74097	7.99282	4.39393	8.671	10.6071	10.3296	6.22006	6.74646	6.79126	6.67786	10.359
201281_at	11.3126	10.9254	11.0032	10.5898	9.8596	11.0035	11.0313	9.13878	10.8146	10.1452	10.2308	10.6686	9.88147	10.2772	11.127	11.9145	10.5002	10.729	10.6081	8.35073	8.40157	9.89754	10.2654	7.15771
201282_at	10.6632	9.0649	11.225	9.47446	10.7662	8.76317	8.81029	7.55865	9.50173	9.334	9.47211	7.98265	9.92977	9.4621	10.7441	9.5989	9.45452	9.21288	9.23272	5.62981	5.23858	8.82579	8.93004	6.23877
201283_s_at	4.28285	5.29973	6.684	6.22983	6.41211	6.0939	6.28611	4.79649	6.62472	6.58922	6.7406	7.08594	6.40421	5.56506	4.73867	6.23063	5.68913	4.29372	4.43727	4.66686	5.21291	5.06159	5.58769	3.53356
201284_s_at	10.166	10.3034	9.72053	9.93911	8.93945	8.4423	8.50441	7.89907	9.18635	9.16281	9.27064	7.60181	9.25953	9.74504	9.38256	9.71779	7.92048	10.2046	10.3577	7.73518	7.73504	9.51351	9.62596	6.67479
201285_at	10.8804	9.82396	10.331	10.8164	10.7306	10.0616	10.0168	10.6998	9.87542	11.0624	10.9907	16.2715	10.6905	10.9166	10.4428	10.7118	10.7189	10.646	10.6987	11.683	11.3287	11.4186	11.3005	11.8484
201286_at	4.13872	9.37834	4.68283	5.71083	5.34425	7.41301	7.51865	11.9896	8.13991	12.0089	11.9387	7.8601	10.0302	11.9959	6.3407	9.13177	10.7384	8.9335	9.01419	4.85899	5.46082	5.67113	5.43138	10.3441
201287_s_at	7.22399	10.4188	7.5712	8.10855	7.73412	9.20462	9.32115	12.402	9.47987	12.2067	12.1988	9.39273	10.9563	12.3269	8.84077	11.2367	10.1852	9.75989	10.1828	6.73818	7.33681	8.05507	7.76318	9.40319
201288_at	9.59167	11.8131	9.57928	13.1811	10.8529	11.08	10.841	9.7316	8.77374	10.327	10.4814	5.90557	10.702	11.2951	9.29852	4.11438	11.8348	9.34801	9.53586	12.8115	11.8712	13.6652	13.7426	10.6275
201289_at	7.3833	13.02	8.67981	4.61708	10.9899	12.9025	12.8799	9.15184	12.9973	8.88201	8.6741	6.95935	11.0678	8.78505	6.36353	6.55151	11.7455	12.7546	12.6945	9.19962	7.89553	4.24228	4.50994	13.1956
201290_at	12.0974	12.1715	11.7068	11.5072	11.2212	12.1984	12.1158	12.1721	12.1081	11.1036	11.1059	9.98124	11.6108	11.5239	11.2537	12.177	11.521	11.9096	11.7711	12.8162	12.7023	11.4351	11.411	13.5567
201291_s_at	2.91566	11.68	4.52584	10.0778	3.63576	10.026	9.99409	9.05042	10.5819	6.72767	6.97214	10.1516	5.62626	5.09343	4.56232	10.3792	4.35992	4.76001	4.84505	8.05425	5.66344	6.34873	6.35055	5.69282
201292_at	3.58281	11.8638	5.40383	10.5668	5.5284	10.6731	10.589	9.13679	10.8745	8.33791	8.55681	6.74857	6.2081	9.15789	5.63076	10.6958	5.11139	6.61245	5.92238	7.97081	5.62238	6.9812	7.15629	5.76311
201293_x_at	12.8774	14.8234	12.7313	15.087	13.5285	14.4044	14.3783	14.9731	14.5337	14.6573	14.7031	7.53786	14.353	13.2115	12.154	14.2769	14.7895	14.6183	14.4038	13.6128	13.6598	14.2466	14.4226	14.1127
201294_s_at	6.96237	8.69778	9.85264	8.91436	8.7666	8.20295	8.1656	9.9245	7.88266	8.55743	8.44848	8.1101	9.32816	6.73215	7.85433	7.69383	8.69833	8.30197	8.52211	8.5234	8.67311	7.38607	7.26425	9.07886
201295_s_at	4.45827	8.32934	7.40597	6.84408	7.46511	6.94619	6.94809	6.45647	6.84978	6.33278	6.36989	5.89971	8.06534	5.28607	5.73004	6.7769	5.4143	7.04384	7.98407	4.35101	4.60281	5.00593	4.79487	5.10086
201296_s_at	9.05368	10.0929	10.451	10.7384	10.9316	10.7801	10.6903	11.4483	10.0017	10.6017	10.4639	6.55806	11.228	9.2295	8.52724	9.88858	11.2784	10.1939	9.92371	11.3351	11.7054	10.6988	10.6739	11.6553
201297_s_at	6.91059	8.75653	6.52155	8.79563	7.58638	8.45276	8.42953	7.65713	8.22532	7.10163	7.04901	5.45281	7.42438	7.91487	6.43144	9.14558	5.5222	7.05077	7.19247	7.67243	7.383	9.13571	9.27976	7.48763
201298_s_at	8.49276	10.2938	8.90433	10.9396	9.35751	10.0238	10.0179	10.2232	9.8472	9.05135	9.11539	9.15096	9.14259	9.43858	8.06112	11.3796	8.43642	9.29909	9.48663	9.65126	9.06961	10.1336	10.3534	9.09889
201299_s_at	6.07879	8.61077	7.12491	9.13787	8.30906	9.20421	9.16921	8.27751	8.66805	7.76499	7.68515	8.03414	8.38646	8.14978	7.06683	9.09836	6.96489	7.82082	8.34465	7.98168	7.97161	10.1208	10.225	7.84901
201300_s_at	10.4626	10.9453	10.3407	8.04096	11.6402	11.0737	10.9772	12.1128	11.6912	11.6715	11.562	7.02132	10.5093	11.8467	10.308	9.01262	10.3739	11.4989	11.7056	12.3745	12.3365	11.7006	11.2341	11.7338
201301_s_at	8.41483	10.8018	8.64144	11.1422	9.04296	10.4671	10.4166	11.0435	10.7381	11.129	11.2063	5.63457	12.269	11.1092	6.37614	10.7463	10.952	11.8574	11.9899	10.1431	10.2214	8.19558	9.04975	10.886
201302_at	8.54269	10.2778	8.55533	10.4771	9.57034	10.1733	10.1828	10.6554	10.3656	11.2399	11.2278	6.54159	12.4671	11.5023	8.26657	9.99714	10.5519	11.6191	11.5671	10.761	10.77	9.09673	9.47061	11.0469
201303_at	10.5784	11.5363	10.1409	11.453	10.2314	11.6661	11.6602	11.7645	11.2071	11.2171	11.3516	9.62001	10.7486	11.6217	10.3629	12.0111	10.7083	11.6248	11.574	11.4958	10.9211	11.0339	11.1401	11.1104
201304_at	11.5235	8.69628	11.4684	9.2706	11.2376	9.69519	9.5988	9.25504	9.38538	9.62483	9.41379	7.62612	10.427	9.79806	10.3974	9.91511	8.03084	8.97222	8.90874	11.7178	10.6091	10.785	10.5512	9.77685
201305_x_at	9.80823	11.9599	9.62121	11.3568	9.59518	11.0082	10.9793	10.313	11.0917	10.1385	10.1856	13.2829	10.6594	10.2716	9.40559	11.8541	10.0432	10.7997	10.6799	13.0377	12.8094	12.0156	11.8084	10.0263
201306_s_at	11.8014	13.4711	11.1185	13.1706	11.9274	12.5594	12.5596	12.8475	12.4474	12.2375	12.2471	14.1275	11.9642	12.4162	11.3308	13.1633	12.4128	12.3471	11.9755	14.232	14.3267	13.2705	13.1581	12.9195
201307_at	9.40515	11.0643	9.10601	10.9947	10.3796	11.7784	11.8452	9.50513	12.3211	10.1912	10.1282	7.74252	10.7985	10.2943	9.08028	9.5402	10.2468	11.3083	11.3834	10.3224	10.3763	9.51093	10.0035	9.96304
201308_s_at	3.62617	8.32506	5.76482	7.3076	6.56714	9.17093	9.2934	5.39751	10.0317	6.32453	6.21726	6.25411	7.39032	6.19292	5.8496	7.25553	5.77486	7.81709	8.94078	4.9975	5.21022	6.22493	6.36736	5.66551
201309_x_at	8.33666	10.1202	8.71921	8.653	8.41454	9.18732	9.18519	6.97523	9.80101	8.45898	8.44276	8.50888	8.75761	8.23644	8.7387	6.2843	7.71764	9.90097	10.7073	6.81513	7.36161	6.94095	6.6011	6.04973
201310_s_at	12.1442	11.6942	11.8301	11.1943	11.2475	11.107	11.1197	10.5201	11.4955	10.2339	10.1992	8.49951	11.584	10.1464	11.8756	8.25081	10.1521	12.0269	12.3225	12.449	12.8337	8.25636	8.11291	11.2737
201311_s_at	7.23829	9.50301	7.84968	10.3809	9.34284	9.39445	9.23148	8.83735	9.57463	10.0557	10.0724	11.1042	9.63736	10.2362	7.44471	10.3223	9.69274	9.65858	10.0629	9.20957	8.81858	10.443	10.4887	8.89932
201312_s_at	9.37041	10.8422	8.64501	11.6701	10.7028	10.8669	10.6878	10.6667	11.4567	11.4647	11.3273	10.8772	11.1442	11.6371	8.47789	11.4307	10.3367	11.2088	11.468	12.6248	12.3829	12.1102	11.9882	12.7062
201313_at	4.70381	11.2611	5.17647	8.90612	8.46068	7.31423	7.33143	7.61449	10.3713	7.39267	7.0561	7.30572	8.8173	5.85996	5.86766	8.69379	8.38208	7.95152	6.99433	8.44575	7.77232	9.34646	9.03331	8.32058
201314_at	11.0949	8.46312	10.3578	8.43365	8.62801	9.85593	9.92241	8.38282	9.45373	8.78942	8.79602	6.88215	8.69309	8.25147	10.627	9.29258	8.0146	10.1944	9.93064	7.89295	7.8943	9.20754	9.17244	6.89832
201315_x_at	10.9892	11.83	10.6947	11.8679	12.1545	12.5578	12.5493	12.0059	11.9321	11.9864	12.183	10.8846	12.1314	12.1791	10.941	10.7313	13.435	13.868	13.7027	10.3988	10.3061	13.0018	13.089	11.6688
201316_at	9.91209	8.11318	9.23699	9.18174	8.7109	9.06031	9.16223	9.13456	8.42045	8.43873	8.52083	7.79534	8.88988	9.00949	9.57653	8.09648	8.57162	8.36777	8.24429	9.28329	9.82005	9.08202	9.03699	9.82525
201317_s_at	12.0037	11.835	11.5086	12.3198	11.0244	11.8858	11.8749	10.9997	11.5499	11.0017	11.0685	9.14486	10.7518	11.5137	11.2767	12.1725	10.0716	11.2552	11.1339	10.569	10.2338	11.2659	11.3536	10.4503
201318_s_at	14.1019	12.5993	14.2931	12.7105	13.4905	13.2615	13.2355	12.0419	13.3307	12.3693	12.3947	11.0144	12.1096	12.3035	14.2479	12.6195	13.4684	12.9136	12.7682	11.5404	11.3944	13.1758	13.1292	11.8617
201319_at	11.9662	10.6542	12.6037	10.7954	11.8113	11.0376	11.0307	10.3094	11.2128	10.4918	10.4421	9.76384	10.352	10.3498	12.2832	10.5499	10.5253	11.0895	11.0617	9.99756	10.1149	11.7431	11.4168	10.2909
201320_at	9.25456	8.68629	8.65332	9.05023	8.46012	8.55689	8.45541	8.45175	7.68631	9.01856	8.81667	9.793	8.68039	8.25222	8.36533	8.88573	9.3438	8.3965	8.19285	7.88561	8.06753	9.30269	9.1049	8.4955
201321_s_at	8.82512	9.04868	9.6027	8.68317	9.15054	8.40587	8.28828	8.92812	8.09939	9.23406	9.10511	9.06782	9.16907	8.08012	8.46205	9.29092	9.38297	8.64074	9.19163	9.04365	9.06207	9.40557	9.26841	7.74951
201322_at	14.3135	13.014	13.9105	13.3198	13.9468	12.7196	12.7121	12.827	12.5243	12.8849	12.9411	12.4426	12.9795	12.8617	14.3778	12.9466	12.3537	13.2636	13.2292	12.3646	12.0708	12.1628	12.4487	12.4883
201323_at	8.44978	9.54152	7.78852	9.40009	8.07807	9.89415	9.82385	9.25953	9.79996	8.57557	8.67888	8.6825	8.6448	9.08671	8.53029	9.2635	8.61913	8.9624	8.79538	10.3301	9.78248	8.16551	8.17648	8.9368
201324_at	8.94348	10.7839	8.54103	3.67699	9.96535	11.1995	10.8801	12.418	11.742	11.3854	11.3588	6.78611	8.66205	11.7512	7.48014	4.95755	9.72122	10.3225	10.3189	12.2951	8.57388	5.46731	4.61308	10.6254
201325_s_at	7.82474	10.1573	7.8475	4.42794	9.41569	10.7711	10.4531	11.5892	11.1163	10.7012	10.7122	7.73359	8.56783	11.1325	7.31303	3.73071	8.74308	9.4974	9.45425	9.80215	6.03827	3.97438	3.70911	9.36047
201326_at	11.031	9.56513	9.67076	10.3845	8.84718	10.5534	10.4418	11.1048	10.1683	9.38686	9.42159	5.63441	9.05744	9.9321	9.77719	10.3797	8.78056	9.47718	9.0144	11.728	11.6551	8.88421	8.99343	10.7886
201327_s_at	8.82126	10.6968	9.18481	10.7784	9.2886	11.1367	11.1066	10.8857	10.5029	9.97902	9.93325	7.76327	9.72463	10.2624	9.08356	10.9366	8.71939	9.81229	9.47462	11.0833	10.8684	9.81096	9.8	10.1352
201328_at	9.18335	8.16761	8.71129	6.02938	8.99002	9.55682	9.79854	10.5858	7.9207	9.84689	9.94048	8.34952	9.35178	10.1228	8.74802	7.30913	10.4657	8.8811	8.85026	11.5065	12.2559	7.30795	7.27551	9.27162
201329_s_at	7.35049	8.34124	8.3517	6.63327	8.62673	9.22166	9.60071	10.0247	7.60523	9.49996	9.59534	7.52138	8.54448	9.75908	7.98773	8.4544	9.55098	8.5105	8.35752	10.6114	10.2953	8.08502	7.69586	7.83149
201330_at	9.21761	9.93272	9.12315	10.478	9.54319	11.3013	11.291	10.3505	10.5942	9.66102	9.81576	6.19027	9.58351	9.81508	8.17498	10.9006	8.88734	10.0411	9.56328	10.1706	9.82538	8.8603	8.77804	10.1232
201331_s_at	8.85293	9.9671	8.66532	11.825	10.0346	8.76682	8.80166	11.5471	10.594	11.3917	11.4237	11.8023	11.0938	11.2779	8.86299	9.74441	11.7304	10.912	10.7433	10.7193	11.3934	11.5305	11.4337	11.6822
201332_s_at	5.19342	7.3229	5.61083	8.87914	7.22635	6.07166	5.99907	5.71331	7.32765	8.74539	8.69983	10.471	7.99283	7.70139	7.12052	7.03078	7.52237	7.84125	8.37359	3.91772	4.37784	8.37771	8.32487	4.07216
201333_s_at	7.42443	7.09451	8.21014	8.0097	7.80792	8.24308	8.24136	9.1411	7.75163	8.24831	8.23669	11.2454	9.80367	7.79516	8.75111	6.749	7.55782	8.04379	8.18969	7.03566	7.42865	6.81176	7.29622	7.5558
201334_s_at	10.4171	9.68084	10.4053	9.25066	10.9706	10.8357	10.7473	10.7579	10.2938	11.32	11.1724	9.32944	10.931	10.8718	9.7738	9.55643	9.91156	10.1102	9.86245	9.5687	9.87337	7.97399	8.6646	11.3968
201335_s_at	5.55967	5.89468	5.83616	6.07464	7.38669	6.46584	6.43668	6.61763	6.22266	7.22486	7.05619	8.63243	6.77615	6.99168	6.3019	4.86863	5.88106	5.97285	6.17287	5.34595	5.85117	4.01499	4.54509	7.55193
201336_at	12.1756	11.7616	11.8315	8.89082	11.3893	11.9847	12.0345	12.0969	12.1312	11.6848	11.6491	6.67734	11.6788	11.625	11.4267	10.6413	11.5648	11.7916	11.6084	12.1331	11.4574	10.6871	10.506	11.7626
201337_s_at	6.03226	10.3928	8.60241	6.82575	9.09254	10.2114	10.2662	7.9022	10.7154	9.62219	9.60393	5.80465	8.11626	9.92644	6.01101	9.8628	7.05556	9.5359	9.87102	7.11541	5.34091	8.75803	8.47749	4.94204
201338_x_at	13.1278	11.1101	12.4313	12.0652	12.0672	11.0838	11.09	11.9144	11.4501	11.2065	11.2087	12.0056	11.296	11.7909	13.0512	12.1229	11.1972	11.6828	11.7645	12.5922	12.8962	12.7271	12.804	11.4164
201339_s_at	10.0109	10.9759	10.0232	10.2436	10.8694	10.6074	10.4896	10.6464	11.0496	11.2114	11.1738	7.4947	11.3272	11.3607	9.2559	10.3129	9.69267	9.95092	9.92318	10.3884	10.0386	10.6983	10.9505	10.3832
201340_s_at	4.02746	8.26002	6.52984	7.48575	5.28538	8.68555	8.51456	7.28029	8.40989	5.86153	5.68473	5.42871	8.16715	5.38504	6.27383	6.99209	6.09963	10.2752	9.94476	5.51249	5.46859	8.64756	10.4002	8.54213
201341_at	8.43805	10.1697	8.5344	9.95535	8.90162	10.2374	10.0996	8.49302	9.69198	9.02457	9.01129	10.5834	8.91305	8.75121	7.5969	8.79061	9.94054	11.0897	10.8936	8.16576	7.72427	9.66004	11.2672	9.6611
201342_at	10.2663	10.8053	9.83198	10.6722	9.75996	10.2699	10.2228	8.60418	10.5859	9.53091	9.52168	9.08065	8.8711	9.94217	10.2574	10.5546	9.43495	10.2158	10.4269	8.82127	8.35008	10.3855	10.4747	8.92992
201343_at	10.7689	11.1146	10.421	10.7967	10.2858	11.1726	11.2043	10.7946	10.8655	10.2977	10.2824	8.79379	10.023	10.6641	10.5862	10.5961	9.57072	10.4728	10.6584	11.5725	11.4823	11.0395	10.941	10.7244
201344_at	8.1759	7.29855	8.49117	7.54816	8.32933	7.74789	7.85209	7.67574	7.58132	7.55759	7.68007	8.43582	7.78712	7.75359	8.82012	6.82745	7.75752	7.39463	7.6758	8.8049	9.01583	8.45734	8.13219	8.9899
201345_s_at	11.3328	11.6699	10.716	10.873	10.3226	11.0553	11.0621	10.366	10.7536	10.2578	10.2696	10.9322	10.2035	10.8111	11.1464	10.5383	10.1239	10.8662	11.074	11.4032	11.0881	11.9687	11.9738	8.98842
201346_at	10.6993	11.0452	10.907	10.3003	10.6347	9.99386	9.9217	10.8008	9.7015	10.5206	10.4922	8.98312	10.0951	10.6649	10.8099	10.4343	10.4916	9.98324	10.0869	10.0054	10.2217	9.50454	9.89194	10.1284
201347_x_at	11.4659	11.1808	10.846	11.4499	10.4638	10.1766	10.1928	9.67886	9.996	9.73217	9.71581	9.9536	11.2097	10.4061	11.2606	10.0341	10.4204	11.2637	11.0441	8.09764	8.4639	9.36049	9.41368	8.90947
201348_at	11.1168	10.6886	12.1983	7.20277	13.5631	8.25831	8.36812	10.7924	8.19275	11.5711	11.6463	9.6427	14.4419	12.2286	10.0566	10.14	13.5475	10.8983	11.1765	6.79299	6.71166	7.70061	7.35999	8.15336
201349_at	8.19594	9.21828	8.09066	9.31554	8.40872	8.79348	8.76809	10.8045	8.05472	9.49808	9.62633	8.46826	10.6715	9.74896	8.71006	11.9351	9.08985	9.4166	9.68401	8.68998	9.51003	11.0988	11.6096	10.3833
201350_at	9.85893	10.4186	9.75261	10.9207	9.86684	10.217	10.3052	10.3554	9.2103	9.94181	10.1034	12.5648	10.3514	10.2533	10.3127	9.72839	10.6761	10.8047	10.7307	8.74356	8.80327	11.0064	11.1184	9.2923
201351_s_at	10.8834	11.5084	10.6588	11.1454	10.7633	11.4316	11.454	10.6678	11.296	10.3874	10.4089	8.60273	10.2607	10.8131	9.98883	12.0086	9.00984	10.4871	10.5545	11.1138	11.0784	11.1099	11.0819	10.3502
201352_at	11.3483	10.916	11.2301	10.8074	11.4074	11.5261	11.5308	11.7472	11.0866	10.7868	10.6497	7.89041	10.9818	11.1255	10.8081	11.1536	9.7257	10.7533	10.526	13.2544	13.0589	11.5857	11.4878	12.2979
201353_s_at	7.72761	8.16445	9.27241	9.23438	8.54806	7.93662	8.04117	9.25526	7.58928	8.21418	8.14015	7.38754	9.10979	7.1608	7.71233	9.27243	8.12702	8.4054	8.39591	7.05377	7.45309	8.977	8.92007	7.2779
201354_s_at	7.11407	7.38457	7.8692	8.30047	7.62988	7.33219	7.23911	8.66334	7.23511	8.70777	8.59366	8.03527	8.23606	7.54425	6.53785	8.04164	8.0889	6.78194	6.741	9.58345	9.91759	8.77156	8.62228	8.825
201355_s_at	8.3357	8.45239	8.59849	8.85103	8.20486	8.03387	7.9683	8.9526	8.24116	8.25031	8.71124	8.75221	8.47001	8.20936	8.14939	8.1948	8.01761	8.70933	8.33982	7.21383	7.71875	8.4067	8.29122	8.28625
201356_at	10.1345	11.1346	10.0623	10.9888	10.3623	10.9782	10.9705	10.6469	10.4423	10.7432	10.6892	9.80579	10.2035	10.9575	10.2525	10.6478	10.4583	10.8608	10.8064	12.9683	11.8597	12.1014	12.0405	12.2604
201357_s_at	8.22047	9.04188	8.94457	8.96533	8.80793	9.02517	9.02438	8.06479	8.85137	9.64863	9.66726	10.5867	8.72815	8.91934	9.27985	9.25915	9.05237	8.91999	9.35397	6.61475	6.90187	9.04078	9.06965	7.38396
201358_s_at	11.144	11.0982	10.6764	11.724	11.5794	12.204	12.1977	11.9441	12.2797	10.8107	10.7133	8.5351	11.6437	11.2531	10.7586	11.6511	10.8136	11.7455	11.6422	13.2028	13.5055	11.2908	11.4543	13.1454
201359_at	9.61728	10.7505	9.7377	11.3193	10.4993	11.7043	11.6996	10.5293	11.8854	10.6295	10.6304	7.16911	10.8961	10.8529	9.09269	10.9142	10.0581	11.2637	11.5147	11.6262	11.8568	10.6519	10.7019	10.1
201360_at	11.5636	11.5264	10.9623	9.75211	12.0802	10.8421	11.0226	9.12925	11.2534	13.0984	13.2697	9.72961	11.9364	12.7454	11.1963	11.002	12.8879	12.7353	12.2817	6.62806	5.9552	8.50343	7.53293	8.6404
201361_at	10.5474	10.7227	10.4541	10.5806	10.1825	10.4625	10.4933	10.4993	10.3718	10.6115	10.6176	9.01738	10.586	10.299	10.7006	10.1873	10.8307	10.3114	10.2936	8.75878	8.56774	9.94481	10.3729	10.0034
201362_at	8.91012	9.87377	8.39887	9.15379	9.90022	8.95455	8.84451	10.6332	9.52343	9.52509	9.52645	7.48594	11.4696	9.16059	8.7165	9.19972	9.17271	8.21838	7.87551	9.64541	10.0924	9.45334	8.84457	10.7499
201363_s_at	8.19766	9.36817	7.68781	8.89513	9.34027	8.86212	8.77308	9.45646	9.24245	9.50438	9.49736	7.45079	10.7737	9.41191	6.79662	9.06482	8.44685	7.64844	7.32999	9.22193	9.48726	9.03252	8.46602	9.91811
201364_s_at	10.3703	10.3113	10.6461	9.62392	10.2241	10.4029	10.293	8.17222	10.6615	9.91386	10.0208	13.3941	9.60398	9.87536	10.2184	10.0525	9.61974	10.9021	11.1149	8.79182	9.44795	9.43875	9.39436	8.00494
201365_at	10.8356	10.0004	10.9361	9.16474	10.2473	9.82618	9.77663	9.23348	10.5692	10.2096	10.1772	13.2187	9.95605	9.81502	11.1265	9.39704	10.3991	10.5519	10.6378	9.75396	10.1788	9.06249	9.12387	10.6679
201366_at	11.133	9.76136	11.1898	10.3275	10.5114	10.5413	10.6108	10.7523	10.5815	10.0953	10.0568	9.01075	10.578	10.4179	11.5411	10.1923	9.59967	10.1032	10.2727	11.2329	10.6938	10.8273	10.6535	9.07692
201367_s_at	4.14648	6.76584	6.5127	7.2278	7.54282	6.20709	6.01559	3.77799	7.65818	6.44469	6.51414	5.17891	6.02719	6.37962	4.02511	8.47847	5.80798	7.71375	7.96053	2.87657	2.87316	10.8736	10.6851	2.76542
201368_at	10.3219	9.35746	10.3122	10.1288	11.2875	10.3819	10.1651	11.7884	10.4627	12.5845	12.5707	7.72973	11.2175	12.4029	9.71378	11.1603	12.3927	11.6641	11.3276	13.8276	13.4672	13.9898	13.8546	13.576
201369_s_at	7.00392	6.86718	8.7118	7.87595	8.17666	6.95428	6.87099	8.35391	7.87197	9.42503	9.3795	6.46455	8.58822	7.54249	7.37442	8.71166	9.77817	8.06183	7.27328	8.27422	8.54329	11.367	11.2137	7.6895
201370_s_at	9.35918	6.10652	9.04512	7.41023	8.43964	8.34893	8.42557	8.24919	7.34734	8.18829	7.98916	7.51083	7.97789	8.13877	8.81388	7.79477	7.66378	7.01845	7.17148	10.5831	10.0359	7.56163	7.2742	9.55916
201371_s_at	11.6493	9.49667	11.7136	11.2958	10.9771	11.2128	11.1386	11.4405	10.9051	11.3206	11.3215	8.41047	10.5455	11.4365	11.2195	11.3036	10.2291	10.4573	10.1001	13.242	13.4509	10.4518	10.609	11.5812
201372_s_at	7.87693	3.1403	7.07408	3.74262	4.91821	3.66451	3.62117	3.83467	4.1798	5.24921	5.47144	7.43401	4.6648	4.82124	6.09288	3.85842	5.37939	3.1161	3.18596	5.86864	7.14716	4.53688	4.34691	6.69592
201373_at	9.20367	7.69437	10.2786	7.63047	8.9345	8.38071	8.40583	9.51644	9.79943	8.83156	8.87558	7.74357	8.40269	8.57103	10.0511	8.14659	9.10275	9.39807	7.29465	6.63768	7.35153	7.74075	7.29548	7.70744
201374_x_at	2.81642	3.24385	4.2511	2.35693	3.52354	4.07055	4.50119	3.44381	4.20718	3.12951	3.56057	5.41099	3.39493	2.59058	4.30801	3.36671	4.48244	5.14559	5.51748	3.50956	3.97927	3.04925	3.00691	2.33629
201375_s_at	11.632	11.3404	11.2541	10.0116	11.8012	12.2707	12.2884	11.7062	12.1654	11.6093	11.5004	7.35464	11.6907	11.7899	10.9483	10.8414	11.108	12.9961	13.251	11.2761	10.3099	10.1371	10.1465	11.8676
201376_s_at	7.10084	10.227	8.1092	10.1961	8.30887	10.3724	10.488	8.79257	10.1062	9.82169	9.88187	7.70221	9.19062	10.0669	6.00291	11.3683	8.61998	9.63253	9.38653	8.49292	7.77503	10.3464	10.263	6.80918
201377_at	8.52503	8.12823	7.46896	10.314	8.42808	10.1775	10.3177	9.58193	9.041	8.83697	8.90174	6.69847	8.6305	8.92791	7.95591	10.4759	8.42525	9.10135	9.20925	10.2122	10.2412	9.25112	9.28536	9.22743
201378_s_at	9.1247	9.46577	9.20249	10.6768	9.28868	10.6269	10.6576	8.75264	9.95804	9.75928	9.8144	8.2341	9.08805	9.68168	8.56878	11.0041	9.19723	9.83455	9.83565	8.15513	8.10852	9.64116	9.54313	6.83993
201379_s_at	9.19044	10.4718	8.68786	9.45677	9.14294	10.3713	10.5396	9.02473	10.4305	9.39031	9.47364	6.38113	9.30507	9.91264	8.62733	11.1475	9.21988	10.7051	9.88186	8.36569	8.14567	8.99384	9.10145	9.23445
201380_at	8.49496	10.2491	8.30192	7.79628	9.14927	8.94115	8.89695	9.11785	9.9017	9.86986	9.65427	9.05584	8.98143	9.42165	8.69379	8.84855	8.60534	9.65758	10.1742	8.98309	8.89112	8.54224	7.98449	9.70749
201381_x_at	10.5775	10.7015	10.2598	11.2287	9.87812	11.0293	10.9284	10.5147	11.0828	9.92178	9.95891	9.05348	9.98738	10.2085	9.88231	11.8199	9.23548	9.90795	10.0255	10.0523	10.2822	10.844	10.7715	9.77543
201382_at	6.1919	6.27673	7.64049	6.69386	7.05706	6.11672	5.94112	6.93661	6.43126	6.77782	6.64712	8.31624	7.12024	6.66999	8.05662	6.52477	7.83142	6.59434	6.92621	5.99758	6.03328	7.56036	7.06105	6.18503
201383_s_at	8.05808	9.05121	8.65043	8.30915	9.17657	8.55956	8.49015	7.31855	8.83632	9.20842	9.11879	8.70529	9.01228	9.0592	6.87399	8.92007	7.56279	8.96975	9.21338	6.59062	6.30583	9.05017	9.02444	6.73462
201384_s_at	10.7852	9.81124	10.3737	9.09993	10.3855	9.77014	9.67002	10.0418	10.1582	10.2611	10.0776	8.67204	10.9029	10.2941	10.3493	9.34113	9.95358	10.2442	10.005	9.79203	9.30156	10.1572	10.2166	11.619
201385_at	10.8384	11.1868	10.0693	12.1371	11.2451	12.3287	12.2848	12.5987	12.1963	11.2877	11.2056	5.40276	11.4074	11.4437	9.95507	11.8851	10.9558	11.1105	10.7497	12.8542	13.1844	11.5533	11.6543	12.1085
201386_s_at	8.99507	10.3576	9.57396	11.3687	10.413	11.403	11.4095	10.5163	11.2044	10.4767	10.4632	8.22731	10.6785	10.6164	8.51481	11.5288	10.0065	9.98827	9.91201	11.1608	11.1837	10.1623	10.137	9.4293
201387_s_at	8.88456	13.0455	8.77455	9.40777	9.02962	10.725	10.6314	8.32251	12.2073	8.75378	8.69624	9.42836	9.6539	9.00098	8.29189	7.25262	8.9097	12.9334	13.2468	8.13754	7.94807	7.63281	7.58	7.74052
201388_at	10.0805	9.78093	10.5949	10.0995	9.09319	9.85324	9.84277	8.51987	9.79231	9.47848	9.47051	7.76413	9.22971	9.49796	9.51572	9.91116	9.16301	9.82136	9.56905	6.94055	6.66067	8.46833	8.79062	5.45465
201389_at	8.46009	9.57628	8.44952	7.44821	9.35197	11.4901	11.4951	7.87555	11.4705	9.22945	9.30152	7.99849	8.4851	9.09994	9.04198	7.93959	10.3006	11.8095	11.3959	8.35064	8.28472	8.86355	8.7508	6.9415
201390_s_at	11.4301	12.3151	11.1916	12.4526	11.012	11.5883	11.7173	12.0344	11.732	11.7419	11.7304	10.6096	11.3789	11.9737	11.0962	11.9903	10.7685	11.9779	11.7552	9.54866	9.60539	11.0427	11.3313	10.8858
201391_at	11.2007	10.021	11.3733	10.7852	10.4113	9.85	9.75264	10.7212	9.60161	10.2115	10.2209	11.886	10.3923	9.98454	11.4033	10.8722	10.0981	9.91417	10.036	9.15214	9.14379	9.76285	9.61078	9.44581
201392_s_at	6.88941	9.61964	9.83243	8.88659	8.65333	8.33655	8.47847	8.77711	9.04901	8.33181	8.44023	7.63408	9.04486	7.80329	7.46672	8.55581	7.66548	9.70694	9.76517	6.6429	7.38607	8.16906	8.69525	8.02856
201393_s_at	9.67541	10.2368	9.81532	9.98097	10.2612	9.95179	10.0266	9.60253	9.65342	9.94011	9.91066	6.28439	9.96304	9.62897	9.28209	9.68738	9.34137	10.8979	11.01	6.5883	5.67333	9.34074	9.8957	9.10588
201394_s_at	9.08186	9.75318	10.0195	9.92191	9.89513	9.40272	9.30214	8.72728	8.86884	10.6181	10.5756	7.10334	9.69923	9.70099	8.97521	9.63587	10.4831	9.53217	9.57806	9.11991	9.24303	9.5162	9.54693	9.10197
201395_at	10.7021	9.96196	10.0106	10.3931	10.2185	10.207	10.0818	10.9069	9.35479	10.9165	10.8231	8.31311	9.70648	10.0871	9.25746	9.80715	10.2698	9.71755	9.62126	11.8196	11.9073	10.6681	10.633	12.6662
201396_s_at	8.93617	8.76579	8.78263	8.50925	7.50869	8.18932	8.25417	8.32995	7.92534	7.04801	6.71005	7.21457	7.06783	7.05691	9.23017	6.27413	8.52398	8.48108	8.20586	6.95104	7.41272	6.73441	6.87162	6.55682
201397_at	8.16535	11.6681	7.85165	9.26658	7.74246	8.42233	8.50835	8.97013	9.15604	10.4131	10.4825	10.2431	8.89081	10.6151	8.14651	8.44057	8.9222	11.1661	11.9403	8.10463	8.49098	7.49376	7.94918	8.57638
201398_s_at	10.7734	12.5424	9.99335	11.188	11.0424	11.9619	11.9159	11.6079	12.1691	11.3121	11.3338	6.43345	11.7472	11.6211	9.81757	10.9821	11.8474	12.047	11.8013	12.4427	12.4156	12.3625	12.3261	12.7954
201399_s_at	7.78085	12.3538	8.48205	10.2066	9.98327	11.4712	11.4121	9.2499	11.4021	10.6419	10.628	10.2175	10.4484	10.9901	8.12624	11.2763	9.68806	11.1703	11.6025	8.8243	8.5221	11.4214	11.2707	8.84796
201400_at	11.9632	12.2413	11.2854	12.4448	10.8465	11.7517	11.7525	11.1898	11.8756	11.2763	11.3704	8.5146	10.9222	12.0359	11.8413	11.5191	11.0518	11.7455	11.4151	9.01184	8.54533	11.4116	11.7634	8.69323
201401_s_at	5.394	7.79168	6.52088	9.2158	6.22889	6.47971	6.43134	5.05183	6.61281	5.86782	6.29018	6.88376	5.73052	6.14729	6.29441	8.54641	6.22319	4.97109	5.33969	7.29446	6.63131	9.39403	9.43466	3.08767
201402_at	4.2708	5.39095	5.2541	5.4217	4.85897	4.76399	4.75565	5.02717	4.59018	5.38524	5.08038	7.39974	4.66941	4.8833	5.9366	4.63069	6.75449	5.00486	5.07567	5.24967	5.96432	4.90224	5.00424	4.65278
201403_s_at	13.3812	11.7474	13.7714	11.2791	13.3417	11.713	11.7026	10.823	12.1584	11.6322	11.6539	7.99207	12.2846	11.6933	12.9813	9.62588	11.5309	12.8065	12.746	8.9307	8.21151	10.1175	10.1876	11.368
201404_x_at	8.50883	9.65846	9.59042	9.3962	8.90247	9.39227	8.99566	8.27269	9.50947	9.18988	9.20184	10.1126	8.45582	8.65506	10.6259	8.71749	10.1295	9.26199	10.003	7.77495	7.86615	8.96251	8.78183	7.2643
201405_s_at	11.5261	12.1929	10.9333	10.6212	10.5542	10.9835	10.9192	9.99698	11.0739	10.3403	10.3339	9.87344	10.1304	10.5882	11.3036	11.1655	10.3999	11.0841	11.0506	10.3309	10.5244	10.238	10.3537	9.61388
201406_at	14.3343	14.6135	13.6609	14.161	12.9183	13.6712	13.6326	12.412	13.2056	14.2771	14.2392	14.0657	13.1915	13.5813	13.0959	14.0676	13.2972	14.3469	14.0584	10.7729	10.3821	14.3919	14.2612	13.5877
201407_s_at	10.7342	8.97862	9.89972	8.03442	9.37805	9.27714	9.11311	10.0833	9.39259	9.47443	9.35033	9.05988	8.02174	9.70815	10.1577	9.21341	7.76587	8.67895	8.93511	10.7696	10.0209	9.54827	9.32508	9.83871
201408_at	11.3377	7.64348	11.335	8.20603	10.2036	8.65756	8.49153	9.16188	8.23694	9.85558	9.83882	8.50066	9.30459	9.88079	10.5599	8.31125	8.86712	8.68976	8.94149	11.8461	11.4045	10.1897	9.71924	9.64977
201409_s_at	11.1074	8.54216	10.8568	9.25251	10.4316	9.61195	9.44169	10.3021	9.25848	10.1264	10.0313	9.83084	9.61437	10.2897	10.667	9.69799	9.14949	8.6861	8.62572	11.6265	11.3415	10.3891	10.02	10.0145
201410_at	9.53461	10.1033	9.4381	9.40804	10.2248	10.9514	10.9363	10.4895	10.8966	9.9591	9.95053	9.15024	11.2685	10.385	9.32985	10.9289	10.2257	10.5177	10.6026	11.7496	11.9386	10.367	10.4818	10.8813
201411_s_at	4.56592	9.22068	8.4255	8.14796	8.29572	8.86221	8.9545	8.16785	9.63311	7.33199	7.11776	8.57866	9.66672	6.97165	6.31847	9.47336	6.33665	9.11846	9.28646	8.70197	8.81078	8.77519	8.90534	6.33713
201412_at	9.88839	10.7702	9.54801	10.9752	10.4224	11.0709	11.0871	11.0969	12.0331	11.4162	11.4813	12.7768	10.8345	12.0027	9.83958	11.4057	11.2174	12.0294	12.1023	9.94023	9.77199	11.2607	11.1129	9.8662
201413_at	9.70464	10.4686	10.3239	9.94932	10.5187	9.59738	9.55675	10.654	9.71459	10.6704	10.6339	7.83571	10.5066	10.8035	9.74406	10.4265	10.6743	9.60716	9.52453	10.1501	10.6481	9.07236	8.9765	11.2236
201414_s_at	10.269	9.63785	9.76962	9.95498	9.90796	9.8067	9.79515	10.1508	9.64423	9.70765	9.80418	11.826	9.6931	9.37684	10.1566	9.42185	9.69499	9.55019	9.42213	9.21753	9.3449	9.88395	9.88932	9.82145
201415_at	8.57182	10.4669	7.66505	9.67309	8.04035	9.62032	9.69565	10.4688	9.57241	9.38652	9.47627	7.8276	9.71199	9.31061	7.43156	9.4891	9.0965	9.83701	9.61894	9.52583	9.53192	8.88586	9.09193	10.334
201416_at	7.50503	7.56154	7.15207	9.5513	7.82264	10.202	10.134	8.91483	7.9132	9.05158	8.99406	6.77016	9.56322	8.63161	8.90106	9.12667	9.43237	10.0171	10.4451	11.2689	12.5405	8.23502	7.88728	12.4118
201417_at	7.33207	7.70064	7.63658	10.3624	8.54246	11.1074	10.9482	9.17202	8.81297	10.0179	9.83048	5.20522	10.2765	10.1024	7.35528	11.5878	9.03505	11.2257	11.0576	11.4325	11.4682	8.95351	8.20621	11.8002
201418_s_at	5.71722	4.93363	6.66969	8.04224	5.55035	8.64127	8.46412	7.1669	6.28594	6.9858	7.29544	8.52951	7.64404	7.51698	6.72056	9.54697	8.83958	9.11523	8.55424	8.51793	8.59462	6.5875	5.86215	9.46288
201419_at	9.65201	9.70161	9.43655	9.61014	9.20319	9.50964	9.59523	9.10559	9.45955	10.2287	10.1645	8.76817	9.16529	10.0724	9.38711	8.97591	9.20401	9.93725	9.98282	9.09288	8.57573	9.45755	9.69032	8.56517
201420_s_at	8.36572	9.43717	8.71851	10.3874	9.00862	9.77808	9.82781	8.90104	9.23417	8.73329	8.81046	8.16126	8.53306	8.59819	8.04813	10.5779	7.31367	9.20599	9.53687	6.77017	6.36344	8.2831	8.594	6.49343
201421_s_at	9.54422	9.92515	9.28493	9.88714	9.22627	9.52152	9.52306	9.7697	9.65682	9.50174	9.49957	8.9034	9.00978	8.70999	9.6755	9.86878	9.18977	9.0194	9.07017	8.76119	8.21592	8.8822	8.95693	9.26474
201422_at	8.90926	8.51751	9.1628	12.9812	9.87585	7.89252	8.18363	10.269	8.58088	9.44927	9.84945	9.09455	11.2396	10.3792	9.51085	9.07506	13.5936	8.28368	8.67642	7.9329	7.85141	8.40709	8.06326	9.36601
201423_s_at	10.9597	8.99658	10.7732	9.10391	10.2538	9.81042	9.89516	9.56992	9.75712	9.92438	9.89739	9.85139	9.02434	9.66397	10.3754	9.31524	9.038	9.23133	9.23809	8.29259	8.70518	9.47386	9.43775	8.4968
201424_s_at	9.45466	7.15577	9.06605	7.61325	9.20673	8.77533	8.8068	8.30791	8.60069	8.13911	8.01196	7.86492	7.98611	8.03512	8.33035	8.28017	6.64381	7.83185	7.97842	9.06111	9.23265	9.45438	9.29683	8.7112
201425_at	12.0655	7.03228	12.1311	10.0521	12.5206	10.4147	10.3195	11.9786	9.15528	12.3621	12.3308	7.54539	12.6079	12.7417	12.0376	6.50577	12.8661	10.9707	11.1201	10.4248	10.1424	7.95667	6.72721	10.4899
201426_s_at	12.6232	14.6707	12.1582	12.4487	13.4188	14.1471	14.131	9.42351	14.5189	14.1083	14.1477	7.58571	13.5639	13.3925	11.6226	5.82487	14.4371	14.8196	14.809	13.8476	12.9794	13.4452	13.3674	10.8298
201427_s_at	12.7482	2.32623	12.5605	3.94881	12.4754	2.74176	2.16833	10.9833	3.97395	12.5032	12.3259	5.35621	12.8588	12.7393	12.3929	2.58372	12.8743	7.23519	7.86367	11.2386	8.45964	4.26489	4.7436	13.3475
201428_at	5.61198	4.21956	5.348	4.3227	5.01415	4.28593	4.46123	8.26253	4.65887	8.82127	8.7245	6.87435	8.23863	8.08797	6.22211	9.34735	9.04374	4.86546	4.99184	3.56723	3.38729	4.45804	4.28521	8.78723
201429_s_at	15.3563	14.8352	15.8113	15.2487	14.7312	14.4209	14.3701	15.6905	14.5634	15.162	15.1437	14.3227	14.7452	13.3211	16.4422	14.2315	15.7225	15.1295	15.092	15.0664	15.5192	14.7839	14.8213	15.3409
201430_s_at	6.51423	8.00628	7.79182	5.64378	7.80182	9.60585	9.73857	6.28594	9.21651	7.71571	7.52411	7.40922	6.16271	8.32904	7.13874	5.82694	6.84177	10.9125	11.2033	6.26952	5.92235	6.59609	5.74482	6.73969
201431_s_at	10.4546	8.95635	10.4149	6.57384	9.70641	10.5656	10.5935	8.89772	10.0272	10.1901	10.1418	7.25682	8.59209	10.2402	10.0939	5.71634	10.5037	13.1724	13.1999	8.49543	8.55416	6.26063	6.28796	9.90617
201432_at	12.1165	10.2626	11.9891	10.6006	11.9056	10.099	9.94671	10.6515	10.44	12.2043	12.0469	13.7386	12.9298	12.1857	11.8084	10.1476	12.0336	10.8148	10.6468	12.7441	12.068	11.4033	11.4614	11.2956
201433_s_at	10.7659	12.5294	10.645	11.8094	11.9394	11.1929	11.2012	11.496	11.2018	10.9923	11.0106	9.37012	11.0733	11.2043	11.0257	11.7031	10.6239	11.3683	11.4405	11.7517	11.6226	11.6077	11.4688	11.8424
201434_at	10.3545	9.89652	9.70905	9.81224	9.84291	9.32771	9.25755	8.12651	9.51189	9.31834	9.28947	8.50282	9.40872	9.75455	9.4426	9.34563	8.52334	9.57032	9.70056	8.78023	9.19188	9.66165	9.77479	9.09568
201435_s_at	9.05112	9.67097	9.22519	10.4569	9.68843	10.6248	10.5087	9.92692	10.9205	9.7064	9.7929	8.72476	9.12875	10.3501	8.75576	11.4822	8.16279	9.12496	9.20451	8.90532	8.69799	9.95815	9.96438	8.63972
201436_at	7.65317	6.33348	6.90618	7.05734	7.42003	7.81545	7.70645	8.1798	7.65727	7.0968	7.10676	6.48091	6.99743	7.50848	6.10884	7.40814	6.41433	6.16936	6.45327	8.68184	7.76875	6.94863	6.88005	7.85137
201437_s_at	9.22747	8.0395	8.55147	9.10212	8.62195	9.44189	9.33126	9.61701	9.67204	8.32573	8.13413	4.83904	8.12055	9.08202	8.35823	10.0002	6.97141	7.29374	7.43937	10.1996	9.32328	9.29982	9.14579	9.1189
201438_at	10.9405	5.21462	11.2411	4.27522	11.9942	6.42086	6.36088	11.3012	13.6959	12.3289	12.4983	7.09739	9.00263	12.6789	10.7715	5.04547	11.9165	13.4201	13.5462	6.05977	4.88843	6.71716	6.87732	11.0861
201439_at	9.58628	8.5539	9.75748	9.34475	8.737	8.71912	8.72733	8.12007	8.92301	9.23963	9.38101	9.12084	8.86456	8.31242	9.68442	8.81976	9.56046	9.4363	9.60099	7.02963	7.23167	8.37684	8.283	7.5808
201440_at	9.22836	9.96752	7.38743	9.36925	7.1709	8.88512	9.10584	8.55925	8.47468	7.24142	7.27483	7.30445	7.8629	9.10126	6.54891	10.2662	6.7458	8.91435	8.86758	5.62771	6.51338	8.82842	9.29418	8.75792
201441_at	14.0458	12.1767	13.5294	12.2662	12.5372	11.1976	11.1779	12.206	11.4588	11.4461	11.4853	13.7038	11.634	12.1492	13.9488	12.06	11.5807	11.9224	11.9895	9.08628	8.93962	11.6761	11.8554	11.2704
201442_s_at	6.21393	6.08706	6.4282	6.46098	6.81881	6.48398	6.43959	6.89589	6.47403	6.97287	7.03535	9.54039	6.43767	6.86099	7.11016	6.00186	7.59035	6.86482	7.2231	4.28347	4.93976	6.49303	6.08789	5.59153
201443_s_at	9.60038	11.1528	9.23084	10.4191	10.7636	11.4538	11.4314	11.4596	11.7477	11.664	11.4991	9.18022	11.4588	11.9231	8.8909	11.2605	10.571	11.4198	11.4653	12.1001	11.3625	11.7145	11.6619	11.9889
201444_s_at	7.73852	10.8473	8.755	9.90627	10.1592	10.773	10.7527	9.32335	11.0825	11.2381	11.1476	10.5252	10.9193	11.4327	7.69978	11.1933	9.41766	10.9242	11.0145	8.38432	8.21705	10.946	10.9519	8.61997
201445_at	7.44743	11.8445	7.47327	8.18931	9.39568	11.2861	11.4223	8.93676	11.2907	9.40267	9.40625	7.07718	9.3053	9.84292	7.18439	5.22751	8.98807	11.4363	11.0551	7.58208	7.95768	6.80404	6.51792	7.73253
201446_s_at	7.94307	9.12637	9.23271	9.35636	9.25208	9.66128	9.51173	9.08533	9.32296	9.35601	9.31735	8.64267	9.41684	9.11761	8.3969	10.1104	9.18017	8.85822	9.06266	9.17684	9.58452	9.96376	9.86141	9.44982
201447_at	7.14964	7.40967	8.13196	8.37955	8.64379	8.68709	8.47276	8.37079	8.05176	8.72901	8.66654	8.09831	8.69314	8.0059	6.78426	8.40424	8.61413	7.05686	6.65927	9.19473	9.3664	9.04008	8.72629	9.75397
201448_at	8.03947	7.24618	8.56638	8.62867	9.42028	9.52788	9.39199	8.77105	8.63989	8.96867	8.8342	4.83935	9.06319	8.09343	7.4248	8.67871	8.07663	7.33157	7.28482	10.0009	10.5383	9.9854	9.60807	11.5353
201449_at	7.88475	6.75562	8.02051	8.11442	8.4091	8.57549	8.40384	8.53277	7.25491	8.7289	8.59934	8.34131	8.6517	8.22257	7.88868	7.2004	8.44839	7.09834	6.99075	9.94055	10.1987	9.33538	9.04547	10.8229
201450_s_at	6.46186	7.54142	7.2775	7.7527	7.75436	8.69372	8.58896	8.37207	8.00844	7.70891	7.47891	5.29633	7.81022	7.08063	5.78262	8.86103	6.27228	6.41399	6.80813	8.76928	8.84022	8.99406	8.74074	9.51419
201451_x_at	3.11053	3.45135	5.22159	3.84785	5.20783	4.67938	5.03814	5.0672	4.71495	4.996	5.13264	7.34286	4.71719	4.45083	5.44777	5.47336	5.47293	3.65235	4.21323	5.91414	6.96912	4.51659	4.91639	4.24366
201452_at	4.36314	5.10877	5.29765	3.48149	5.53522	4.80876	4.60089	4.24449	5.47785	5.94254	5.53906	6.8664	5.35115	4.17613	4.40062	5.36809	5.36657	5.34191	4.64558	3.16682	4.44684	3.68089	3.42731	3.23831
201453_x_at	12.1718	11.8205	11.8131	10.5533	11.9375	12.0208	12.0602	12.2317	12.3462	11.3574	11.3707	9.82225	11.5807	11.7402	11.5035	11.3827	11.019	11.8587	11.8266	13.0269	12.8025	10.4876	10.5308	12.0251
201454_s_at	9.23379	9.24411	10.2598	9.87621	8.67945	9.16207	9.09863	9.82559	9.22119	9.62704	9.69588	8.6014	9.59311	9.19737	10.526	9.7301	8.11674	9.49282	10.0616	9.26078	9.55484	9.09938	8.96395	9.69283
201455_s_at	10.246	9.3069	10.587	10.2614	9.71121	9.73628	9.61188	10.0826	9.641	10.1498	10.1758	7.02876	9.86912	9.7139	9.51917	9.82944	9.56494	9.8495	10.0058	8.2086	8.17455	8.98069	8.78125	9.29501
201456_s_at	7.02146	10.4381	9.05183	9.583	8.35329	10.4399	10.4732	10.4092	10.1282	9.41001	9.43357	6.82597	9.35225	9.06295	7.92774	10.4587	6.90464	9.09338	9.04897	9.05843	8.03487	10.8932	10.8789	9.96633
201457_x_at	8.93587	12.6517	9.46778	11.9605	9.81551	11.7845	11.8411	10.6767	11.7089	10.5632	10.5675	8.48338	10.0391	11.098	9.46477	12.3198	9.72926	10.6518	10.6739	10.6438	9.98322	11.9004	12.0395	9.77453
201458_s_at	8.7839	10.9877	8.57126	10.5523	9.36304	11.1771	11.2131	10.5643	10.7195	10.3821	10.3178	5.99913	9.68075	9.99148	8.33209	11.2824	8.52792	9.90971	9.73039	11.0639	10.1794	11.5171	11.5635	11.3755
201459_at	10.4231	10.5854	9.13922	10.625	8.42333	10.2619	10.3275	9.22838	10.119	9.20471	9.2662	7.11065	9.07186	9.91666	9.97842	10.6938	9.38682	10.6114	10.6967	8.66238	8.63485	8.73476	9.11365	4.47943
201460_at	11.0186	10.1434	10.7708	10.904	10.5787	9.87799	9.93291	9.99107	10.3702	9.88293	9.95007	10.7608	10.272	9.83303	10.9529	10.2424	10.5999	10.518	10.4587	10.1361	10.3954	10.0808	10.605	8.52619
201461_s_at	6.90142	7.94609	8.50065	8.08428	8.47391	8.21223	8.28026	6.78278	8.22064	7.7941	8.00434	8.13962	6.91989	7.71458	7.19562	9.13264	6.1864	8.20509	9.03957	6.05387	6.16471	8.44287	8.89183	4.85113
201462_at	7.19777	11.1935	7.19317	10.5215	9.20942	10.8264	10.8881	9.90446	10.8772	9.16731	9.2619	7.05927	10.2535	9.31138	6.7991	11.2337	9.01993	11.042	10.7687	10.5388	10.3388	7.46093	7.4378	10.5766
201463_s_at	11.4131	11.1436	10.6657	11.4112	10.6391	11.2459	11.2636	11.7758	11.1303	11.0104	10.9738	13.8736	10.6715	11.3507	11.1782	11.4452	10.9536	11.3572	11.5158	11.7079	11.7377	10.5346	10.6809	9.40835
201464_x_at	10.5876	10.941	11.7306	8.44276	11.2911	11.421	11.4783	10.4037	11.0099	9.49751	9.35142	6.71281	11.6496	9.90284	10.813	9.65869	11.3455	10.9313	10.7078	13.3881	13.4431	12.9957	12.8649	13.0899
201465_s_at	4.76505	8.36792	9.02908	4.62079	6.83632	8.22605	8.2487	8.64871	8.57838	5.00821	5.0691	6.81159	8.83742	5.1699	7.91725	5.44452	6.05061	7.93896	7.55234	9.40994	10.0054	10.6379	10.5444	8.1622
201466_s_at	9.2561	8.67661	9.14068	5.39317	8.82569	9.27204	9.10852	9.42568	8.58666	7.16728	7.03189	6.39662	9.151	7.46754	9.03237	7.0992	9.79538	8.69256	8.64497	12.0858	12.6421	9.81651	9.65242	12.2485
201467_s_at	4.70655	9.46815	5.40319	6.10875	4.82505	8.85316	8.72628	7.9177	9.67841	4.63722	4.82026	6.74217	6.59632	4.51729	5.04674	11.9761	5.98431	8.52783	8.27406	2.48501	2.44516	3.21507	3.31773	3.49464
201468_s_at	8.92573	9.88415	9.06815	8.46898	8.60964	10.4547	10.3168	10.4668	10.9382	8.33826	8.26071	9.5324	9.10232	8.83237	9.45859	12.4195	8.99631	9.43171	9.4138	7.31717	7.86333	7.41578	7.18929	9.98871
201469_s_at	5.83522	8.79538	7.855	7.89556	7.90442	10.0708	10.1352	7.02734	10.1855	8.47466	8.51228	6.40076	7.92885	8.04657	7.15216	8.36537	8.12711	9.89687	10.3988	5.34213	4.76218	7.68299	7.87812	5.70826
201470_at	12.5289	12.1167	11.9014	11.8745	12.0725	11.5813	11.5941	12.3352	12.3239	10.6845	10.8336	11.1401	11.6965	11.3882	12.0476	10.5841	12.0821	12.2367	12.3127	11.8942	11.8229	10.7995	11.0956	11.2247
201471_s_at	12.3328	11.4161	11.9513	10.8355	11.8191	11.5336	11.886	10.8801	10.9678	11.0174	11.0642	11.8687	11.5522	10.8135	11.7981	11.6257	11.0295	12.0747	12.1305	10.9556	10.9282	10.39	10.2468	10.5365
201472_at	12.6114	11.0664	11.8726	11.4156	11.5279	11.4518	11.4195	10.8822	11.2939	10.0572	10.0637	8.90169	10.5927	10.9193	11.8187	11.9108	9.5857	9.77812	9.36126	12.0158	11.4064	11.0873	11.1309	10.783
201473_at	8.08584	8.43356	7.87014	10.2032	9.58393	8.74877	9.49432	10.2197	8.57119	9.69246	9.74557	7.49973	10.1233	9.94127	8.03833	9.87618	10.6919	9.60279	9.58002	8.63713	8.34498	13.5393	13.0335	7.28641
201474_s_at	8.09981	10.08	7.69632	5.93582	6.9943	8.77397	8.90662	8.12182	9.33551	8.48696	8.68198	7.70721	8.83122	8.21316	8.00876	7.87186	10.1802	9.67763	9.61542	3.53073	3.57627	7.13486	6.63812	6.48345
201475_x_at	10.1012	11.0537	10.0714	11.1111	10.3619	10.6716	10.7175	10.605	10.3939	10.071	10.0849	9.63298	10.0739	10.2583	10.1918	11.2178	10.1105	11.3662	11.6372	9.25164	9.72462	10.1694	10.2329	8.66207
201476_s_at	7.66546	10.7079	8.80278	9.74039	8.68181	10.1144	10.1421	8.48673	10.2611	9.28855	9.29119	9.17902	7.92303	9.68521	8.1807	10.6756	8.22749	8.43788	8.71389	7.62473	7.41636	8.98012	8.84015	7.52663
201477_s_at	10.1732	11.5448	9.81168	11.2177	9.34879	11.3285	11.2777	11.2516	11.1823	10.7557	10.7399	8.71334	9.30856	10.9798	10.0208	10.9136	9.70079	9.25607	9.09091	11.0411	10.4991	10.2064	10.1064	10.3902
201478_s_at	8.34915	9.03863	8.75266	10.4041	8.49567	10.5079	10.7189	10.114	9.05491	9.35646	9.35348	8.02946	8.67366	9.73217	7.56064	11.3364	8.24139	8.45698	8.64319	10.4477	9.63986	9.30881	9.30698	8.85634
201479_at	10.2893	10.4085	9.74509	11.3168	9.88748	11.2194	11.2934	12.3826	10.4886	10.4259	10.4878	6.71594	9.94544	10.8497	9.85224	11.7828	9.38411	10.063	9.86117	12.5922	12.0139	10.3269	10.4381	12.8285
201480_s_at	9.2483	9.24875	9.5987	9.96068	9.41544	9.30585	9.30972	9.05429	9.27002	9.81734	9.86014	9.78829	9.37588	9.02516	9.76108	9.63377	10.2894	9.67581	9.43081	9.12382	8.70939	9.96227	9.92992	8.87657
201481_s_at	4.66765	7.94471	5.3849	6.07599	10.2036	7.02883	7.34516	5.96946	7.9294	7.10112	7.2498	7.87629	6.13918	6.91837	5.78524	9.28445	6.70618	9.37934	8.52509	4.0878	4.17998	6.08627	6.63095	7.27711
201482_at	8.55263	10.1712	7.82398	8.43469	9.2063	10.6575	10.7965	9.01275	10.7566	9.2743	9.4155	7.61452	8.71559	9.51842	7.96181	9.18575	11.4217	11.5764	11.3708	8.42508	8.45083	8.4674	8.06106	10.5153
201483_s_at	8.8277	10.317	9.1035	10.0709	9.0848	9.88455	9.92775	8.33187	10.2027	9.8062	9.85086	9.52599	9.31992	10.0839	8.5538	11.3918	9.30715	10.4004	10.6053	8.99727	9.02438	9.84724	10.1134	8.42625
201484_at	9.99415	9.37623	9.93931	9.4764	9.29532	9.11442	9.05633	9.52342	9.31881	9.65256	9.66326	10.8817	9.66456	9.68014	9.40162	10.2237	9.5644	9.61161	9.92859	9.87794	9.23981	9.31501	9.53909	10.6817
201485_s_at	8.00276	10.6549	10.4677	7.45276	9.33974	10.2326	10.114	10.2971	10.3768	9.55117	9.53438	5.65752	9.31447	9.41427	6.33028	11.0032	7.09584	9.88025	9.93302	10.0374	9.78469	9.40942	9.42711	8.39577
201486_at	9.90503	10.7104	9.48588	8.02819	9.38194	10.4772	10.2932	8.89606	10.6661	9.39727	9.22956	6.53197	8.80712	9.77859	8.81036	10.8718	7.88255	10.2221	10.2721	11.0744	10.7738	9.82203	9.87192	8.35914
201487_at	8.57504	9.81697	8.47039	11.8601	9.06771	10.5968	10.5369	11.0213	9.31544	10.4499	10.9222	6.05785	11.612	11.4212	9.0318	8.42952	11.9563	10.4538	10.2235	9.86306	9.49547	9.96645	10.9649	8.49032
201488_x_at	9.06456	10.864	10.9117	10.8762	10.4258	10.8294	10.8667	10.5662	10.6275	10.9214	10.8433	9.16893	10.69	10.2033	10.1452	11.0774	8.63045	10.5816	10.8599	10.2504	10.31	11.3371	11.3006	10.0368
201489_at	11.2982	10.3905	10.5021	11.0689	10.9556	10.4532	10.7303	11.5817	9.94482	10.4519	10.6328	8.40941	9.62957	10.9161	10.6609	11.4599	8.7081	10.4928	9.75414	9.37118	9.47349	8.2178	8.79378	9.40892
201490_s_at	9.37909	10.0845	9.42455	10.4159	10.0228	9.74625	10.0895	8.38839	9.33774	10.1252	10.2172	6.68616	8.87506	10.2915	8.29918	10.7937	7.71196	9.89832	9.78611	5.09193	5.25825	8.60189	8.68134	5.72865
201491_at	10.9375	10.3878	10.6163	10.948	10.33	10.8339	10.8676	10.6022	10.2738	9.90663	10.0103	8.87806	9.79683	9.7678	10.0653	11.788	9.81465	10.5251	10.4123	10.2397	10.9737	10.1692	10.3549	10.3515
201492_s_at	15.2817	15.123	15.4808	15.1871	14.3071	14.3292	14.296	15.3053	14.5106	15.0464	15.0557	16.8059	14.6256	9.54996	16.1114	14.2534	16.0068	14.9965	14.8927	14.5748	15.0419	14.8163	14.8767	15.3496
201493_s_at	8.75778	10.5128	9.09287	10.3861	9.85546	9.92905	9.77262	10.4133	9.72188	10.4161	10.2985	8.36169	9.97565	10.0333	8.28772	10.4746	8.796	8.6777	8.71564	11.4086	11.0599	10.8126	10.5115	11.2953
201494_at	9.60378	11.3358	9.03848	10.3849	10.5076	11.6237	11.6242	10.6054	10.3927	10.903	10.9087	9.66877	11.2211	11.2136	8.96437	9.4905	11.498	11.1366	11.1385	10.3084	10.1663	9.57341	9.60425	10.6849
201495_x_at	3.31931	3.12901	4.09384	3.49324	5.61263	3.12608	3.43921	4.0104	3.19195	4.94818	4.65116	6.59674	3.74873	6.05272	4.47455	3.10742	6.00617	3.18888	3.69021	2.41558	3.0479	3.65836	3.28936	2.79703
201496_x_at	5.46908	3.12887	6.73131	4.71615	8.04438	3.47731	3.46572	3.6262	4.35451	9.45708	9.28126	7.04271	6.67346	9.06479	6.35643	5.4049	8.60652	2.98194	3.27219	5.02398	5.02041	6.25588	5.07142	9.91319
201497_x_at	10.1814	4.48245	9.41955	5.18484	11.1418	4.67476	4.57473	7.15205	5.30141	11.3422	11.1584	7.795	9.70579	11.4078	8.85664	4.73587	12.7464	5.46878	5.67444	4.8755	4.99662	5.54877	5.24931	11.983
201498_at	10.5003	9.01987	10.3921	9.91831	9.31733	9.47614	9.43846	11.3535	9.45568	9.83737	9.73039	7.77067	9.49346	9.52926	10.2868	10.474	8.78776	8.51835	8.3285	11.2274	11.4213	10.3247	10.3874	12.6504
201499_s_at	10.8073	10.4718	11.1506	11.5003	10.4409	11.216	11.1412	11.5746	10.54	11.0633	10.99	11.7066	10.553	11.0377	10.2563	11.7257	10.4077	10.2863	10.083	11.238	11.4814	11.4376	11.5261	10.0126
201500_s_at	10.6428	10.9628	10.8442	10.4575	10.8739	10.7333	10.7599	11.1585	10.7856	10.6131	10.6866	10.9471	11.0013	11.0727	11.0556	10.9188	10.9188	10.9528	11.0073	10.5072	10.1086	11.1918	11.0595	11.0574
201501_s_at	10.9815	8.87512	10.1019	9.01349	9.32738	9.49397	9.48321	10.3887	10.0258	9.15958	9.1399	6.59168	8.9423	9.30619	10.6606	9.02396	7.83266	9.19339	8.84428	9.64851	9.59514	9.48639	9.40741	11.1784
201502_s_at	11.3293	10.7078	12.2411	13.2387	11.4821	11.4551	12.7631	12.5394	9.42113	11.5735	11.6764	5.42989	12.2687	10.5088	11.1943	12.057	13.5784	11.163	10.1567	11.1403	11.618	12.8198	12.7908	10.5265
201503_at	10.8994	11.137	10.936	11.2674	9.85857	11.3144	11.4041	10.9191	10.9594	9.61523	9.70805	8.11034	9.95675	10.3237	10.6772	10.9235	9.17325	9.93985	9.46934	10.5379	9.6847	10.669	10.5227	9.03697
201504_s_at	6.05078	9.84628	6.8469	8.27106	7.20157	9.25424	9.44991	5.84561	8.38165	7.91365	8.03731	8.00311	7.15322	8.7129	5.19515	10.4059	5.85695	7.36076	6.2377	8.58577	6.12424	8.97495	8.94306	5.85557
201505_at	8.05031	9.99108	7.36573	4.20498	9.60191	10.7112	10.4889	7.92676	10.1138	8.71304	8.65809	5.28938	9.5544	8.44673	7.25892	3.72628	8.9331	11.2192	11.2466	4.74283	4.6316	4.4458	4.02011	8.14455
201506_at	10.119	12.6832	9.4675	4.83985	10.7294	11.0096	11.2119	10.7599	14.5752	12.3292	12.3791	7.32095	10.397	11.9364	9.40369	9.94284	11.23	13.8053	13.8778	5.83213	4.0883	7.67754	6.9413	10.4363
201507_at	10.0692	10.4864	10.0918	9.3095	9.85628	10.4323	10.5736	8.94194	9.78271	9.22585	9.21259	9.49833	9.67559	9.56319	9.40837	9.61465	9.41001	9.70037	9.52441	8.7735	8.23938	9.40616	9.45628	8.47222
201508_at	9.99439	10.1139	9.46529	7.68029	11.1449	11.7129	11.751	8.08655	12.8132	11.0865	11.3806	8.0235	12.6469	11.3278	9.42941	11.1741	12.2887	13.1172	12.8601	5.74896	5.59869	5.76492	5.45141	7.33279
201509_at	8.41058	9.36324	8.29406	9.36597	8.59611	8.80832	8.8185	9.60061	8.85177	9.0828	9.11382	10.0248	9.21374	8.97609	8.76371	8.7721	9.51994	8.69097	8.7248	8.84578	8.98644	9.32566	9.28301	8.94768
201510_at	5.92175	5.95255	6.58103	6.55707	6.5831	6.31314	6.28097	7.9901	5.72739	7.54637	7.61262	8.61677	8.14403	6.9572	7.98122	9.32063	9.09057	5.92192	6.65381	5.95267	6.27082	7.23432	7.02029	10.316
201511_at	9.27748	9.41734	9.30165	9.35559	9.10341	9.75231	9.85096	8.88769	9.14611	9.38704	9.43382	10.131	9.14822	9.72049	9.44689	10.2231	9.68245	9.74076	9.90062	8.47627	8.4653	9.4116	9.4616	8.33349
201512_s_at	9.43688	8.97617	9.14215	9.0809	9.18535	9.90978	9.89575	9.47974	9.3854	8.84279	8.89605	8.06008	9.07865	9.57448	9.42933	10.0711	8.18427	9.49722	9.80584	9.41798	9.32661	9.13207	9.09355	9.31358
201513_at	9.07232	7.48383	8.53906	8.04209	7.87903	8.11963	8.14835	8.68161	7.68574	8.2551	8.2332	7.19842	8.12647	8.32367	8.37806	7.75908	7.62699	7.06264	7.07501	9.56491	8.71506	8.70385	8.70137	9.514
201514_s_at	8.54418	9.7489	10.1627	9.65218	8.58091	10.2631	10.4744	9.28221	9.59625	8.92489	8.8613	8.64632	8.68009	9.29098	8.49616	10.017	7.58987	9.43573	9.17427	6.45478	6.49209	9.41309	9.26392	5.52646
201515_s_at	10.4464	11.3018	10.5112	10.4337	10.5846	11.4485	11.3625	10.7944	10.8655	10.5597	10.5749	8.5968	10.4102	11.0498	9.9749	11.6083	10.4807	10.2015	10.0775	10.7462	10.3812	10.6631	10.7484	10.259
201516_at	10.3526	10.4792	10.1351	11.2385	9.24847	10.6092	10.6009	9.45778	11.1286	9.34585	9.43971	8.87692	8.87572	9.53484	10.0868	10.8972	9.34391	10.556	10.2802	8.05945	7.53797	9.24189	9.50523	8.18934
201517_at	9.4622	9.68527	8.82474	10.5761	9.23086	10.1167	10.0367	10.0073	10.0124	9.77249	9.72605	9.15989	9.30529	9.52687	8.70112	10.2826	9.23182	9.58642	9.49963	10.5351	10.4621	10.0163	9.7458	10.1566
201518_at	10.3125	11.4884	10.2772	10.5767	9.90796	10.9999	10.9786	10.1764	11.0791	9.72422	9.61591	7.84988	9.8932	9.77694	9.90891	11.7328	9.14222	10.3544	10.0584	10.2085	10.3435	9.56428	9.42417	10.3182
201519_at	11.6537	10.2904	12.1771	11.1226	11.3214	10.3434	10.3745	11.5682	10.4916	10.1453	10.1629	8.61909	11.3501	10.4999	12.0514	11.0617	9.79843	9.96142	10.073	11.7495	11.6435	10.4605	10.366	12.4366
201520_s_at	11.7401	10.8706	11.7925	10.5988	10.6805	10.7021	10.7958	10.1297	11.2035	10.2532	10.2275	8.16262	10.0119	10.3038	11.6034	11.3208	9.43168	10.3847	10.1045	10.561	10.5744	10.6485	10.6202	9.29409
201521_s_at	7.27695	8.95298	6.66829	9.21297	7.78345	9.25931	9.22404	8.20648	8.57776	7.96675	8.06446	7.9664	7.46625	8.09332	6.19544	9.94243	7.20477	8.53027	8.61884	7.41475	7.57576	8.38878	8.22654	7.72888
201522_x_at	12.7124	11.6568	12.1115	10.8017	12.8745	11.2118	11.077	9.79881	10.8992	10.3325	10.2898	10.2519	12.3519	10.3039	12.9625	7.55294	12.1202	12.0043	12.1767	10.6916	11.0602	12.0801	12.0157	10.2427
201523_x_at	8.78836	10.5071	10.2535	11.1291	10.139	10.7857	10.775	9.04883	10.7961	10.2686	10.2702	7.74883	9.27459	10.4023	8.74449	11.1644	8.67225	9.72924	9.98513	7.70342	7.77144	10.5466	10.5042	5.90647
201524_x_at	10.2931	11.5129	10.9748	12.1901	10.9315	11.9052	11.9537	11.1477	11.6155	10.8591	10.9664	8.90322	10.4181	11.3352	10.5452	11.9291	10.4985	10.6781	10.7099	10.8924	10.8949	11.3636	11.3687	9.66291
201525_at	12.5512	7.24824	12.9501	7.14447	12.5479	7.58797	7.5312	9.15658	7.34813	12.5636	12.3781	10.1024	9.02976	12.037	13.0361	8.61711	10.6004	8.4994	8.91699	5.97676	6.44646	7.29774	7.12511	10.8803
201526_at	9.77228	9.93422	9.8988	10.2666	9.51531	10.491	10.5244	10.0365	10.1964	10.4763	10.5029	10.9872	9.74595	10.6034	9.35651	10.3111	10.5382	11.0803	10.633	8.40803	7.83445	10.0503	10.2241	9.27599
201527_at	10.6406	10.9894	11.3173	11.799	11.118	11.0289	11.0147	11.0539	10.7766	11.387	11.3794	11.8736	11.685	11.5313	10.7579	11.355	11.0631	10.9715	11.2119	9.3733	8.79036	10.8048	11.0886	9.79733
201528_at	10.6093	11.7242	9.66818	11.0036	9.57469	10.828	10.8287	10.3033	10.2009	10.0416	10.0295	9.58133	9.23478	10.6284	9.56234	10.3855	8.86707	9.60653	9.60847	11.0202	10.7976	10.6051	10.8677	11.0065
201529_s_at	9.28096	11.6919	9.57878	10.482	9.27897	10.6147	10.6124	9.28389	10.0308	10.619	10.4477	9.68214	8.959	10.4756	8.87079	10.4309	9.44594	9.54159	9.65344	9.08684	8.62587	10.0944	10.2946	8.57601
201530_x_at	11.2979	14.0753	11.3967	14.0309	12.264	13.6814	13.668	13.4231	13.7362	12.9539	13.0791	9.11925	12.7572	13.017	10.9396	13.6153	12.3289	13.7622	13.6597	13.1904	13.2502	13.2623	13.4353	12.0208
201531_at	8.20935	8.36514	10.4331	10.5281	10.8271	6.4751	6.70555	11.991	8.99181	10.418	10.5183	8.62763	11.3006	10.0453	7.49593	9.86486	12.5642	8.56858	7.94219	11.5783	11.4461	12.8783	13.0704	11.0336
201532_at	11.513	11.2937	11.0001	11.9364	10.9097	11.9389	11.9689	10.6517	11.0607	10.7685	10.8415	5.55562	10.6222	11.226	9.99001	12.2869	9.78648	10.2138	9.89254	10.8958	10.2564	10.63	10.8661	8.9206
201533_at	9.61409	11.5102	9.85633	10.7496	10.0938	11.1368	11.1089	10.0058	11.925	10.918	10.8454	4.3196	9.5594	10.2512	10.0017	10.9963	10.7062	10.2492	10.3511	11.2796	10.9095	10.1274	10.1195	10.4033
201534_s_at	7.74394	7.10067	9.0094	7.15824	8.90222	7.72237	7.27841	7.43979	10.1467	9.83936	9.60651	6.60179	9.13609	9.9363	7.34591	9.45204	7.89362	7.51827	7.93043	8.34863	8.51202	10.3558	10.3379	8.22385
201535_at	10.9796	8.26194	10.3283	8.8295	10.5269	8.5334	8.41135	9.82722	10.1834	10.0906	9.92249	8.36908	9.80991	10.1879	10.1003	9.13622	9.72559	8.27892	8.54253	10.9493	10.896	10.3901	10.384	11.0022
201536_at	12.4694	10.1236	12.761	7.58668	11.7036	9.36333	9.55377	9.57646	9.93107	9.70434	9.64008	9.50015	10.9534	9.15538	12.1736	9.25899	10.1895	10.2584	10.096	8.52207	8.59222	7.62954	7.45076	9.27982
201537_s_at	9.70034	9.14322	10.0947	6.574	10.2166	8.9793	9.12944	7.38974	8.98844	7.6233	7.85616	6.63417	8.29529	8.16208	9.54	8.97421	7.52801	8.69479	8.81244	7.29093	7.5429	5.79327	5.73484	6.41567
201538_s_at	8.79781	8.99904	9.33682	6.20745	8.45364	8.24777	8.4718	6.34548	8.55744	7.40316	7.53885	7.86495	7.33908	7.68201	8.34975	8.12053	7.08467	8.16853	8.56586	5.34701	5.55857	6.93115	6.37884	6.486
201539_s_at	13.4313	8.74676	14.6883	7.00755	12.0915	8.42914	8.32335	6.43484	10.0599	9.65092	9.57055	8.03308	8.3281	9.51259	12.2603	7.69666	9.13873	7.88311	8.44286	8.79406	7.47326	7.6094	6.88951	6.17426
201540_at	14.884	11.1855	15.6532	7.46061	14.0447	11.1679	10.9727	9.90129	12.5751	12.4996	12.2802	9.1985	11.6639	12.3022	16.3253	9.7748	13.3092	10.1056	10.3332	13.7108	13.1765	10.528	9.2639	11.4156
201541_s_at	9.83125	9.49772	8.92229	9.24904	8.38965	9.58796	9.45112	8.43962	9.59255	9.43033	9.28462	8.66885	9.10984	9.46307	9.58642	9.7178	8.93422	10.3165	10.4067	7.07077	6.13546	9.18156	9.31928	7.56664
201542_at	10.1361	10.3584	9.61299	9.69434	9.73495	10.9552	10.917	10.9055	10.9325	10.29	10.2824	7.5485	10.3776	10.5596	9.60042	9.1994	10.79	10.1419	9.68489	12.0023	12.1195	9.95827	10.1991	11.8837
201543_s_at	8.91012	9.8872	8.80773	9.63465	9.17518	10.1414	10.1666	9.40119	10.5557	8.91012	9.04498	6.45777	9.15767	9.21871	8.54101	10.6899	8.89818	9.84631	9.89625	8.44512	8.12657	9.10958	9.6539	8.37175
201544_x_at	10.3416	11.5925	11.4759	12.5049	11.2679	11.812	11.8566	11.3091	11.693	11.4875	11.519	10.6737	11.1219	10.4979	10.7431	12.1662	10.9138	11.2975	11.1207	12.3404	12.3352	11.6171	11.7856	10.8728
201545_s_at	7.89998	8.90472	8.81449	9.98108	8.9491	9.64994	9.68531	9.0514	9.12158	9.62125	9.50916	9.70123	8.92727	8.71986	8.83089	10.3841	8.98174	8.84483	8.66443	8.09187	8.02071	9.75839	9.88021	8.95982
201546_at	10.4959	10.9645	10.3378	11.3048	10.3325	10.9514	11.042	10.9038	10.7919	10.1397	10.2477	12.3373	10.3257	10.3979	9.78904	10.8597	9.96549	10.0365	9.83257	10.8001	10.7139	10.0409	10.2516	10.3473
201547_at	5.15594	3.91658	5.33915	4.89345	5.07793	4.59929	4.50611	4.11201	3.427	5.34952	5.46286	7.7133	5.57405	4.61745	6.22093	4.5505	5.3395	4.87442	4.69233	5.64383	6.16375	6.42051	5.96028	5.28987
201548_s_at	7.69537	7.60698	7.30553	7.67561	8.09037	8.89302	8.82606	9.8495	8.70502	9.30147	9.29118	7.65735	8.16048	9.41288	8.02399	10.408	7.82211	9.49187	9.79402	9.22168	9.83521	8.23406	7.8398	9.8117
201549_x_at	7.78272	8.03714	7.8522	7.88769	8.96492	9.39959	9.39285	10.5545	9.35749	9.94807	9.80316	7.29919	9.11556	10.1088	7.931	10.83	8.72039	10.1109	10.0351	10.7884	11.1487	8.68937	8.40659	10.3768
201550_x_at	13.0558	14.8953	12.9001	14.704	13.4042	14.4833	14.4053	14.8743	14.7083	14.4988	14.5643	8.53464	13.9879	13.2882	12.563	14.002	15.0002	15.0226	14.9384	14.5187	14.4	14.2291	14.4018	14.9726
201551_s_at	7.16622	11.4384	7.76578	8.70214	8.93501	10.555	10.5025	5.73055	10.6207	10.3864	10.479	6.94202	8.69025	9.92064	6.44238	9.09342	9.24646	10.9289	11.2666	4.1189	3.48899	9.55888	9.66393	5.72861
201552_at	10.1517	12.0398	9.58839	10.5563	10.5041	11.876	11.8677	11.0484	11.7921	12.226	12.174	7.03177	10.8422	12.1869	9.35479	10.5329	11.7119	12.4246	12.404	11.635	10.6366	11.0998	11.381	12.7793
201553_s_at	12.8151	13.3148	11.9929	12.4141	12.5157	13.1369	13.1142	14.3871	13.066	13.3851	13.385	6.85195	13.1642	13.4228	12.3999	11.7049	14.2168	13.639	13.7284	13.9405	13.6145	12.53	12.8699	14.7605
201554_x_at	13.3291	11.3767	13.293	9.95599	11.5155	10.1926	10.0471	8.71148	10.5104	9.606	9.65274	7.57098	9.53427	10.2885	12.2434	11.1516	9.60412	10.5031	10.7105	9.20086	8.39486	9.93699	10.6705	8.23621
201555_at	9.3413	11.9011	8.8025	11.2089	9.38869	10.5294	10.4297	9.64881	10.4828	9.73191	9.82555	9.86112	9.44386	9.93423	9.47953	11.2132	9.57722	9.04721	9.02819	8.67003	8.32744	9.89625	10.0655	9.08693
201556_s_at	8.13132	9.66275	9.29403	8.7717	9.30702	8.08134	8.10258	7.22812	8.51297	9.31862	9.17194	8.18139	9.07502	7.94606	8.76274	8.01798	7.32138	7.74133	7.68405	6.79776	6.6628	9.83758	9.75438	7.60931
201557_at	9.21558	9.4622	9.37317	8.50205	9.2151	8.40596	8.38957	7.59346	8.27927	10.1264	9.9801	9.80378	9.48594	9.26058	9.33646	7.82459	9.76611	8.71347	8.58384	7.60298	7.74503	10.4906	10.4773	7.55559
201558_at	9.37838	9.95653	8.87248	10.056	8.97915	10.0978	10.0737	10.564	9.56004	9.52787	9.56066	7.56776	9.033	9.95419	9.62453	12.0253	9.33195	9.7426	9.72155	11.9944	11.4207	9.84616	10.0984	10.4355
201559_s_at	7.01312	10.8592	7.25611	8.26813	10.2577	11.1453	11.2527	6.93735	11.8055	8.29418	8.30523	8.59494	9.40655	8.92393	7.78477	9.47804	8.57287	10.6337	11.4824	6.80964	6.98966	7.34407	6.63134	7.13248
201560_at	8.77466	11.7052	8.72084	9.99529	11.7983	12.3692	12.4031	9.26659	12.798	10.5017	10.3907	6.17158	11.7517	10.6382	8.19261	9.62167	10.3501	11.9316	11.9314	10.5005	11.1506	5.02794	5.16085	10.0637
201561_s_at	9.27875	10.6819	9.88302	9.71914	10.2171	10.1879	10.1426	11.007	10.5849	10.9256	10.8771	7.61334	10.6108	10.6474	9.54918	10.3697	10.2597	10.7147	10.9515	9.69255	9.40661	10.5696	10.6251	9.99414
201562_s_at	7.64169	8.6986	8.1073	9.52003	8.2201	8.18381	8.0227	9.09211	8.30319	9.82279	9.86748	9.48194	10.0088	9.27752	8.8889	8.83368	8.40502	8.74805	9.11451	6.99624	7.32185	7.81829	7.91084	8.41556
201563_at	8.29914	9.22071	7.51258	10.0422	8.32885	8.67257	8.53139	10.2124	8.62424	10.6396	10.7258	8.16003	10.5869	10.6843	7.47325	9.78491	8.46909	9.25374	9.32089	8.61288	8.52342	7.74406	7.73757	9.15463
201564_s_at	4.40763	6.92801	5.52157	10.0242	6.02745	10.4433	10.537	8.46275	10.6436	8.56274	8.78876	7.39608	6.60606	9.09935	5.7357	6.21741	7.18631	10.8046	10.628	7.12846	6.74498	6.04131	5.59885	5.5648
201565_s_at	7.53162	8.77147	8.68707	11.4766	10.4101	7.32432	6.92782	10.0127	12.4423	10.9064	10.7316	7.63586	11.638	10.7643	7.65318	11.4626	10.0774	9.85325	9.27458	10.9809	9.69297	12.4997	12.9617	9.85914
201566_x_at	7.45788	7.05726	7.07253	8.79727	9.16875	5.90601	5.31566	8.44038	10.6297	8.75342	8.45139	6.35509	9.22066	8.40336	6.1528	8.62254	8.15644	8.25547	8.02515	11.6226	9.90807	10.0697	10.6107	8.53321
201567_s_at	11.3889	9.43711	10.9589	8.84131	10.8068	9.75661	9.64388	9.58386	9.90519	10.541	10.4663	7.37312	9.83518	10.03	9.62367	10.2632	9.03116	8.35069	8.60487	10.1189	9.76685	9.60467	9.73435	9.56347
201568_at	14.4914	13.5377	13.4117	12.7758	13.115	12.0244	11.9708	12.027	12.4797	11.9062	11.9558	7.34561	12.2828	12.5376	14.6825	12.4528	11.7299	13.0032	13.0093	9.42901	8.93422	11.2051	11.4789	10.2492
201569_s_at	11.2126	9.0706	10.2099	9.63056	9.20696	9.67281	9.66405	9.85524	9.01013	9.09677	9.1632	5.46455	8.9122	9.89344	11.1741	8.8973	8.40712	10.0755	9.90306	10.6891	10.6953	8.63419	9.06656	10.1703
201570_at	12.1444	9.73725	11.4865	10.2281	10.2383	10.0764	10.031	9.79425	9.71261	9.83719	9.92863	7.20103	10.0061	10.0834	11.5769	9.77728	9.22376	10.6537	10.4563	10.1485	9.94949	9.45439	9.66109	10.2532
201571_s_at	8.44246	9.49287	7.37445	9.38666	8.73796	9.52847	9.50166	8.20714	9.61984	9.18058	9.31629	5.92593	8.38365	9.27899	7.4984	8.57947	7.45255	9.86283	10.1776	8.84415	9.06344	8.88694	8.89535	8.14831
201572_x_at	8.81067	9.76495	8.85271	10.1967	9.25861	10.0092	10.0805	9.63083	10.6738	10.0453	10.069	7.52328	9.74984	10.2718	8.88423	9.15609	9.2636	10.6507	10.6368	10.1276	10.0061	9.75708	10.0179	10.375
201573_s_at	10.8178	10.1516	10.0884	9.99198	9.79302	10.5513	10.6281	11.2402	10.1799	10.2768	10.3213	8.49978	9.20114	10.7629	10.3185	10.7743	9.51373	9.54199	9.40744	11.6274	11.6587	10.0885	10.2412	10.3375
201574_at	10.1419	11.0647	9.64809	10.7725	10.8545	11.5834	11.6257	10.6285	10.8409	11.1474	11.0818	8.43766	10.4462	11.1482	9.58254	11.198	10.5225	10.4783	10.4156	12.861	13.2009	10.2323	10.2352	9.42327
201575_at	10.7928	10.283	9.8942	10.4237	10.1639	10.5635	10.5441	10.7869	9.87322	9.85934	9.79726	9.621	9.82723	10.0849	10.044	10.7199	10.0442	9.8111	9.66528	12.2029	11.775	10.7836	10.7137	11.2514
201576_s_at	8.91287	10.8852	9.04205	9.84216	9.2756	10.2408	10.163	9.28851	10.7007	9.87661	9.88479	10.4072	10.0556	9.84843	9.28709	10.2819	10.5757	11.2518	11.3419	8.07079	8.38302	9.17469	8.97587	8.83592
201577_at	10.1282	11.9173	9.88949	12.4246	9.68738	12.1741	12.1845	11.7178	12.0941	10.7339	10.8918	10.1597	10.3139	11.4153	10.1383	12.9432	9.89031	11.7246	11.5482	9.50687	9.09865	10.1818	10.4459	10.6738
201578_at	9.72928	8.75342	9.22613	6.38328	10.5143	12.0318	12.0833	8.26829	12.9261	9.1264	9.1265	8.61518	11.4052	9.02956	9.6084	8.99167	10.8582	7.10352	7.21403	8.02227	7.37448	7.03676	6.68733	10.4799
201579_at	7.7066	10.1582	8.31491	7.22604	10.0585	9.4954	9.51327	11.3671	11.7474	10.7144	10.6473	7.04046	11.0791	10.2314	8.18684	9.00237	9.2102	10.2435	10.0935	5.72103	5.9013	6.43599	6.22103	12.2897
201580_s_at	8.47133	8.59919	10.1252	9.22737	10.162	9.01462	9.07829	9.16044	9.26408	8.90862	8.98422	9.08161	10.1643	8.84814	9.35686	9.45888	8.86107	9.12551	9.05169	9.73308	8.75655	10.2008	10.4505	8.87808
201581_at	11.0164	8.65608	10.3241	9.20095	10.8096	9.41155	9.26372	8.21075	9.18482	9.9362	9.77524	6.80131	10.1905	10.0808	9.9673	8.98502	9.08044	8.9955	9.04412	11.9674	10.0771	11.2099	11.4249	11.0024
201582_at	5.23233	7.38703	5.54729	8.00783	7.29152	7.85466	7.98907	8.45475	7.50885	7.26818	7.58157	8.16269	8.51477	7.92164	5.59356	8.54237	7.98006	7.25662	7.28476	7.69694	7.86123	7.73325	7.81278	9.26341
201583_s_at	7.82523	9.96703	8.31815	9.96881	8.652	9.52881	9.61209	8.7855	9.30108	9.12809	9.21068	8.63506	9.59733	9.56019	8.93391	10.8076	9.38398	9.19155	9.40468	8.39192	8.58926	8.89951	8.85547	9.10556
201584_s_at	8.3189	11.7341	8.56931	11.4945	9.38525	11.2404	11.3202	10.4734	10.4864	9.83854	9.98097	8.61317	9.47473	9.80787	8.42573	11.4495	9.37533	9.27586	9.39851	11.0378	10.9188	11.1803	11.382	8.28312
201585_s_at	8.38419	8.66702	9.23667	10.5833	9.22906	10.3919	10.4108	9.10495	9.63568	9.87257	9.94302	8.32615	9.06539	9.39607	8.46049	10.428	8.6738	9.33072	9.29268	10.5418	10.2252	10.2792	10.0962	8.36233
201586_s_at	9.79588	9.78456	9.60172	12.1404	10.3271	12.0795	12.1131	11.2201	11.1837	10.7515	10.7707	6.98485	10.7191	11.0198	8.64929	12.0871	9.8973	10.5011	10.2407	12.6634	12.4231	11.6593	11.79	10.4617
201587_s_at	10.2398	11.084	10.024	11.0689	9.5096	10.7425	10.7102	11.5931	11.6253	10.6831	10.7816	7.17581	10.2035	10.9109	10.2326	11.9195	10.6504	11.7434	11.6525	11.9084	11.7289	10.4554	10.789	10.2447
201588_at	12.5759	11.7605	12.1604	12.0139	11.8336	11.797	11.7676	11.9677	11.6444	11.1338	11.2254	11.6816	11.341	11.6328	12.4198	11.3659	10.8304	11.8768	11.6554	12.6238	13.0664	11.4336	11.4578	12.0691
201589_at	8.00456	10.7895	7.76749	10.4356	9.67276	10.7588	10.719	10.0031	10.45	9.65261	9.54808	5.28533	9.45283	9.94115	7.75444	10.866	8.36075	9.59411	9.20282	10.6844	10.2211	10.0308	10.162	10.6629
201590_x_at	12.5689	14.1524	12.0677	11.6141	12.3604	14.1186	14.0705	14.6234	14.4746	14.1261	14.2046	8.53025	12.6399	12.6409	11.8282	12.5181	14.441	14.4797	14.4973	10.4689	9.51979	11.7043	12.0556	12.7686
201591_s_at	9.86135	10.7075	9.90214	9.74409	10.6616	10.5107	10.3037	10.5694	9.99465	11.2432	11.1438	10.527	10.2119	10.5102	9.61618	9.37455	11.1722	11.3642	11.2095	11.1069	11.0619	10.8473	10.8657	13.2703
201592_at	13.2488	12.0594	12.4565	12.897	12.0682	11.9148	11.892	12.4602	11.3853	12.0915	12.0282	10.9736	11.7683	12.2861	12.2894	12.3496	11.9853	11.9936	12.0334	13.7501	13.9114	12.856	12.8281	12.4084
201593_s_at	9.10781	11.0294	11.127	11.3356	9.72301	10.9959	11.0435	11.7047	10.8034	9.99968	10.0667	8.21651	11.3734	9.22333	9.67553	11.4334	7.95289	9.22162	8.92646	10.9944	10.6444	11.36	11.3611	11.0919
201594_s_at	9.63133	10.8984	8.96331	9.24016	9.99565	11.1815	11.1575	12.141	10.862	10.296	10.4675	7.83949	9.76553	10.9033	9.2538	9.8726	10.3772	10.6311	10.3648	12.1775	11.6366	9.47982	9.55543	11.2246
201595_s_at	9.72755	10.11	10.0913	10.4777	9.8709	10.2845	10.2933	10.7332	9.94856	9.76566	9.67479	7.00095	9.74594	9.81391	9.06487	10.8059	8.49502	8.74787	8.72494	12.1768	12.1495	10.8162	10.7294	10.3053
201596_x_at	6.96073	12.089	6.50381	7.14289	8.05723	12.4978	12.402	10.0168	10.9098	9.57841	9.61004	6.88301	12.1669	9.53616	7.79957	14.0853	12.3246	14.7602	14.4257	9.98478	9.2585	7.94983	7.33232	11.0647
201597_at	12.9871	12.7156	12.3781	12.1264	12.937	12.6722	12.6544	12.7009	12.4934	11.9525	11.9435	11.2839	11.9109	12.4504	12.6771	12.3865	11.4323	12.6693	12.6482	11.9855	12.0155	12.4522	12.4112	12.0228
201598_s_at	9.3715	10.1942	9.64278	9.64061	9.05411	9.13693	9.09633	8.19163	9.85695	8.90234	8.92661	8.36226	9.27719	8.36043	9.85243	9.99342	9.66033	9.63664	9.4784	8.75243	8.87445	9.15522	9.56779	9.19423
201599_at	10.3502	11.1158	10.3174	6.80799	10.7416	11.5298	11.4637	12.135	11.6942	11.1067	11.0064	9.44454	10.5736	11.5	9.80058	10.2631	9.13998	10.9398	10.8422	11.473	9.89612	10.2912	10.5315	12.5118
201600_at	13.3193	13.5078	13.2531	13.3393	12.138	12.3372	12.2953	12.2533	12.2477	12.6454	12.6478	9.68076	12.3355	12.659	12.7197	12.5274	11.8502	13.1875	13.4423	12.1884	11.8331	12.3176	12.4139	10.939
201601_x_at	10.4831	8.25455	10.1032	13.0313	11.5701	9.54628	9.8018	10.9683	9.65025	10.7648	11.1311	7.29791	10.7135	11.8094	9.79641	8.93055	11.8713	12.2788	12.2357	8.25851	8.4932	13.4365	13.5445	9.86057
201602_s_at	6.55705	7.80084	8.76404	8.16536	7.13716	7.79958	7.72375	8.02602	9.37694	7.42587	7.0667	6.47247	8.80999	4.59221	6.04178	9.10955	5.52124	7.52369	6.90059	9.06495	8.89984	9.10892	9.42684	7.16421
201603_at	9.09908	9.36484	8.85056	9.35781	9.09644	9.71666	9.54755	8.99376	10.8454	9.31664	9.21058	5.6017	8.63043	9.17808	7.40736	9.55895	8.81669	8.55445	8.35941	10.5357	10.7782	10.0992	10.2572	11.0851
201604_s_at	6.9051	8.78983	7.5741	9.05176	8.61353	8.98748	8.80476	7.7731	10.1154	9.06145	8.8887	6.12658	8.04345	8.86274	6.08303	9.21152	7.38617	7.63052	7.53593	8.72822	8.94118	9.29496	9.30466	8.28762
201605_x_at	8.77123	10.6619	8.95106	10.7866	9.35443	10.516	10.4971	10.0416	10.6424	9.85473	9.90819	10.7886	9.28498	9.87916	9.61689	8.67928	10.6657	11.5601	11.6042	8.49172	8.79371	11.0351	11.0074	8.94809
201606_s_at	8.39913	10.7291	10.0412	10.9011	9.23704	11.3164	11.3981	11.7911	11.0746	9.95493	9.96684	8.3232	11.1265	9.27097	9.21778	10.9576	8.6447	10.2767	10.0155	9.57528	8.90421	10.7254	10.8475	11.6454
201607_at	8.61207	8.858	9.03448	8.5547	8.81165	9.49991	9.531	8.82421	9.06941	9.10454	9.11005	8.99134	9.17987	9.17914	8.70561	8.7712	8.41382	8.82645	8.74666	9.09614	8.66887	8.77998	8.70408	9.03809
201608_s_at	9.19938	10.6751	9.33217	10.3554	9.27743	11.1148	11.2215	10.8234	10.8074	10.0758	10.148	8.19013	9.82541	10.4462	9.26797	10.7187	9.84654	10.1846	9.94427	11.0976	10.6983	10.0026	10.0954	11.2689
201609_x_at	10.1531	11.3236	10.2508	9.78649	10.0832	10.0547	9.92224	10.2599	10.4522	9.47371	9.52926	8.99283	9.6997	10.1037	9.96811	10.2187	9.71731	10.3593	10.2966	8.17204	7.7568	8.26755	8.61939	9.62935
201610_at	3.80507	4.50392	4.67036	4.94737	5.48122	3.91295	3.25049	5.20168	4.60624	4.09588	4.10957	8.40315	4.33023	3.9067	5.62465	4.15097	6.18214	4.55421	5.0385	3.65004	3.24477	4.31793	4.29329	4.62546
201611_s_at	9.61618	10.0984	10.0312	8.7871	8.89789	8.48107	8.32348	9.38789	9.87765	9.45577	9.45222	7.65588	9.12228	9.56176	9.41661	9.02555	8.99711	8.90895	8.94323	7.68467	7.86249	8.44484	8.40176	8.33747
201612_at	11.6648	10.8828	11.2422	10.6124	11.0124	10.3047	10.3176	11.6526	10.6459	11.0363	11.013	8.2341	11.6938	11.3778	11.7226	10.1319	9.86191	11.4876	11.3949	11.1507	10.8412	10.5749	10.7193	12.5104
201613_s_at	4.48353	5.63519	5.86003	9.07454	5.43278	6.0121	6.43782	8.76693	4.35259	9.48269	9.49826	5.96142	7.80675	8.74296	5.24189	9.27213	8.44876	7.42064	7.1733	7.25616	7.56292	9.85303	9.67999	8.49349
201614_s_at	7.544	9.23415	6.34476	9.30563	8.02098	9.01641	9.03727	7.20169	8.71008	7.28255	7.58356	6.0087	7.96527	7.98727	6.23323	10.1636	6.91298	9.14868	9.39035	6.3005	6.55797	8.58204	8.81399	6.75338
201615_x_at	5.2647	8.63265	7.45096	4.61604	7.90953	9.3104	9.34723	6.43931	10.9173	7.51828	7.3306	7.66537	9.75985	5.59841	8.32466	4.64648	5.77041	9.81971	10.3659	5.27206	4.04914	5.5591	5.08418	8.79214
201616_s_at	5.46889	9.81852	9.01456	3.36837	9.8197	11.0585	11.1895	8.07733	11.7432	8.75132	8.84431	5.11609	9.92208	8.92922	6.06837	2.92557	7.94018	11.0783	11.2277	3.36203	4.45692	4.11763	3.73647	9.23415
201617_x_at	5.50313	9.05982	6.7102	3.3375	9.33362	10.5397	10.5614	6.80731	11.4015	8.82936	8.68695	5.14355	8.84505	9.3108	5.78113	2.92709	7.0895	10.3248	10.8889	2.5837	2.93834	4.75918	4.62875	7.39261
201618_x_at	9.64468	10.26	9.45787	9.67783	9.1342	9.30762	9.34736	8.76189	9.8419	9.52121	9.54553	8.33124	9.37868	9.85335	9.69686	10.2132	10.3558	10.317	10.2731	6.94068	6.88156	8.60452	9.15435	8.72885
201619_at	11.8074	12.1139	11.9781	11.579	11.9132	11.629	11.586	10.7377	11.5556	9.8331	9.91808	6.84834	11.7469	10.416	11.5944	11.3547	10.1401	10.7273	10.4341	10.3201	9.73305	9.3883	9.41184	11.8602
201620_at	7.84444	10.8245	6.2648	9.20083	9.61406	10.1311	10.1498	9.19091	10.0313	9.99069	9.97088	8.58199	9.58207	9.75101	6.94574	10.2303	9.91231	10.4333	10.4395	8.80621	8.87693	10.0124	9.83099	9.69115
201621_at	7.06398	9.27938	6.53389	4.89896	8.60372	8.88274	9.05325	9.43013	9.57422	10.2513	10.2427	6.80541	8.56437	9.82275	6.39341	8.95888	11.6433	10.1608	10.2135	8.32295	8.46961	6.28847	6.1821	7.15429
201622_at	9.05656	9.99429	9.38606	10.9472	9.70153	10.1125	10.0463	10.3276	10.2881	9.84671	10.0265	11.7672	10.0354	9.86754	9.93746	9.57081	10.0681	10.8306	10.833	10.1449	10.4194	9.51626	9.79415	10.5336
201623_s_at	10.0942	10.6207	10.8417	12.3679	10.5175	10.808	10.991	10.1921	11.5218	11.2692	11.2734	8.61029	12.482	11.1283	11.8098	10.1936	10.1487	10.1124	10.5648	12.6685	12.4727	11.7387	11.6897	11.2519
201624_at	8.7613	8.80773	9.22962	9.73442	9.16622	9.03237	9.12013	9.27107	10.2296	9.41522	9.34065	5.11663	9.61502	9.42279	8.15736	9.55949	7.4129	9.03864	9.08239	9.0701	8.67405	10.1244	9.79439	8.17933
201625_s_at	5.04957	9.48316	6.8563	10.1801	6.83685	8.82761	8.9623	8.14489	9.15414	9.36531	9.18828	8.88092	7.42544	8.4385	6.08298	9.69805	7.76077	7.99169	7.91975	9.36529	9.08215	8.4201	8.78618	7.30602
201626_at	7.76817	10.0438	7.15644	10.279	8.24264	9.62618	9.67224	9.0678	9.95611	9.95915	9.83489	7.16369	8.46693	9.57502	7.91096	9.60128	9.15309	9.14138	8.80204	11.7436	11.7714	9.8397	10.0549	8.78762
201627_s_at	7.80438	10.6351	7.9299	10.7826	8.71182	9.69368	9.79421	8.61791	10.0254	10.0018	9.81198	8.71471	8.29144	9.63816	8.94112	10.4923	9.06233	8.93485	8.52285	9.87146	9.53354	9.54616	9.60263	7.38152
201628_s_at	11.5613	11.4633	11.7243	10.1794	11.1798	11.2575	11.2235	10.6164	12.2278	11.1455	11.124	11.0824	11.3729	11.3138	11.1622	10.7366	10.3664	11.9945	12.009	10.2676	10.0015	10.1412	10.1437	11.2317
201629_s_at	6.57165	8.49705	6.39482	9.57333	7.57116	9.00434	8.87672	7.72933	8.90767	7.87908	8.0426	10.4984	6.70767	8.66262	5.66465	10.1341	5.91113	8.19936	8.00109	6.1096	5.12349	9.02595	9.23679	3.93948
201630_s_at	10.5245	10.2248	10.8608	10.5506	10.4443	10.4523	10.4131	10.5051	10.1471	10.3939	10.36	11.9274	10.5624	10.3692	10.4543	10.5255	9.93343	10.5148	10.7103	10.6962	10.5391	11.173	11.0962	11.1129
201631_s_at	8.28536	11.6785	8.87473	10.7828	10.3257	12.3763	12.6296	12.7672	11.0907	10.5396	10.5754	9.75425	10.7471	10.2034	9.02092	12.4715	11.2716	11.9835	11.7032	13.5356	14.0206	8.03077	7.9929	13.3666
201632_at	9.34412	10.5981	9.74114	10.3676	9.70662	9.93953	9.92582	10.0546	9.96987	10.1613	10.1648	6.54037	9.831	10.0902	8.26928	10.4391	9.29095	9.97726	9.94644	9.30144	9.09361	10.0503	10.0362	9.75539
201633_s_at	7.43572	9.94486	7.84477	9.54036	7.70616	9.23009	9.16722	7.73787	8.96377	8.63502	8.73799	8.803	7.84702	8.76508	7.78749	9.47197	7.88907	8.51841	8.58878	7.47948	7.77415	8.87937	8.65477	7.61761
201634_s_at	7.78965	8.57052	7.24019	8.97431	7.33148	8.45242	8.35398	7.3936	8.174	7.66142	7.73085	6.91765	7.35971	7.67651	7.53946	8.40706	7.27321	7.93877	8.14331	6.95095	7.45485	8.23692	8.08778	6.63564
201635_s_at	9.07984	11.0797	12.1822	9.33644	9.8452	10.1578	10.1118	9.64225	10.0844	8.97225	8.86249	12.0683	9.26338	8.87495	10.5257	10.6226	7.34974	9.43675	9.56896	7.08178	8.30726	10.0899	10.1727	7.84747
201636_at	12.6731	9.36777	12.8435	8.63051	10.5735	9.80492	9.76649	9.10029	9.33157	8.95109	8.88624	8.18008	8.70899	8.93749	12.0179	9.62726	8.98727	8.26723	7.83608	8.93647	9.83697	9.0496	8.89008	9.12385
201637_s_at	12.7	11.3533	12.7615	11.2902	10.7875	10.826	10.7577	11.183	10.5942	9.76195	9.79919	4.8407	10.1197	9.99917	11.5885	10.4126	9.20576	9.98327	9.43787	12.7973	13.1413	10.7624	10.7956	10.8184
201638_s_at	3.48782	7.42923	5.73833	5.55381	5.51326	5.80029	5.88922	5.83344	6.04873	5.88533	5.30432	7.8473	5.19319	4.84062	6.50846	6.30506	6.44373	6.03389	6.7525	4.51033	5.88042	6.31655	6.19107	5.18748
201639_s_at	8.2834	9.31706	7.84014	9.81578	7.62301	9.25604	9.26712	8.47201	8.78378	9.3137	9.1999	6.70487	8.41107	8.61499	7.83857	9.52431	8.82337	9.6885	9.43055	8.43633	8.39096	9.22997	9.44083	6.35354
201640_x_at	9.50512	9.57664	9.55334	8.87211	8.78422	9.37179	9.485	8.01607	9.66446	9.49643	9.57327	8.25941	9.7272	9.4572	9.34755	10.083	9.12564	9.82534	9.27437	7.07014	6.81223	8.27933	8.64573	6.6601
201641_at	8.94171	3.99372	8.25777	11.6724	8.49821	6.90003	7.03309	7.66763	3.61922	5.68152	6.16517	9.17372	9.53497	7.6187	7.77906	7.1617	10.4715	9.96478	9.55612	10.8185	10.0147	9.86659	10.2376	8.25644
201642_at	10.5956	10.8964	10.4103	11.4225	10.4919	11.375	11.8792	10.8278	11.1363	11.2472	11.3911	9.47475	10.6798	11.2885	10.5335	9.4817	11.1679	11.8371	11.5407	9.43964	9.83198	9.68342	8.74666	9.782
201643_x_at	10.3133	10.4611	10.0868	10.5943	10.2253	10.063	9.98885	9.81026	9.8609	10.5547	10.4556	10.0081	9.91174	10.2247	10.5587	10.2783	10.4023	10.1667	9.93556	10.0615	9.96111	10.6174	10.5364	10.2616
201644_at	6.98087	9.23415	7.15004	8.96111	7.38411	8.74455	8.85971	9.32999	8.97298	9.96004	10.1487	10.8781	8.17193	10.2365	7.07859	9.42079	7.58227	9.84034	9.66066	4.94087	5.62676	8.89013	8.89836	6.66271
201645_at	5.3068	9.50008	6.17158	3.18347	8.2032	5.97332	6.84496	9.35416	9.62196	8.98835	9.5745	6.69708	7.8763	9.66486	5.62529	3.30612	8.07062	7.92857	8.25362	4.85118	4.71537	4.18948	3.88187	9.48706
201646_at	8.97461	9.74517	9.64824	7.60005	9.65677	9.80973	9.73399	9.0254	10.1507	9.62882	9.41779	7.64085	9.20301	9.54773	9.24537	9.24816	8.19809	9.56466	10.1142	7.45309	7.85095	7.95118	7.5516	9.63707
201647_s_at	8.68423	8.94369	8.91554	7.28927	9.14649	9.11799	9.11001	8.43511	9.60534	8.34983	8.24544	8.22711	8.19218	8.34294	9.07964	9.14528	8.68453	9.11898	9.79816	7.6968	8.05587	7.30718	6.95645	8.62913
201648_at	11.0254	11.0486	10.7983	10.725	11.4243	12.0961	12.1212	11.4866	11.345	11.3866	11.3915	7.02722	11.4705	11.4731	10.5311	11.0096	10.8148	10.8714	10.6339	12.1391	11.9312	12.4251	12.4489	12.2314
201649_at	9.12901	10.6288	9.23171	11.7028	10.0659	9.75946	10.0322	10.4246	8.8678	9.92548	10.1513	10.9988	10.4666	10.5942	9.51279	8.19006	11.093	10.9426	10.9277	9.99315	10.1499	11.2596	11.4637	9.73989
201650_at	3.57839	2.13731	3.30669	2.91921	3.17705	3.68993	3.02886	7.97605	9.45124	8.68152	8.84375	5.17649	8.58052	8.03682	3.99519	13.142	10.6959	11.3751	10.6194	1.48297	2.14732	2.68693	2.47237	12.2577
201651_s_at	11.121	11.1016	10.1463	11.1452	11.349	10.8494	10.991	10.6375	10.7448	10.5591	10.5607	8.68977	11.4855	10.7813	10.1492	9.57888	11.1539	11.6722	11.39	12.0626	11.2886	10.1056	10.0391	12.8477
201652_at	11.1498	11.073	11.0179	10.0615	10.9734	10.5472	10.4743	10.6154	10.508	9.85884	9.80022	8.93295	10.0544	10.1537	10.5145	10.7769	8.63637	9.83844	9.62767	10.673	10.7652	10.4822	10.4251	10.5214
201653_at	10.9878	12.1354	10.2107	10.5536	10.9894	11.7299	11.7293	10.9262	11.5679	10.1026	10.13	7.65643	10.2673	10.8735	9.95275	11.8355	9.60385	11.2953	11.5866	11.1368	11.1019	11.3753	11.0911	10.8606
201654_s_at	5.33079	4.52129	5.80211	4.79416	7.58898	9.45608	9.40396	5.22058	8.14974	6.10732	6.15467	7.60637	6.79752	4.82928	6.28752	4.67074	7.15788	7.94715	8.76376	4.29945	5.75644	4.39719	4.14243	4.97622
201655_s_at	10.259	8.56787	9.56526	4.58787	9.86188	11.6311	11.6407	6.46919	10.396	9.78568	9.76389	7.12798	9.34374	9.22287	9.6384	4.81271	10.5965	11.7279	11.5905	5.28743	5.98466	4.46931	4.28787	4.97241
201656_at	9.16883	8.01354	8.17168	2.8203	9.26285	9.57423	9.29395	10.8817	9.75858	9.67465	9.81089	6.15374	9.97691	10.0772	8.31121	7.1126	8.08034	6.35272	6.47977	8.08245	9.22281	10.8333	9.43689	11.3053
201657_at	6.76041	7.31078	7.35545	6.85507	7.66617	7.6195	7.44219	7.64342	8.36382	7.34854	7.2854	6.33567	7.54439	8.05583	6.69244	7.66533	7.05792	7.11155	7.64071	7.13427	7.23056	7.08019	6.86208	7.76273
201658_at	9.91141	8.86553	9.70961	9.36679	9.73291	9.07678	9.01423	10.2475	9.27531	9.46713	9.37199	8.91115	9.78011	9.61119	10.3898	8.89036	9.61455	9.30029	9.34626	9.65698	9.2264	9.21242	9.06738	11.5148
201659_s_at	9.13344	9.75889	9.29625	9.17129	9.90012	9.92112	9.91889	9.40619	10.3542	9.22231	9.25375	7.37929	9.59529	9.68246	8.70982	10.255	8.55573	9.78487	9.83694	7.95655	7.33562	8.51508	8.53685	9.33753
201660_at	10.812	8.8531	10.6711	8.51048	10.596	10.5025	10.7927	10.0704	10.1881	8.73595	8.84897	8.0922	9.77642	8.91575	10.2149	9.13045	9.6997	8.68995	8.44467	9.30109	8.8865	7.94554	7.77333	11.8475
201661_s_at	9.99264	8.40998	10.9707	7.71854	10.0965	10.2087	10.4979	9.50508	9.983	8.55697	8.40661	7.54133	9.39369	7.20224	9.3295	8.8944	8.05813	7.80555	8.17346	10.1018	10.1231	7.84291	7.69413	11.5339
201662_s_at	8.40997	9.58399	9.30851	9.27776	9.43343	10.6981	11.0927	10.8232	10.146	9.21456	9.09972	6.31316	8.96621	9.0276	7.87048	10.8579	8.44091	8.85343	8.80486	10.3743	10.3011	8.78477	8.83356	10.8688
201663_s_at	6.80292	11.4232	7.81444	10.2969	8.71075	10.8014	10.7046	9.55552	10.5404	8.88145	9.037	6.34219	7.88178	8.586	7.0632	11.3262	8.12326	6.94727	6.9557	9.71969	9.58643	9.04177	9.19063	7.73502
201664_at	8.12341	11.3956	8.28861	10.9777	9.129	10.939	10.9478	10.3432	10.863	9.46035	9.50724	7.5284	8.65335	9.17432	7.69768	11.208	8.65252	7.76332	7.57293	11.6811	11.4145	9.80624	9.93068	10.0143
201665_x_at	14.509	14.432	14.0487	14.8436	13.4779	13.8563	13.7666	13.8579	14.1321	14.7117	14.6926	13.8415	13.8324	12.7979	14.0421	13.9762	14.3899	14.7963	14.6261	13.6383	13.8816	14.2584	14.3657	13.5133
201666_at	9.62943	10.5652	10.1866	11.4806	11.7902	11.5246	11.6797	9.80207	13.8198	11.4038	11.6544	8.84244	11.1904	11.8905	10.0195	11.2471	13.0376	14.6778	14.5182	7.86897	8.12837	10.7866	9.70501	9.27059
201667_at	8.9017	9.01722	8.51713	3.19523	12.1129	12.6107	12.523	12.4222	11.9202	13.2937	13.2434	5.82052	9.87896	12.9887	7.67483	5.14553	10.1639	12.6108	12.3469	5.86403	4.29837	4.04756	3.96977	10.8469
201668_x_at	4.81373	8.89813	7.87708	9.58236	7.52926	10.5834	10.8799	8.06393	11.0974	7.29874	7.2918	7.88066	8.63477	7.32741	7.9329	8.6725	7.21238	9.94125	9.99661	4.13846	5.86136	6.04535	5.94422	6.43453
201669_s_at	9.38484	10.7292	9.10558	11.2045	10.0684	12.5054	12.5896	10.5884	12.3753	10.6233	10.5931	4.82948	10.1067	11.3728	8.20192	10.6228	9.36649	12.1178	12.2703	7.56555	9.92162	4.71958	3.72833	10.8897
201670_s_at	7.63517	9.2389	8.97747	11.049	8.68654	11.7692	12.0472	10.2408	11.9846	9.5924	9.53909	5.66818	9.26362	9.4877	7.50823	9.49567	8.19059	10.8662	11.2033	5.00809	6.40763	2.97238	2.23132	8.89664
201671_x_at	10.1699	9.72928	10.1633	9.36052	9.99253	10.579	10.6404	9.05104	10.188	9.25227	9.19505	5.81158	9.31988	8.62631	10.0268	9.2684	8.59982	9.34604	9.27202	11.2659	10.5951	9.62884	9.5001	9.7326
201672_s_at	11.216	11.2883	11.3394	11.4489	10.9751	11.8205	11.8182	11.8703	11.7747	10.5056	10.5401	9.77544	10.5432	10.6889	11.027	11.5868	9.99565	10.8678	10.8555	12.7999	12.3269	10.8362	10.8249	10.9331
201673_s_at	11.8585	8.90818	12.8254	9.81406	11.1936	9.87337	9.95049	9.6283	10.6338	9.71288	9.82463	9.32464	9.97852	9.48618	11.6575	9.97885	9.24128	10.2822	10.1458	7.421	7.92571	8.97939	9.01166	8.01315
201674_s_at	10.9507	9.14607	12.5923	8.92847	10.7697	8.41714	8.35769	9.72493	7.38716	9.59465	9.54553	7.28368	10.237	8.56939	11.4097	10.8955	8.67579	7.94478	7.65554	8.09197	7.69118	8.82526	8.408	9.52484
201675_at	12.2205	9.64748	12.1762	10.1679	11.2867	9.65979	9.64622	9.3346	8.66649	10.5244	10.4154	7.85007	10.4373	10.0002	11.7768	11.3864	9.97928	8.92899	8.82392	8.35639	8.17888	9.915	9.58336	11.5467
201676_x_at	12.5848	11.4057	12.2722	12.6202	12.0026	12.3808	12.3046	12.5622	12.1292	11.1731	11.233	7.04234	11.4863	11.8613	12.5509	12.2833	11.4314	11.8954	11.3826	12.484	12.2715	11.6697	11.8189	11.5819
201677_at	8.232	8.11746	8.70792	8.21028	8.46451	7.55134	7.5924	8.2695	7.21616	8.5638	8.52119	9.02107	8.2704	8.08855	8.95281	8.23681	8.09992	7.31691	7.57089	8.75208	8.87434	8.79328	8.50574	8.7983
201678_s_at	9.5032	10.0614	9.21589	9.65506	9.22497	9.18152	9.20989	9.91692	8.76566	9.7697	9.80263	8.28343	9.11591	9.47834	9.69512	10.0202	9.588	9.25668	9.41994	10.2191	10.5634	9.91311	9.76534	9.57979
201679_at	3.6065	7.57681	5.44039	7.45356	5.40283	7.21134	7.18114	4.14679	7.54501	6.22079	5.99989	7.28639	5.87246	5.43668	4.86158	8.54037	5.0692	7.01267	6.99752	3.90489	4.87971	7.1521	7.25755	3.35829
201680_x_at	10.0431	10.2043	10.0347	10.9899	9.93567	10.619	10.6521	10.5629	10.1839	10.4168	10.4105	9.80286	10.0412	10.1156	9.98291	10.852	10.4658	10.4803	10.3597	10.6412	10.5444	10.9418	11.3394	9.41878
201681_s_at	9.43591	10.0831	8.5878	6.37348	8.16416	9.05061	9.08034	10.7686	9.98928	10.5095	10.5299	6.73861	8.22127	10.1362	8.81265	10.3028	8.43083	9.75659	9.67977	8.84972	8.6698	5.01956	6.36596	12.5613
201682_at	10.0689	11.4495	10.4588	10.7385	10.9735	10.2061	10.0825	9.94857	10.1866	10.6303	10.538	5.77674	10.572	10.3923	10.0952	10.7485	9.97145	10.4864	10.394	12.401	12.2728	10.7839	10.59	10.8423
201683_x_at	7.78823	8.55297	9.56084	8.42302	8.05359	8.68534	8.79091	8.89637	8.67122	7.95031	8.01586	9.34868	8.86923	7.68857	8.17996	9.6864	6.49802	8.85556	8.95222	7.60945	7.16736	8.8465	8.97321	7.48491
201684_s_at	9.93683	9.76764	9.50246	10.0623	9.83862	10.0199	10.0633	9.93741	9.81508	9.99937	10.0813	10.8942	9.3547	10.4682	9.76063	10.5439	9.52134	10.3136	10.5378	9.13942	9.20323	10.0035	10.0951	9.28443
201685_s_at	9.881	7.46109	9.28154	8.04119	8.83439	8.24125	8.07154	8.02738	8.16217	9.0902	9.09579	8.27226	8.34471	8.84549	9.25108	8.22685	8.24718	8.21088	8.18016	9.70055	9.61373	9.00088	8.9228	8.84808
201686_x_at	7.84004	8.73607	8.89612	9.02421	8.61519	9.22334	9.20797	8.95538	8.7708	8.70125	8.70162	11.4039	8.56297	8.75588	8.82699	9.31979	7.63836	8.42282	8.81162	7.96233	7.88893	8.7804	8.61961	8.25879
201687_s_at	9.58494	9.20088	9.15936	9.88387	9.08738	10.0263	9.96384	9.22049	9.59263	9.76284	9.67603	5.60919	9.20712	9.59828	8.63767	9.50637	8.58773	8.96289	8.78079	10.3936	9.53457	10.0254	9.90209	8.86364
201688_s_at	6.52669	9.89341	6.70074	9.86285	7.53232	6.27532	6.12577	8.18271	4.28885	9.6986	9.69165	6.95951	8.69772	9.74952	6.14074	10.7036	7.50054	5.6047	5.70984	7.26513	6.78764	8.65469	8.43759	7.27479
201689_s_at	6.9611	9.79937	6.89698	9.45714	7.43908	6.14446	5.9715	9.08076	4.25614	9.60877	9.50552	5.93356	9.01673	9.76663	6.06517	10.3235	6.89695	3.99009	4.6239	8.49629	7.71349	8.85321	8.43538	9.23513
201690_s_at	9.04668	10.7153	8.44734	10.3734	8.59783	7.48418	7.25352	11.3772	5.51471	10.3814	10.3064	7.4952	9.99149	10.6979	8.97978	11.0604	8.79022	5.86417	6.17864	10.7003	10.0309	9.56046	9.2155	12.0903
201691_s_at	5.72794	5.80299	5.19582	5.62156	4.4623	2.32006	1.72839	6.22282	2.04831	6.96662	7.06587	5.00621	6.30736	6.94922	5.41346	6.08279	5.34313	2.41514	2.91223	7.59	5.97514	6.35104	5.79176	7.28496
201692_at	7.6332	10.3099	8.01006	8.54871	8.36475	9.04655	8.89671	9.13528	9.62308	9.27257	9.36777	8.84743	8.79615	9.19912	7.82238	8.14087	8.53098	9.2689	9.25596	7.47528	7.79859	8.61524	8.25441	8.27249
201693_s_at	7.14642	8.56661	8.98386	7.71823	9.67762	7.1851	7.00609	10.1283	8.26386	8.3775	8.34098	8.27169	9.87637	8.41599	8.66072	7.27895	9.41395	7.80949	7.14367	10.8386	10.5652	7.67462	7.9066	11.2624
201694_s_at	8.51148	9.89491	8.91492	8.56957	10.6412	9.32063	9.07959	11.4426	9.3456	9.79377	9.59216	8.90586	10.8349	10.4209	9.32418	7.72086	12.3467	9.95307	10.0622	12.5015	12.2668	8.27109	9.03347	13.7358
201695_s_at	7.78453	9.39894	7.98001	10.2189	9.09979	11.1603	11.2579	10.5019	9.73803	9.0547	9.3051	12.0712	10.8738	10.0495	8.56268	10.4714	9.4726	9.08879	9.45949	10.6219	9.6946	9.70183	9.66957	8.59434
201696_at	10.3138	10.7266	10.3679	11.0235	10.4505	10.3574	10.3364	10.5796	10.1035	10.3345	10.3767	9.21042	10.7825	9.70937	10.049	10.3336	9.81355	10.2332	10.1791	10.1799	9.92775	10.731	10.7222	10.2872
201697_s_at	7.5966	11.2672	6.87591	10.542	8.08702	10.145	10.1716	9.19888	10.3672	9.44434	9.65136	7.45341	8.25516	9.47239	6.6614	10.5244	9.1157	9.292	9.1163	9.79364	9.59944	10.6948	10.4548	8.65348
201698_s_at	9.34396	11.8621	9.17822	12.3228	9.88582	11.7408	11.7173	11.4924	11.6901	11.3864	11.4514	9.01377	10.9361	11.2447	9.23441	12.1904	10.5369	12.1535	11.824	11.0519	10.6682	10.9568	11.2293	10.7926
201699_at	10.021	10.1475	9.92735	9.98835	9.90328	10.4927	10.488	10.4957	9.99734	9.7981	9.80282	4.81444	9.03762	10.1173	9.42029	11.0451	8.56481	8.43671	7.97912	11.2752	11.2075	10.1939	9.92375	10.0105
201700_at	8.80307	10.4085	8.35474	10.133	9.87979	10.2211	10.0975	9.1519	10.7789	9.28266	9.47941	8.4316	9.44078	9.84349	9.1518	10.0843	11.3085	11.4107	11.0032	9.40152	9.78922	12.8	12.8375	10.4283
201701_s_at	8.29353	8.56741	8.21074	7.31576	8.64961	8.89289	8.57647	8.55171	9.72938	9.71409	9.43701	5.85324	9.04624	9.32784	8.32502	8.64338	8.01613	9.88644	10.174	8.93461	9.05571	9.7371	9.61036	9.46002
201702_s_at	5.30944	7.87087	5.98665	8.20336	4.99882	7.92902	7.9115	6.34618	7.56879	4.823	4.93697	7.05962	9.14149	4.41643	6.77066	6.4925	5.42748	6.95939	7.39171	4.05148	7.42384	7.06358	6.87334	6.8876
201703_s_at	8.2182	9.23313	8.49461	9.96019	8.93862	9.60835	9.52796	8.98283	9.09913	9.36211	9.36844	9.55346	9.66995	9.08854	8.29311	9.47029	10.1662	9.51029	9.47135	8.53292	8.65739	8.52783	8.5976	8.55595
201704_at	9.22693	8.54958	7.86944	8.9305	9.59561	8.86959	9.00702	9.55465	8.49252	7.72316	8.01509	7.68351	8.8708	7.36955	8.24154	9.1496	9.10965	9.92593	9.09024	9.68125	9.82052	9.22521	9.04241	10.8401
201705_at	12.3688	10.5307	11.6637	10.4733	10.8241	10.9448	10.8764	10.8792	11.0386	10.1466	10.1975	7.82022	9.63001	10.5975	11.3618	11.4387	9.11991	10.3226	10.2476	11.0573	11.4589	10.2129	10.1132	9.31556
201706_s_at	10.4626	9.53001	10.2204	9.03394	9.67579	8.68049	8.71142	7.90764	8.76535	8.9057	8.83462	8.14045	8.99053	9.63092	10.6853	9.05261	7.91206	9.21373	9.55249	4.87497	5.01752	8.63732	8.71582	7.09659
201707_at	8.13987	8.95275	8.00602	7.7232	8.49277	8.12241	8.02443	7.88243	8.47228	8.27362	8.30295	6.27716	8.32576	8.63426	7.86676	7.57576	7.77998	8.83184	8.99356	8.83385	8.68038	8.91728	8.65286	8.14582
201708_s_at	7.49869	9.23555	8.38856	9.54054	8.58348	8.89099	8.87217	8.57045	8.65972	8.80361	8.85963	9.47048	10.139	8.41844	8.67672	10.1262	8.18753	9.8458	10.2468	7.26916	7.99639	9.04336	9.01948	7.45604
201709_s_at	8.88753	10.6332	8.725	11.3502	9.70556	10.4303	10.4547	10.3903	10.0599	9.75573	9.77708	9.39401	11.5105	9.72029	9.1032	11.0294	9.98774	10.9605	10.9669	10.3547	10.4437	10.1736	10.299	9.90281
201710_at	5.31978	10.7426	6.51825	9.75089	5.89322	9.27159	9.48249	7.69226	8.72017	6.48188	6.74401	9.04876	6.31507	6.77697	7.23519	10.3827	6.99116	6.53446	6.46844	5.61477	4.75964	6.76042	7.03994	4.55521
201711_x_at	7.05193	9.41664	9.33816	8.9624	9.62984	10.0139	10.0132	8.71726	9.63245	9.18591	9.06644	7.06847	10.0003	8.79887	8.02323	9.99702	8.1339	8.12196	8.67902	10.2914	10.8406	9.80577	9.54428	9.53646
201712_s_at	8.43852	8.08155	8.32921	8.50186	8.75928	8.9032	8.93216	9.34101	8.38039	9.11039	9.16023	9.58008	8.46045	9.06586	8.31129	8.47542	8.81015	8.14491	8.41358	10.9294	11.0836	8.75835	8.63468	9.83064
201713_s_at	10.4136	8.95505	9.438	9.79468	9.71148	10.0514	9.94649	10.3978	9.48174	9.76373	9.71183	4.779	9.23991	9.56691	8.69316	9.82262	8.21181	8.08613	8.20022	12.214	12.1975	9.71804	9.72535	10.2068
201714_at	9.45079	11.3476	9.00733	10.5611	8.83042	10.3106	10.3521	8.61535	10.445	8.73608	8.89948	8.24957	8.65781	9.33695	8.76336	10.7814	7.57532	9.48359	9.4816	7.41221	7.40135	6.51276	7.07734	6.43884
201715_s_at	6.84351	8.03743	8.67601	9.20639	7.85084	8.56635	8.56988	8.0434	7.96404	9.11292	9.13767	7.81636	8.41326	7.75765	6.90783	9.48484	8.78965	7.94628	7.80654	6.31804	5.35243	8.95539	8.94368	5.29897
201716_at	9.67644	10.5211	9.8994	10.4781	9.9056	9.73029	9.7389	9.53051	10.0653	9.80044	9.87774	9.87169	10.1394	10.1879	9.77497	10.2023	10.7147	10.3372	10.4424	8.32361	8.11744	9.61917	9.56411	9.02526
201717_at	10.2468	11.6404	10.2668	11.6454	10.593	10.8553	10.851	10.7963	10.5512	10.8218	10.7952	9.62901	11.1826	11.0435	10.5282	11.5544	11.1309	11.2877	11.3323	9.64729	9.2668	11.1421	10.9885	10.2614
201718_s_at	6.90415	8.78241	8.07255	9.14919	8.97462	9.27927	9.30347	6.72712	8.64587	8.25358	8.27565	6.84265	7.83372	7.87401	8.35219	8.05612	7.78347	7.66598	8.05884	4.5827	4.92297	6.51229	5.31465	5.67321
201719_s_at	8.7829	8.81937	9.19383	9.96638	9.85441	10.1259	10.3386	8.31099	9.35806	9.09324	9.18522	6.45799	9.02953	8.79687	8.3142	8.36197	9.77585	9.21621	8.93172	9.09411	8.5279	7.44532	6.55171	11.256
201720_s_at	7.28995	6.88902	7.02567	13.3847	9.40205	9.29374	9.15129	8.62384	6.63546	9.3951	9.62028	7.69075	9.20599	9.98763	7.84044	5.36585	10.7778	6.6918	7.23473	10.8153	10.5795	12.6577	12.6631	8.48617
201721_s_at	9.35574	7.73604	9.08984	14.278	10.8789	10.657	10.5299	9.71575	7.83769	11.1422	11.3359	9.43364	11.1351	11.7194	9.21607	7.09496	13.5526	7.36682	7.91616	13.2933	13.0149	13.789	13.8279	10.8019
201722_s_at	9.95143	10.2873	9.61785	10.0052	9.80822	11.5764	11.4068	10.6957	10.4937	10.5537	10.2313	7.19042	8.92621	10.8873	8.90561	9.93106	8.67492	10.2357	9.91651	11.7889	11.229	9.69373	10.173	11.2407
201723_s_at	9.59496	10.1837	10.2843	10.6398	9.85887	11.3854	11.1903	10.9012	10.5254	10.6251	10.4653	9.29029	10.2664	10.5033	10.6847	9.76227	9.6254	10.4973	10.2751	10.37	10.2709	9.89771	10.2856	10.393
201724_s_at	8.79427	8.94241	8.74865	9.51557	8.59446	10.5972	10.4643	11.131	9.71435	10.0103	9.73424	7.78687	8.95974	10.0634	8.4665	8.33957	8.80971	9.34869	8.93059	11.4805	11.0678	8.83179	9.45881	11.12
201725_at	9.66588	10.87	9.72449	10.5249	10.015	10.9032	10.8631	10.6202	10.6303	10.5451	10.5865	8.94387	9.56818	10.8337	9.88888	10.4234	9.40801	10.5116	10.5932	11.2052	10.4657	10.1735	10.2777	9.90945
201726_at	10.5936	11.2797	10.2936	11.9274	10.9442	11.6733	11.6179	10.7661	11.3439	10.3186	10.3793	8.71761	10.7658	10.617	10.145	11.5735	9.91558	11.5029	11.6139	10.0013	9.89632	10.9194	10.9833	11.1546
201727_s_at	7.6504	9.99178	7.6915	9.59117	8.12005	9.73297	9.75743	8.10594	9.38807	8.57665	8.70538	7.69096	8.09775	8.80104	7.22898	9.42086	7.67584	9.7458	9.95589	7.61537	7.36938	9.00016	8.97686	6.89036
201728_s_at	7.64608	8.92623	8.95916	9.13209	8.32219	8.70925	8.61665	8.74022	9.06334	8.17603	8.14462	9.48787	9.84917	7.94935	9.78435	8.79167	7.88755	8.81732	9.41232	7.91775	8.50168	8.84136	8.82173	7.87396
201729_s_at	9.4485	10.6501	9.8213	10.4686	9.30529	9.71773	9.7555	9.42936	10.1899	9.86427	9.92908	7.26939	9.6213	9.57715	9.55631	10.3712	9.76923	10.067	10.0716	9.19442	9.74895	9.31502	9.58027	8.57306
201730_s_at	8.32958	10.192	11.6571	10.8736	10.1806	10.4674	10.5547	12.2099	10.1664	10.0222	10.0492	9.07458	11.1381	6.66728	9.49939	11.044	7.74545	9.32895	9.37354	10.7453	11.0527	10.877	10.7909	11.2736
201731_s_at	10.0773	10.6665	10.3468	10.6256	10.7399	10.7964	10.7522	10.3995	10.3252	10.8052	10.7506	8.38643	10.278	10.4284	9.73795	10.7599	10.1401	9.45949	9.4109	10.1726	10.3828	11.0284	10.5408	9.72158
201732_s_at	5.55534	6.74834	8.81297	7.55302	8.08855	7.9119	7.64655	8.66813	7.19789	7.96265	7.8573	8.85266	9.03935	7.8939	6.81467	8.14358	6.03784	6.07911	6.21067	3.55265	5.64309	6.43432	6.7905	7.0512
201733_at	6.72018	6.18614	7.00181	5.99899	7.60232	7.58838	7.50283	8.06782	7.28196	7.75012	7.55261	7.72872	6.69642	7.94941	6.33549	7.25286	5.33208	5.33413	5.64291	4.88686	6.93416	6.7436	6.10522	7.84553
201734_at	10.3362	9.3144	10.3306	9.30664	10.9448	10.5359	10.3101	10.8972	9.81189	10.9687	10.952	10.57	10.6621	11.4874	10.1307	9.77701	9.95453	9.43978	9.12681	9.29392	10.7753	9.86567	9.79018	11.7053
201735_s_at	9.12336	8.50749	9.36829	8.85829	9.86287	9.68181	9.46525	9.62625	9.3823	9.48254	9.50286	9.82595	9.54303	10.2414	8.51101	9.83806	7.75502	8.57925	8.61074	7.13383	8.31133	8.18592	8.09553	9.61056
201736_s_at	9.09979	9.85665	9.61316	10.5285	10.1546	9.9811	9.97041	10.9491	9.77922	9.88685	9.80753	11.4086	10.0446	9.56405	9.01536	11.4495	9.45742	9.75441	9.84688	12.5353	12.5262	10.6754	10.531	11.164
201737_s_at	9.21032	8.6111	11.158	7.96299	10.2541	8.83691	8.76081	9.91638	9.18125	9.26449	9.04311	9.16405	10.334	7.31641	9.15441	10.0551	7.24636	9.01521	8.98752	10.7877	11.0483	9.75884	9.40367	10.5234
201738_at	12.0591	11.3263	11.4421	10.8581	12.1956	10.5925	10.56	10.5202	10.4972	10.0431	9.92147	13.9476	10.2676	10.4321	11.5449	10.0321	9.64301	10.9869	11.26	12.981	13.0254	11.2151	11.0399	10.565
201739_at	10.9686	9.12024	10.7586	5.84178	10.6915	12.1555	12.3102	13.2236	10.9464	10.8236	11.1146	5.84021	11.9851	11.5052	11.5766	9.13249	12.0178	12.7913	12.6738	11.3581	10.0255	11.0644	9.60187	12.1273
201740_at	12.9814	10.6001	12.4523	11.2286	11.8825	10.9636	10.9582	10.5569	10.6049	10.9788	11.0575	8.34602	11.0646	11.2372	12.9705	11.9122	10.3822	11.1435	11.0407	9.52558	9.50055	10.5429	10.7727	10.5746
201741_x_at	6.46108	6.7044	6.53226	6.20744	7.30468	7.33314	7.31662	6.17978	6.33256	7.27128	7.04643	7.99087	6.86133	6.69562	7.60937	7.5988	6.7471	6.30588	6.67825	5.54641	6.17504	6.94677	6.66618	6.58282
201742_x_at	7.8996	11.357	9.60742	11.3006	10.4859	11.8802	11.9122	9.01855	11.1393	10.8651	10.9311	8.81253	9.88527	10.9774	8.25631	12.5792	8.99105	10.2612	10.5875	8.64738	8.92131	10.0865	10.0563	9.60887
201743_at	8.49538	4.38163	7.99134	3.29232	9.1798	5.02988	5.31325	7.58408	4.17651	9.3714	9.35251	7.06055	9.78637	10.1726	6.95551	3.26745	11.0273	10.3135	9.99231	4.80925	5.09248	4.32335	4.16809	7.78424
201744_s_at	9.00067	0.318143	9.30196	1.02689	11.3241	1.49776	1.336	9.73924	11.1949	10.7751	10.6915	4.007	8.18563	11.0903	8.42932	0.414802	11.5432	7.45796	7.63903	3.1781	1.85854	1.31021	1.31758	10.1985
201745_at	7.56216	10.9114	7.97616	7.85788	8.59891	10.2741	10.1477	11.0846	11.1297	10.415	10.4477	6.25578	9.7109	10.5861	7.38655	10.6957	8.71657	9.37444	9.57582	10.5701	10.551	9.88829	9.82425	9.27069
201746_at	7.57518	10.4657	7.85818	10.6823	8.13139	10.773	10.872	8.13343	8.80285	9.55717	9.49537	8.16399	8.25834	9.21557	8.14807	10.6312	8.87207	10.0416	9.96934	7.39351	7.48785	9.49842	9.3492	8.1378
201747_s_at	5.94945	6.75871	6.26011	7.63078	6.29453	6.5658	6.3668	5.62249	6.45358	6.56273	6.18945	6.71496	5.79793	6.38636	6.18157	8.00343	6.77701	7.0344	6.36767	4.3078	5.48991	8.22764	7.89892	4.26821
201748_s_at	9.46579	8.74856	9.76778	10.0086	8.90088	8.70084	8.8258	9.46482	8.78661	9.27913	9.2969	8.61905	9.21092	8.72886	9.46821	9.22256	10.0149	8.92055	8.23498	10.0144	10.1545	9.6277	9.74927	8.89031
201749_at	8.32184	8.86742	8.45506	8.54537	8.58761	10.2455	10.4336	7.11581	8.83357	7.46919	7.75103	9.52796	8.2913	7.55746	8.64289	8.48415	9.66615	10.0029	9.47294	7.08853	7.10197	8.75911	8.25543	7.67343
201750_s_at	5.52284	6.96223	6.73243	6.41322	6.43567	8.34846	8.53345	5.83752	6.55395	5.68172	5.61999	7.70451	6.43022	5.55365	6.78457	6.38669	6.52099	8.07133	8.79877	3.67284	3.90181	7.00955	6.0361	4.12891
201751_at	7.94238	10.0163	7.08366	9.46968	8.52485	9.91142	9.85539	8.77985	9.38325	9.12738	8.98164	7.37446	8.81587	8.79636	6.33043	8.56057	9.29383	9.98048	10.0148	11.2761	10.5693	11.0549	11.154	8.41067
201752_s_at	7.86737	9.89292	9.7332	10.3557	11.1197	10.4232	10.5053	9.96939	11.1275	10.4454	10.3461	8.26195	12.5699	9.82015	9.23013	8.2985	9.54312	10.3936	10.3145	8.35278	8.95043	12.8432	12.4634	9.4505
201753_s_at	8.47082	9.43461	9.60387	9.19484	11.2751	10.3093	10.4421	11.1458	10.6254	10.5539	10.3323	8.19885	11.4508	10.2664	7.48582	7.61216	9.22862	10.1889	10.3294	10.07	11.3306	12.5413	12.0626	11.2375
201754_at	14.5155	12.1608	14.201	13.1092	13.5341	12.5152	12.5117	11.6269	12.4472	12.968	12.9563	10.0462	12.7226	13.1246	14.3894	13.7678	12.4759	12.4691	12.2446	10.3115	10.1443	12.7979	12.8999	12.6962
201755_at	4.26343	9.65998	5.1236	10.36	5.12651	8.18715	8.30455	6.472	8.42019	6.65596	6.77495	6.63994	6.23331	6.74444	4.77633	8.8638	5.87648	4.17437	3.40643	5.38056	4.13821	7.66719	8.51061	3.8196
201756_at	10.4027	10.9645	10.1776	10.4681	10.1764	10.5084	10.5802	9.52403	9.99756	10.2636	10.2472	8.3768	10.0865	10.268	10.1674	10.7983	9.69328	10.1578	10.2964	9.45788	9.12653	10.8303	10.8639	10.1653
201757_at	14.0608	12.4541	13.303	12.5979	13.0134	12.9202	12.8708	12.5355	12.2791	11.7739	11.7989	7.0012	12.1842	12.8946	13.8593	12.5129	12.2982	12.9036	12.398	12.5687	11.9889	12.19	12.1883	12.4918
201758_at	11.4373	10.4033	10.8094	10.1591	10.6039	10.3139	10.303	11.1354	10.5577	10.4646	10.5744	11.0106	10.6623	10.857	11.3983	10.7581	10.23	10.7236	10.9249	11.6577	10.9193	9.67597	9.94625	10.5142
201759_at	7.42486	5.95528	6.44636	6.81568	6.27997	6.57599	6.65489	7.52605	6.91784	5.72765	5.57954	10.5619	6.32865	6.21351	8.18319	7.28729	6.75326	6.32314	6.60474	7.36366	7.69151	7.26068	6.7925	7.81155
201760_s_at	11.9583	11.4141	11.116	10.5884	11.1506	11.5072	11.4658	11.0144	12.2611	10.1871	10.2168	5.69077	10.4365	10.8245	10.7487	10.9093	9.22786	11.5583	11.4204	8.76051	8.13566	9.83463	10.3539	9.41003
201761_at	10.3717	12.1314	9.21119	11.3832	9.87093	10.8707	10.9182	10.6033	10.2651	8.95027	8.99024	6.13972	7.79258	9.63422	9.24085	11.2221	8.4747	11.2383	11.5913	11.0529	10.9161	10.1981	9.96012	10.2507
201762_s_at	10.5921	10.9466	9.92372	13.1069	10.3612	11.2799	11.6524	11.568	10.7334	10.5678	10.8802	9.20843	10.6685	11.1874	10.1549	11.7338	11.7384	11.0145	10.7264	11.0467	11.2448	12.1075	12.4149	10.3255
201763_s_at	8.06375	8.25405	8.01385	8.68541	7.77842	8.62502	8.80191	7.10329	8.07677	8.19267	8.37797	7.07272	7.93089	8.19763	7.85808	8.58497	8.2585	8.91055	9.16715	5.84847	6.43375	8.77262	9.13385	6.47323
201764_at	9.29884	12.0203	7.79405	9.99994	8.78106	8.93812	8.91225	9.53997	9.99039	9.31326	9.29312	9.50361	9.83042	9.37284	8.62942	10.7597	8.72712	9.02591	9.21784	8.39738	7.53702	8.75988	9.17552	9.38874
201765_s_at	9.19531	10.6528	8.40252	10.038	9.38323	9.54187	9.51563	8.78237	9.61842	9.25663	9.24127	7.46555	10.5181	9.55712	7.5319	10.0173	10.7817	10.6014	10.8604	9.86811	9.50891	9.53683	9.70472	9.65735
201766_at	5.27406	6.38457	5.96603	6.33725	6.28692	6.15802	6.02124	5.64678	5.78505	6.13077	6.01691	8.30993	5.11902	5.69259	6.81991	6.78992	5.97633	6.01999	6.05512	4.73003	5.13512	6.27272	6.24753	5.09402
201767_s_at	8.95442	10.0366	8.40495	9.24046	8.1108	9.15527	9.20567	7.50165	8.57548	8.26422	8.36842	6.81505	7.72458	8.46879	8.51813	9.30396	7.00103	8.72892	8.58427	8.49929	7.78613	8.25228	8.20179	6.92507
201768_s_at	9.04965	9.56011	9.92377	9.64306	9.27172	9.62167	9.62764	9.60115	9.45177	9.91147	9.88763	10.2453	9.87602	10.0083	9.61302	10.0714	9.56578	9.59288	9.82658	8.60956	9.19559	9.56038	9.48291	8.09317
201769_at	10.8422	9.6258	9.8347	10.3595	10.0722	10.7334	10.7317	10.6496	9.84544	10.412	10.4249	6.30387	10.4747	10.4563	9.31402	10.3184	8.5528	9.71973	9.3804	11.3902	11.9926	10.1301	10.0055	9.36888
201770_at	9.65893	11.2089	9.75678	11.2612	9.48471	10.5605	10.5462	10.0964	10.1683	10.2069	10.2127	8.23255	9.70672	10.1018	9.53892	10.9087	10.0881	9.77269	9.40009	9.25539	9.09868	10.5674	10.9906	9.12974
201771_at	10.4986	10.2341	10.1245	10.5633	9.70877	10.398	10.4739	9.8565	10.5344	9.83065	9.87398	9.45846	9.7507	10.0654	9.81016	10.3118	10.2981	10.6907	10.56	9.10394	9.23299	10.2431	10.2634	9.81233
201772_at	8.02019	9.24929	8.2462	10.1501	9.41243	10.176	10.2938	8.70532	10.145	8.93074	8.85421	8.72742	8.60491	9.48466	7.90988	11.0105	7.51724	9.7119	9.98973	10.0303	10.2435	10.3465	10.0456	8.59491
201773_at	9.99164	10.8832	9.76717	11.0516	9.98423	10.5947	10.5926	10.5604	10.2124	10.422	10.3239	6.97584	10.0431	10.0477	8.95885	11.5109	9.06075	10.0305	9.86477	11.8481	11.8612	10.4364	10.23	11.0778
201774_s_at	6.84287	10.9597	7.83765	9.97392	7.36998	8.75491	8.72105	7.81623	8.76945	8.11839	8.1585	7.25106	7.66052	7.93364	7.84599	9.56557	7.40981	8.0455	8.08835	6.80414	7.01712	8.682	8.74127	7.05409
201775_s_at	8.31479	8.99222	9.54744	9.04589	9.66466	9.51347	9.46187	9.39832	8.82305	9.39785	9.3793	11.2303	9.45002	9.60543	9.44965	9.56799	9.25157	8.8535	9.05728	7.17076	7.7013	9.01764	8.97999	8.34343
201776_s_at	6.83004	8.78471	7.3322	8.69962	8.8643	9.47756	9.34314	8.98594	8.91657	9.39191	9.35483	6.57807	8.93529	9.78788	6.5348	9.0686	8.1448	8.31452	8.61777	7.75694	7.59076	9.37807	9.43631	9.53987
201777_s_at	7.7256	8.49768	8.35404	8.53686	8.27951	8.48138	8.31908	8.28096	8.49666	8.23179	8.22721	9.20196	8.50885	8.5777	8.74681	8.76743	7.63661	8.54969	8.93881	7.39241	7.71106	8.64913	8.51562	7.38166
201778_s_at	11.9548	10.7516	11.6126	10.9126	11.4792	10.8386	10.7542	11.698	10.7363	11.4784	11.4427	10.2981	11.6429	11.486	11.7121	10.5847	11.6318	10.7287	10.5177	11.3727	10.896	11.4875	11.4978	11.9619
201779_s_at	9.33213	9.68182	11.6551	10.0192	10.5337	9.34683	9.33507	10.9733	10.0816	11.1446	11.1371	8.50852	11.9556	10.7349	10.1695	10.6732	10.3003	9.35974	9.42644	10.1227	10.3655	10.136	10.2217	11.2603
201780_s_at	10.0194	8.30051	9.02721	8.48435	9.16207	8.27112	8.20339	9.44972	8.9973	9.91068	9.81906	5.75092	9.87602	10.3357	8.88907	9.39535	9.13116	8.10596	8.01016	8.84121	9.18188	9.52033	9.41914	10.0636
201781_s_at	8.44634	10.6992	8.28216	9.71718	8.836	8.95497	8.88451	7.74151	8.56935	8.76386	8.76368	8.11272	9.01777	8.85745	8.71037	9.35814	9.47205	9.91331	9.61154	5.78602	6.69469	10.2168	10.3032	6.84035
201782_s_at	10.7326	11.5172	10.142	11.3865	10.2479	10.0478	10.0269	9.59787	9.6192	9.82881	9.82215	9.41431	10.4522	9.88982	10.5931	10.4332	10.9705	10.7026	10.4518	8.55187	8.84656	11.2528	11.3771	8.86514
201783_s_at	9.72567	11.1573	10.0127	10.412	10.3891	10.9522	11.2543	10.6201	10.5926	10.7103	10.7925	10.602	10.4613	10.3199	10.1843	10.359	10.7521	10.9886	10.9855	10.8748	10.8185	11.066	11.0026	9.81401
201784_s_at	10.5382	10.7828	9.9174	11.2682	10.7088	11.7136	11.6303	11.0216	11.2621	10.5674	10.6453	8.07535	10.5552	10.5854	8.98239	11.4701	9.59051	10.4703	10.4013	12.2797	11.7206	11.9699	11.7915	11.1455
201785_at	11.0475	7.16403	10.8074	7.44486	11.4602	9.90658	9.69336	8.60254	7.33292	11.3297	11.4367	10.6559	10.7443	12.3274	10.9622	7.59824	13.92	8.95947	9.34544	6.33861	7.20949	7.95706	7.59949	8.25931
201786_s_at	10.054	10.6294	9.75448	12.8172	10.608	11.3237	11.5157	11.8521	10.7091	11.2647	11.3788	9.7233	11.2757	11.3364	9.46508	11.4156	11.8346	11.5384	11.2979	11.3397	11.6336	11.8642	11.9887	11.9217
201787_at	7.23409	4.20971	7.3291	4.10712	8.72622	4.93499	4.89773	7.55071	6.55113	10.7787	10.4225	7.37679	5.235	10.597	7.22109	6.76714	10.6626	6.99515	6.41494	3.31218	3.65138	4.70417	4.45307	6.87258
201788_at	10.1521	9.83098	10.0041	10.2191	9.80789	10.1655	10.1539	11.0451	9.63209	10.1646	10.0819	9.06607	9.97715	9.97211	10.0631	10.3149	10.1779	9.76859	9.71366	10.6518	11.212	10.1417	9.94785	10.6649
201789_at	4.95855	4.48531	6.03975	3.67825	5.3994	4.83211	5.06449	5.5232	3.64934	4.97688	5.14371	5.60106	4.87104	5.44953	6.19701	5.40304	6.06942	4.792	5.48845	4.80823	4.51478	5.69246	5.51344	5.5392
201790_s_at	8.35602	10.1197	8.18121	9.94917	8.41242	9.67127	9.73134	7.45459	8.96038	10.374	10.1983	7.45448	7.7301	10.0883	8.24342	10.7498	8.13962	10.0507	9.88438	7.23677	7.03013	8.07601	8.29838	6.80288
201791_s_at	7.84132	10.0222	7.85372	9.66074	8.0675	9.46073	9.68035	9.67449	8.8978	10.1086	9.95176	8.14725	8.05953	9.97445	7.81974	10.879	8.20874	9.49677	9.36207	8.79807	8.62148	8.28201	8.32275	8.82234
201792_at	6.28182	4.64162	7.10156	5.63866	9.02141	7.07069	7.13789	8.0869	10.5854	9.80469	9.83687	8.62146	8.80295	10.0599	6.26625	5.44194	10.7259	9.94589	9.30809	5.41368	6.50163	6.50881	5.88605	7.07793
201793_x_at	5.59138	7.04915	7.16219	7.6789	7.3294	7.54683	7.51775	8.10727	7.41536	6.15444	5.94664	7.88434	7.18034	7.01941	7.88406	7.22638	6.55282	8.16883	8.43414	6.5825	7.0408	5.44716	5.84821	6.54469
201794_s_at	9.45859	8.94186	9.50092	10.2233	9.46484	9.53907	9.63376	9.37238	9.12483	9.90241	9.93472	10.3591	9.68839	9.18497	9.75245	10.4699	9.5055	8.89685	8.84172	8.91133	8.41125	9.65257	9.67278	9.50291
201795_at	9.18243	10.7201	8.40217	12.1776	9.23686	11.2006	11.0694	11.6641	9.95004	9.57537	9.39954	6.37649	9.98911	9.27098	8.38701	9.58047	9.58191	8.78784	8.79999	12.6884	13.2392	11.2625	11.3868	10.3934
201796_s_at	5.50569	6.83215	6.8437	8.18443	6.27583	6.58296	6.34782	7.04626	7.46672	5.81237	5.95691	10.2256	6.54484	4.90156	6.59719	7.26536	6.66163	7.14476	7.67281	5.73252	5.9928	6.60267	6.51363	5.16968
201797_s_at	8.77267	8.44674	8.32148	9.68328	7.20882	8.61732	8.63419	8.10175	8.84955	8.34809	8.41032	6.22464	7.68786	8.668	8.9151	8.97476	8.04555	9.07432	9.05194	7.16176	7.41238	8.31687	8.27422	6.68493
201798_s_at	8.03936	11.2476	8.18703	6.51728	10.3752	11.845	11.8082	11.6165	12.5276	11.4148	11.4597	7.3396	10.4022	11.3192	7.55828	11.8037	9.87732	11.0387	10.8847	7.2122	6.07281	6.55935	5.49411	11.3383
201799_s_at	8.86093	9.39269	9.16947	8.7344	7.94686	8.90285	8.76827	7.44521	8.22597	9.24238	9.26026	7.77579	8.38788	9.01053	8.14496	8.70768	7.78402	8.95268	9.16247	9.37029	9.35174	8.63645	8.20955	8.92175
201800_s_at	9.9586	10.0977	10.3109	9.50833	9.77674	9.56875	9.56737	9.88908	9.06062	9.90819	9.83389	10.1836	10.0013	10.0807	9.86465	9.14662	9.37665	9.88148	9.81719	10.3156	10.2104	9.51639	9.3709	10.4856
201801_s_at	8.66186	8.65517	9.83379	8.68095	9.52457	9.98898	9.91186	6.83903	7.28132	9.54647	9.36317	7.07747	8.10213	8.47353	8.95617	9.16376	8.22701	7.83681	8.44062	6.09864	6.20732	6.77558	6.62693	5.85196
201802_at	9.7417	9.13384	10.0794	9.62468	9.53576	10.0598	9.95362	8.88688	8.09402	9.80091	9.67476	10.7772	8.70531	9.51015	9.98349	8.70798	9.635	8.67397	9.10879	7.88501	6.99792	7.44082	7.51567	9.38166
201803_at	11.2425	11.1215	10.8035	11.1352	10.749	11.5497	11.4774	11.5241	10.49	10.4527	10.5138	7.8752	10.3327	10.6609	10.941	10.7421	10.1573	10.4104	10.4071	11.8099	11.7278	10.3555	10.6045	12.3191
201804_x_at	10.8164	11.2337	10.1992	10.1691	10.5159	11.3365	11.3539	10.5223	11.3237	9.82323	9.93292	8.21276	10.5207	10.4483	9.74724	11.3784	10.6064	11.54	11.3943	8.59941	7.67209	10.8916	11.1212	9.8804
201805_at	10.6751	9.78542	10.5922	10.0087	10.3445	9.63885	9.71492	9.08179	9.61928	10.2371	10.2671	9.35047	10.0815	10.4642	10.1603	10.189	9.41295	10.3018	10.7201	6.37557	6.49299	9.42394	9.62058	8.95818
201806_s_at	6.81926	7.48845	8.01239	8.06813	7.35107	7.21823	7.51372	7.98312	7.16386	7.15414	7.35623	9.53965	7.65318	5.77189	7.4007	8.063	7.95452	5.80137	5.97451	5.564	5.56586	7.01717	6.96571	5.31895
201807_at	11.2284	11.2736	10.8095	10.4868	11.2547	11.5758	11.5975	11.7059	11.2194	11.4085	11.3478	8.86892	11.1484	11.7435	10.1543	10.8684	10.5055	10.558	10.5639	12.7944	12.9315	10.1504	10.2667	12.5572
201808_s_at	6.06749	7.27324	6.81823	6.87617	8.40069	9.50449	9.31014	6.47	9.50493	6.77421	7.03732	9.52368	6.80451	6.93229	6.61426	6.2786	7.67929	8.86087	9.34278	4.86915	4.87054	6.93664	7.02757	5.44949
201809_s_at	9.29883	7.2627	8.52851	7.9074	9.95784	11.2114	10.9905	7.4256	11.1385	8.52635	8.35133	9.58284	9.75538	8.69338	9.09074	6.44679	11.1986	10.0882	9.63307	7.59387	7.50226	6.95055	7.12586	6.69264
201810_s_at	7.13024	8.42848	8.89641	9.75639	8.33772	9.83001	10.035	9.48172	8.86138	8.91185	8.8039	8.03666	10.6246	7.80868	7.89435	10.5106	8.41277	8.70324	8.64582	9.06761	9.40994	10.6134	10.2295	9.3034
201811_x_at	10.336	8.46597	9.37182	10.7381	9.91806	11.1296	11.2816	9.80526	8.84407	9.9943	9.90756	8.01353	10.6352	10.2688	9.01046	11.1553	10.7764	9.4254	9.28788	11.8284	11.5234	11.3276	10.8113	11.3867
201812_s_at	14.5689	12.6578	14.0448	12.7142	12.9147	12.2802	12.2233	11.8396	12.0658	12.8878	12.8093	10.9634	12.8073	12.9883	14.2623	12.1521	13.1854	13.1593	13.1627	11.9794	11.7315	13.5403	13.3177	11.9773
201813_s_at	6.90885	8.65846	8.4713	9.72831	8.73658	8.27543	8.19397	7.80366	9.20082	8.79735	8.85121	7.61351	9.41057	6.47705	7.28486	9.27793	8.07068	9.05849	8.51616	10.6409	10.5698	9.07868	9.18167	8.80712
201814_at	9.46632	9.41098	9.02622	10.3094	10.0361	9.80219	9.66854	9.87616	10.0988	9.88254	9.884	8.74684	9.97194	9.91266	8.78507	9.79391	9.94225	9.67066	9.30091	11.0928	11.424	9.95834	10.0548	10.5662
201815_s_at	8.07999	8.15566	7.7013	8.80413	8.01344	7.97896	7.7645	6.87938	8.0125	8.85578	8.71378	8.61368	7.52826	9.01023	8.84927	8.04086	8.49283	8.36694	8.86408	7.03237	7.66909	8.16207	8.3313	7.44465
201816_s_at	13.0465	10.1943	12.3924	9.94603	11.9432	10.2553	10.1917	9.30125	9.9022	9.888	9.85196	5.58289	9.90459	10.1748	12.3132	9.1375	8.32515	9.50454	9.12018	10.5681	9.81266	10.1764	10.0078	10.4322
201817_at	10.417	8.39066	9.86871	9.48993	9.57275	10.3528	10.3733	9.97464	10.1091	9.73433	9.77118	8.12182	8.90058	10.0008	10.3085	10.1654	8.81002	9.60653	9.30669	8.27044	8.70055	9.3414	9.24337	9.90869
201818_at	6.33924	9.59118	5.76188	10.0871	7.08383	9.45244	9.4721	7.82752	9.10268	7.66107	7.97451	7.02022	8.52283	8.24579	5.41734	10.6948	12.3033	8.96919	8.62986	7.38396	8.29971	8.72211	10.3447	8.38521
201819_at	7.5872	8.78515	8.12394	9.90586	7.97425	8.75822	8.63034	7.93965	7.44385	8.97683	8.94436	9.14044	9.00533	8.54137	8.35293	9.07058	9.29126	10.0981	9.77602	6.96755	7.14226	5.79825	6.33313	6.91381
201820_at	5.01436	6.35945	5.4577	5.9955	6.10299	6.45007	6.3834	14.346	6.47879	14.6987	14.8323	7.86628	5.63516	13.4396	6.48734	5.02609	7.56267	5.10926	5.73578	4.74326	5.06497	6.78829	5.97908	9.55452
201821_s_at	9.54827	9.98308	9.27117	9.8996	9.75527	10.7228	10.7351	8.41743	10.8638	8.96898	9.0832	6.48546	8.53116	9.12111	8.19771	9.83206	7.93436	9.21713	9.10682	8.39516	7.94555	9.21838	9.25609	7.20369
201822_at	6.59064	5.18125	6.51254	6.68228	6.72578	6.25841	6.12111	7.20689	6.41322	6.44879	6.55301	8.44646	6.19128	6.03244	7.17755	6.09337	7.18972	5.68081	5.87052	6.68737	7.07687	6.72803	6.47685	6.98415
201823_s_at	8.45268	9.45857	8.42212	8.03912	9.25876	9.53134	9.48249	8.30774	9.5247	8.73764	8.59887	11.4235	8.91299	8.86215	8.29213	9.43868	8.15847	8.94951	9.22113	7.45551	7.18407	8.44081	8.41142	8.4745
201824_at	9.25857	8.23648	8.76616	7.7234	9.66872	8.82568	8.83958	8.05177	9.05932	8.51413	8.4423	11.3553	9.12925	8.62243	8.78992	9.15293	7.86695	8.52946	8.69386	8.33563	7.34002	8.16896	8.01811	9.64426
201825_s_at	9.92322	10.1204	9.61645	8.95717	8.98942	9.61494	9.54765	7.67397	9.44185	8.91286	8.59197	7.71278	9.30432	8.52523	9.09658	10.2365	9.07392	8.83061	8.48889	10.5647	10.2342	7.14787	8.32274	9.61539
201826_s_at	9.69148	8.7195	9.29926	7.97587	8.98558	8.68307	8.66333	7.07852	8.62018	8.09897	7.94446	8.40756	9.05521	7.8725	9.25023	8.91774	8.05972	8.42666	8.2467	9.68067	9.74659	7.05469	7.65415	9.14225
201827_at	7.56535	8.12713	7.953	9.13902	7.28066	8.33663	8.15514	9.29927	8.10086	9.66658	9.57473	9.56189	7.26529	9.66896	8.14952	11.3756	9.41953	8.78949	8.39662	9.65965	8.99492	9.40307	9.49789	10.8849
201828_x_at	11.6148	11.3354	11.9359	10.2621	12.4285	11.6797	11.7043	10.8059	12.552	11.0263	11.0723	10.8296	11.3332	10.9503	11.8522	11.2725	11.4664	13.0556	12.8037	9.35734	9.116	9.64963	9.82913	10.1686
201829_at	9.14524	9.26	8.88007	8.16843	8.50294	8.66338	8.59592	10.3887	9.29204	10.2851	10.2457	8.40118	9.57099	9.79226	8.88872	10.6962	8.2606	8.3543	8.24343	11.0524	11.2041	9.4068	8.05579	9.93423
201830_s_at	7.6247	10.0045	7.9143	7.77788	7.75732	9.07839	9.06836	10.634	9.64357	10.1991	10.1192	5.53417	9.56367	9.9859	6.17357	11.8565	6.53661	7.50652	7.54897	9.63648	8.9367	8.61983	7.07011	9.06039
201831_s_at	8.58443	9.63749	11.3768	10.1123	9.45433	9.77719	9.79885	9.17827	9.69498	8.58852	8.39981	6.36641	10.3424	7.94814	11.0288	8.73634	6.2029	8.41708	9.11372	5.1304	6.68315	9.19166	9.30814	9.28325
201832_s_at	12.4432	11.0962	12.7485	11.0575	11.2925	10.7508	10.8044	11.0837	11.0603	10.993	10.9418	7.55076	10.7372	10.8765	11.8885	9.92359	10.3433	10.2672	9.92021	11.1442	11.381	9.99983	10.0437	11.2922
201833_at	9.70244	10.8031	9.12863	9.71837	9.32702	11.2064	11.1339	9.68973	10.538	9.74201	9.73977	8.55808	9.08811	10.1303	9.11987	10.8075	8.7198	10.0388	9.85806	10.9252	11.2622	9.93728	9.78583	9.79736
201834_at	7.73019	8.9964	6.61407	8.33004	8.04035	7.8708	7.81755	7.69695	7.39855	8.02271	7.98809	7.63604	9.70938	7.46814	7.51443	8.26704	9.06444	8.87563	8.86757	8.89037	8.40314	8.20227	8.12507	8.68463
201835_s_at	7.27575	9.08995	8.24625	8.50835	8.68592	8.65569	8.59307	7.71928	8.13938	8.6834	8.65635	9.44304	9.11964	8.64039	8.71798	9.15101	9.04658	9.09387	9.52665	6.58373	6.92635	8.71501	8.44506	7.13006
201836_s_at	7.88327	7.8018	7.87754	7.33123	8.59829	8.05939	8.02378	7.82611	7.9619	7.68858	7.75722	7.435	8.24142	7.60312	8.29796	7.50676	7.93081	7.86384	7.82917	8.48814	8.92874	8.3228	8.0761	9.39952
201837_s_at	8.81337	9.56688	9.09121	9.14137	9.38526	8.98856	9.01771	9.28486	9.19163	8.32227	8.33748	8.50492	9.03732	8.47211	8.71639	9.43378	8.98803	9.17576	9.17784	10.5045	10.4118	9.29846	9.39048	9.18384
201838_s_at	7.64556	7.39322	7.89274	7.3113	8.39119	7.40051	7.33782	7.93971	7.12181	7.73878	7.90064	9.26509	8.13084	7.66952	8.36813	7.26119	8.38185	7.31924	7.67724	7.82411	8.05094	7.73157	7.46708	7.76386
201839_s_at	4.60017	4.23772	4.1798	4.25522	5.35589	4.51838	4.99968	8.93021	4.38236	8.16104	8.01587	7.27426	10.7526	7.84131	5.42148	12.1291	9.85534	4.64848	4.4084	8.72436	8.12502	5.67017	4.7394	11.9762
201840_at	11.4201	10.7197	10.8052	11.1775	10.4233	11.3604	11.384	9.85199	11.2046	11.1304	11.2017	9.59973	10.0519	11.3774	10.3887	11.6375	10.5816	11.3267	11.4142	8.44249	8.73736	10.9256	11.287	10.2461
201841_s_at	14.1977	10.8654	14.3328	10.8236	12.9622	12.5615	12.4468	13.5977	13.0369	13.4446	13.4102	7.66052	12.3706	13.3641	13.431	13.4207	11.9343	13.2447	13.0534	7.21737	7.34326	9.11224	8.39617	6.81081
201842_s_at	9.39467	12.2297	9.71931	5.56054	11.4459	14.0333	13.9129	10.4207	10.3984	11.4356	11.4354	6.91137	10.351	11.7144	8.42604	8.98363	11.8216	13.6935	13.7798	4.0559	6.16638	6.33295	5.65356	12.1843
201843_s_at	7.42968	10.0591	6.93566	4.95019	9.24819	12.6383	12.4435	8.37655	8.29747	8.7686	8.65777	7.87769	8.1477	9.31801	6.785	6.47968	9.02212	11.5397	11.6353	3.53339	4.75027	5.42122	4.99515	9.4933
201844_s_at	8.87145	9.97273	9.89822	9.59403	9.81938	9.03849	9.15827	10.3585	9.29976	9.3581	9.28294	7.85088	10.3713	8.66894	9.03494	9.79654	8.80441	9.13246	9.31118	12.9173	12.7717	9.79823	9.66127	11.1722
201845_s_at	8.41464	10.1696	7.72622	9.40779	9.14223	9.13861	9.10662	9.46813	8.98781	9.25161	9.12072	5.48059	9.55048	9.36431	7.3841	9.68298	8.76312	8.96462	8.92757	12.8951	12.9537	10.0703	9.76646	10.692
201846_s_at	7.59081	9.87286	9.51804	9.71952	9.28855	9.12128	9.20511	9.26197	8.92068	9.44564	9.38513	11.1032	10.1715	8.23543	8.83863	10.0529	7.34533	9.62261	9.74334	10.9528	11.7043	10.4388	10.1725	8.49511
201847_at	9.54578	10.1138	9.29879	11.2509	10.7988	9.8324	9.80821	10.3317	10.8346	10.3254	10.5338	8.97929	11.262	11.045	9.53757	10.1964	11.3936	10.9131	11.0183	11.8876	11.8302	11.2102	11.1599	11.4512
201848_s_at	9.53356	10.2147	9.83914	9.39116	10.1806	9.06068	9.01661	7.80526	11.7262	8.97583	8.93122	8.04107	10.6101	9.15967	9.25983	9.11102	8.29348	11.04	10.9437	6.96425	6.95373	8.60929	8.1602	7.09229
201849_at	11.718	10.418	11.424	9.38541	11.5622	9.88014	9.90452	10.1416	12.2502	9.09861	9.08642	8.06785	11.4453	9.90634	10.8713	9.6353	8.17312	11.3667	11.1425	9.80532	8.77722	9.46859	8.9966	11.3147
201850_at	7.38428	8.55665	7.31066	9.58778	7.65022	9.15199	9.26037	9.79892	9.40529	10.0001	10.0961	9.34708	9.83486	9.95607	8.55528	8.10145	11.1074	9.36342	9.53794	6.51868	6.29608	8.86147	8.34482	7.745
201851_at	6.23024	9.65669	6.22378	8.68266	7.1265	10.0016	9.93466	9.02954	9.9391	10.0416	10.0091	9.63608	8.6997	10.181	6.66333	9.19417	9.1112	10.2284	9.9551	8.18304	8.49535	8.57193	8.53128	6.79547
201852_x_at	10.2464	4.74598	11.469	6.47057	12.4886	7.28763	7.34326	10.5752	13.0959	14.1416	14.2058	8.31111	10.4494	13.4354	9.78385	7.85127	11.8801	14.2067	14.0758	5.26997	6.06349	6.097	6.05726	9.65065
201853_s_at	8.52136	10.9428	8.7141	10.0948	9.03017	10.4689	10.5943	10.3182	10.1891	9.78113	9.91892	10.9738	9.08972	9.99733	8.90679	11.6594	10.6554	10.0739	10.0665	9.24129	9.0599	11.8852	12.0844	9.83537
201854_s_at	9.96854	10.1626	10.0116	9.34287	9.65744	9.54489	9.44883	10.3186	9.37564	9.85632	9.86405	7.65962	9.77159	9.8672	9.90588	10.755	8.45878	9.6152	9.45005	10.1415	9.99091	9.71684	9.8808	9.1131
201855_s_at	8.77217	7.88715	8.45336	8.24137	8.75011	8.71516	8.59927	9.06606	8.5292	9.23431	9.17596	5.357	8.91704	9.72678	7.65403	10.0791	7.91883	8.1369	8.15615	8.22142	8.26044	9.85448	9.92843	9.30789
201856_s_at	7.64438	8.79477	9.14716	8.71093	9.0538	8.85086	8.85859	8.46979	8.90136	8.64457	8.70134	7.8254	8.98347	8.6476	8.84624	9.18375	8.38493	8.53192	8.93322	7.20598	8.11833	8.6722	8.57812	7.90932
201857_at	11.2467	9.92843	10.4637	10.4471	11.0956	10.9911	10.9448	10.7109	10.641	10.1805	10.1496	8.85987	10.6834	10.262	10.6473	10.3737	9.96993	10.5445	10.5284	12.3819	12.8144	10.7849	10.8725	12.2728
201858_s_at	6.60609	10.1188	7.56614	13.2005	10.1358	12.4005	12.4922	6.33412	10.0865	9.04193	9.40931	6.94878	10.3072	10.0131	6.20701	3.71767	11.3745	11.8821	11.8191	9.5549	9.17923	12.8099	12.9993	5.99181
201859_at	9.96504	10.5517	9.29795	12.5892	11.2799	12.4265	12.4292	10.0662	10.6601	9.22017	9.52667	8.70349	10.7567	10.6036	9.6118	4.41619	11.836	12.0131	12.0424	12.8204	12.6263	13.2147	13.1663	10.639
201860_s_at	8.13145	8.02927	8.1464	5.79509	8.67881	9.91168	10.2635	8.96477	10.0068	8.09945	8.15299	7.06059	9.11665	9.09965	8.38593	4.27086	9.53156	11.0837	11.5788	6.63675	6.05458	5.54553	4.86846	9.91863
201861_s_at	7.21799	8.63966	8.89216	11.0231	8.73076	9.26676	9.23809	10.392	10.5484	9.74887	9.85987	10.1644	10.4173	8.06423	8.0873	9.0755	9.81499	8.60735	8.67094	13.3106	13.252	10.9661	11.1802	11.0889
201862_s_at	9.00806	9.11801	9.11313	10.6429	10.0067	9.70371	9.73636	9.64316	10.7438	9.95168	9.98086	7.49978	9.76425	10.0169	7.7924	10.6204	9.96858	9.38016	9.09764	12.677	12.4683	11.5694	11.5916	9.15093
201863_at	9.81858	10.6131	9.49195	10.2827	9.57293	10.3183	10.3346	10.3158	10.2824	10.1687	10.1113	8.98782	9.86957	10.3322	9.9975	10.6441	10.5485	10.6912	10.7514	10.0171	9.81358	9.87278	10.2131	9.62844
201864_at	10.2929	10.9742	9.92888	10.405	10.7277	10.8592	10.9971	10.3658	11.3885	10.3967	10.3444	10.2722	10.5969	9.97355	10.0486	11.4956	10.8987	11.107	10.9067	9.50704	9.72537	10.8365	10.7246	9.25432
201865_x_at	11.488	10.9113	12.4957	10.9443	10.895	9.92296	10.0352	10.5603	11.2178	11.3396	11.3172	9.04982	10.7215	11.3195	11.3066	9.43296	11.0682	9.87456	9.82439	12.5699	12.3593	11.1851	11.0499	11.7925
201866_s_at	8.99461	9.40497	9.33492	9.69184	8.92739	8.76447	8.81688	8.43992	9.61636	9.54991	9.50416	8.81806	8.80332	9.74865	8.63753	8.27981	9.35006	8.72294	8.84135	9.09462	9.13723	9.67366	9.4171	8.48816
201867_s_at	6.39876	9.17292	7.82302	8.38593	7.44362	8.10369	8.17627	8.14437	8.47638	7.65946	7.68028	7.31675	9.59439	6.99935	8.30876	9.3107	6.61738	8.99237	8.78552	7.37243	8.47543	8.53939	8.4734	8.18324
201868_s_at	3.91486	7.39195	6.42925	6.79717	5.68485	7.27591	7.49858	7.72845	6.74382	6.25453	6.12765	6.56812	9.05355	6.21539	5.52306	8.07281	5.60207	7.23118	7.60576	5.10021	5.7357	7.34598	7.35821	6.0495
201869_s_at	4.55624	8.64608	5.08021	6.58709	5.37009	6.89743	6.82367	4.15717	6.50753	7.19593	6.61543	6.4415	7.33597	5.56476	5.65409	8.13163	5.98341	6.07252	6.10209	5.86227	6.00367	6.47705	6.14055	5.161
201870_at	9.69465	10.1676	9.50088	10.4211	9.63042	10.3251	10.39	9.9115	10.2243	9.53265	9.57942	10.9975	9.62397	9.67405	10.1979	10.0429	9.94901	10.4949	10.6005	9.11614	9.3414	9.63096	9.56359	9.53197
201871_s_at	10.984	11.4637	10.3246	10.5981	9.49482	9.78008	9.77781	9.79191	9.38501	10.2382	10.2709	10.4373	9.83603	10.3964	11.1562	9.77641	10.7577	10.3977	10.4659	10.477	10.6532	10.7035	10.6644	9.22788
201872_s_at	9.59609	9.93852	9.15938	10.4743	9.43996	10.9386	10.8726	10.0477	10.3021	9.28987	9.28867	9.0841	8.77274	9.82374	9.20815	11.1515	8.31753	8.77309	8.95991	9.93065	9.86376	9.59961	9.47954	9.35447
201873_s_at	8.12781	8.93845	8.14433	9.66607	8.77845	10.5537	10.5163	10.1512	9.76155	9.03933	9.04696	7.35659	8.58137	9.35936	8.24253	10.302	8.18676	8.29754	8.24036	10.6065	9.98647	9.96522	9.80022	9.94794
201874_at	8.92814	9.82965	8.93913	9.9342	9.82846	10.607	10.7147	9.92946	10.8079	10.2947	10.3822	9.4004	9.85198	10.5066	9.47465	9.84684	10.3031	11.3532	11.4644	8.21285	8.2858	8.41388	8.04619	10.3503
201875_s_at	8.22462	9.19441	7.94585	8.65779	8.8941	9.56877	9.8551	9.54772	9.96413	9.41565	9.29044	9.76545	9.12894	9.82242	7.86413	8.6093	9.43805	10.4979	10.7845	7.02674	7.31865	7.41857	6.90065	9.25584
201876_at	8.97453	10.2593	8.943	9.21612	10.1634	11.0917	10.9675	11.0208	10.7653	10.7027	10.5516	7.75257	10.6814	10.8073	8.87521	8.99064	11.5868	10.8495	10.5609	10.2755	10.5225	7.40579	7.33483	11.7484
201877_s_at	10.3306	10.439	9.8252	9.21998	10.6349	9.1206	8.85126	10.0597	9.71354	10.0859	10.0028	7.6759	9.29709	10.2313	9.61673	9.85395	8.96657	9.38893	9.43629	10.5886	11.1018	11.3286	11.6815	11.6449
201878_at	8.4505	8.34835	9.26118	7.50513	8.9755	7.74982	7.7719	8.30683	7.76472	7.55322	7.51404	8.19357	7.63487	7.42997	8.05975	8.98815	7.37082	7.39341	7.84845	10.1146	10.4066	8.02712	7.69634	7.75059
201879_at	8.38972	9.08337	10.6768	9.18912	9.4422	9.47463	9.52116	10.6282	9.22502	9.77606	9.60847	9.88404	10.0469	9.28297	9.26473	9.85473	7.95061	9.01207	9.33687	9.60831	9.99195	9.82805	9.62703	9.4828
201880_at	9.42963	9.02511	9.6597	9.36825	9.34733	9.07655	9.04307	9.24481	9.08716	9.99122	9.86589	5.65804	9.13651	9.69666	9.15911	9.47187	9.04568	8.50213	8.30147	10.4379	10.4782	9.59378	9.41513	9.69306
201881_s_at	8.77745	9.50157	9.01673	8.95941	9.18889	8.68071	8.65332	8.97549	8.77694	8.52753	8.38813	8.51211	8.42837	8.70875	8.06271	9.72177	7.66423	8.44578	8.59669	9.66616	10.1722	8.71667	8.76348	6.67465
201882_x_at	4.83787	4.58949	6.13269	5.7179	5.20299	5.09859	4.82944	5.90384	5.77778	7.0168	7.04948	8.32135	6.3219	7.21711	6.03498	5.27068	5.9297	5.27652	5.1228	5.64885	5.41704	6.57132	6.11883	4.19918
201883_s_at	8.94751	9.10216	8.67204	9.94685	8.21281	8.75049	8.77482	9.53138	9.36863	8.87444	9.01043	9.31575	8.95586	9.06153	8.77278	9.04421	10.0696	8.79458	8.49336	7.9627	8.01889	9.4756	9.73477	9.46092
201884_at	7.6341	6.96462	8.1572	7.40113	7.73158	7.19653	7.11599	10.1036	7.3213	8.55917	8.63567	8.8366	7.7338	8.97222	9.45791	10.6128	9.51404	7.76867	7.94475	7.70655	8.10219	7.74145	7.42037	7.84504
201885_s_at	11.8667	12.0778	11.8706	11.3365	12.4257	12.2108	12.3171	11.2721	13.178	12.3229	12.3645	12.1252	12.3356	12.0106	11.7365	10.3366	12.5526	13.835	13.7809	12.0352	11.9619	10.4068	10.54	10.6655
201886_at	9.99648	9.05674	9.62662	9.76844	9.26403	9.00564	8.94347	9.35231	8.88722	9.41919	9.42279	11.5376	9.25601	9.28834	10.6356	9.84874	9.80576	9.60489	9.74367	9.64952	9.29249	9.90334	9.94441	9.54849
201887_at	10.5519	8.9367	9.55055	6.89459	9.4178	10.2697	10.1334	10.5064	10.1446	9.98782	10.1126	8.32928	9.84651	10.4951	9.85927	9.80054	10.1141	9.8308	9.61437	7.86556	7.58976	6.88775	6.28086	10.6354
201888_s_at	7.19242	7.69469	7.11404	5.12132	6.72094	7.78115	7.58225	8.47441	8.21782	7.20446	7.2551	6.06587	7.01922	7.91118	7.88903	8.41174	7.47064	7.25077	7.84115	4.50165	3.96913	4.52552	3.2029	7.87555
201889_at	9.19732	9.46578	8.72758	9.79198	10.3626	10.4456	10.3243	9.91771	10.9192	10.421	10.2441	5.92091	10.1423	10.4963	7.9349	8.78415	8.39141	9.86092	9.94201	10.1787	10.6164	8.0644	8.65547	10.8682
201890_at	3.91879	11.7802	5.14671	11.412	6.11361	11.2127	11.1776	10.8191	11.0191	8.09953	8.52598	6.81742	6.29138	8.71904	5.67365	11.5077	5.94778	6.54749	4.9723	9.86512	7.60682	7.55496	8.15644	9.23834
201891_s_at	13.9109	14.1352	13.6697	14.4813	14.0639	13.5916	13.6214	14.446	13.6829	14.3429	14.3763	10.3004	14.0455	13.4292	13.4984	12.1463	15.5402	14.0333	14.0457	14.3979	14.6488	14.412	14.3615	14.6155
201892_s_at	12.7537	12.8643	11.7427	12.1431	10.1072	11.7689	11.7735	11.7796	11.4156	11.9039	11.8303	6.29206	10.1908	12.3483	12.0148	12.0962	10.7443	12.0544	12.0335	13.094	12.785	11.0248	10.8791	12.2434
201893_x_at	12.6092	7.51151	12.7444	7.88912	13.4369	7.9204	7.81596	11.0314	12.017	14.5535	14.4879	8.43663	10.9807	12.9291	12.2725	7.33875	14.1999	11.9009	11.7813	7.0534	7.12202	8.04889	7.56815	11.2813
201894_s_at	8.53664	10.4458	8.67693	10.8854	9.60953	10.8764	10.7596	10.6651	11.3257	10.3196	10.3171	9.51806	9.76465	10.6674	8.50981	10.7556	9.32224	10.0123	9.80117	10.5881	9.50905	10.7827	10.8327	9.03719
201895_at	10.3722	10.047	10.5604	10.941	9.77625	9.31064	9.32899	9.28873	9.66315	10.071	10.0848	10.8994	9.90586	9.47796	10.4761	9.75396	10.1872	10.3023	10.379	7.87869	7.22063	10.4989	10.3556	7.87115
201896_s_at	7.33355	9.98748	7.30814	7.95101	7.83773	9.36362	9.3693	8.48411	9.54807	7.93607	8.00372	9.80194	7.75091	7.92496	8.23369	10.1204	8.12102	8.29748	8.61142	6.84149	7.38957	7.37084	7.41584	8.01408
201897_s_at	9.01051	11.8225	8.95443	10.9906	8.89503	10.9846	10.9865	10.7967	10.9175	9.80856	9.97914	8.60894	9.48441	10.2295	9.26605	11.5696	8.97541	8.87	8.46578	8.20271	7.31066	8.37032	8.7065	9.72455
201898_s_at	9.99957	10.5726	10.3333	10.4352	10.1648	10.7612	10.7647	9.71407	10.7646	10.2359	10.283	9.83477	9.39926	10.2469	9.71296	11.2862	8.99793	10.2494	10.3251	10.8866	10.629	9.75547	10.0797	8.57854
201899_s_at	11.1337	10.5149	10.8619	10.6628	10.8938	11.0157	11.0402	11.1398	11.2726	10.4458	10.4484	7.21115	10.4074	10.5639	11.0179	10.9559	9.8002	10.5875	10.4788	11.4612	11.3612	10.0597	10.4638	10.7452
201900_s_at	9.38933	10.6394	9.66886	11.1082	9.77112	10.237	10.2731	11.2648	10.5214	10.4133	10.4566	9.1345	11.8285	10.7864	10.0282	10.1829	10.7135	11.3499	11.449	10.7878	10.9083	9.77867	9.77808	9.99723
201901_s_at	9.03594	11.1445	11.4505	11.4516	9.96566	10.4127	10.5046	11.3315	10.7442	10.6583	10.5801	11.0655	11.2377	9.68151	10.2541	11.8661	8.91771	10.4247	10.217	12.4282	12.7036	11.5272	11.7403	10.7632
201902_s_at	4.68398	6.44452	5.91997	5.85244	5.55264	5.7841	5.43215	5.62176	5.29742	5.18805	4.92596	7.7383	5.04824	5.72375	5.79293	5.86647	5.82237	5.46402	5.83647	6.65032	6.30232	6.64155	6.26075	5.10754
201903_at	13.68	11.8841	13.2641	11.3138	12.6017	10.7545	10.901	11.0582	10.9477	11.1826	11.2824	6.75177	11.1128	11.6253	14.1927	11.2069	9.73416	12.0392	11.5779	8.48462	8.52892	10.2593	10.6114	9.03572
201904_s_at	7.80749	10.1782	8.37486	3.75773	8.7741	8.2923	8.1792	8.97367	8.88174	10.5724	10.464	7.38153	9.80154	9.61692	6.08048	4.17288	9.90202	7.63616	7.88952	8.9127	8.66851	4.81095	4.99819	11.11
201905_s_at	3.68954	8.30894	4.565	4.14594	6.46416	6.59765	6.40152	5.24615	7.1804	8.10194	8.03433	6.95105	6.88178	8.45253	5.33448	6.23069	6.45882	6.35147	6.92499	7.6765	6.66386	5.15404	5.17582	6.69932
201906_s_at	9.95211	10.1828	9.33334	5.14931	9.96293	9.04322	8.797	9.83537	8.92358	10.6869	10.5285	7.52543	10.6334	10.4142	9.12378	7.83387	10.0211	8.9526	8.41464	9.49467	8.9985	7.55546	7.25286	10.9762
201907_x_at	4.20935	5.88099	5.36122	6.03169	5.46702	4.29098	4.32453	5.44185	5.48925	4.77944	4.79858	7.67171	6.17157	4.16934	5.3945	7.19516	6.11693	4.92097	4.68592	3.10486	3.96679	4.88288	4.93656	3.65121
201908_at	8.71616	9.66863	10.0926	9.48774	10.435	9.73805	9.71432	10.8345	9.68099	10.4302	10.3407	8.71685	9.49365	9.55041	8.68988	10.1585	9.07092	10.3706	10.2504	8.98261	8.31969	8.58843	8.64945	10.4425
201909_at	10.5098	7.15457	9.76429	11.1086	11.0132	9.73251	10.0992	10.9999	10.2889	10.5972	10.5957	9.46074	9.53262	11.8135	12.7156	6.90716	10.0447	7.65361	8.22497	13.2352	11.8009	13.4919	13.4497	7.4436
201910_at	7.37524	8.88477	7.13536	8.01335	8.19654	9.42792	9.45828	7.57447	10.405	8.6296	8.59966	8.01306	10.6261	8.97219	7.8025	8.02934	10.1853	10.6585	10.7817	4.95024	6.58336	7.5247	7.06481	12.2602
201911_s_at	8.34075	8.70684	8.04665	8.09977	8.01391	9.02986	9.05759	6.46238	10.2207	8.25531	8.12288	6.4896	9.87899	8.08688	8.80109	8.61953	9.22097	10.3379	10.6412	5.5546	7.08811	5.31454	4.98466	8.5465
201912_s_at	10.1596	9.12033	9.97968	10.8618	9.50825	10.4158	10.4896	10.3305	10.6552	9.09369	9.17097	15.2526	9.30846	9.5243	9.67999	11.61	8.74914	9.52164	9.45323	9.49196	9.97128	10.2055	9.96968	9.08755
201913_s_at	9.63353	9.96094	9.28487	10.0123	9.29818	9.33438	9.30856	9.94787	9.22429	9.69566	9.74417	10.636	9.77898	9.92985	10.0175	9.11002	10.1353	9.81178	9.92628	9.00853	9.41692	9.41085	9.60966	9.28974
201914_s_at	7.55104	9.25582	8.07978	9.59373	8.39365	9.14289	9.11668	8.93767	9.4399	9.32492	9.27496	7.73899	9.57659	8.31861	8.90017	8.53201	7.64415	8.64586	9.14434	9.45933	10.1604	9.17527	9.09173	9.67692
201915_at	6.47913	6.72595	7.08875	7.14744	7.58091	7.20285	7.1836	7.32078	7.08296	7.13415	7.24163	6.90871	7.73882	7.00283	5.97547	7.1949	6.94717	6.73699	7.00383	7.231	7.54998	7.61615	7.27716	8.26405
201916_s_at	9.19883	10.2667	9.0097	10.0445	10.2555	10.4316	10.3635	10.1393	10.5179	10.0971	9.9662	7.97698	10.0083	10.2523	8.64151	10.1071	9.10792	9.75639	9.54571	11.8828	12.1641	10.1894	10.1076	10.9969
201917_s_at	7.87731	9.89265	10.5781	9.99346	9.46928	8.65677	8.62362	9.76222	9.72429	8.79807	8.7255	8.02319	10.3852	7.28626	9.49812	10.1614	7.23576	8.86458	9.13424	11.3214	11.7274	10.5077	10.2789	10.1188
201918_at	7.83229	9.31955	11.0552	9.80477	9.77613	9.08828	9.03454	10.1311	9.23687	9.0175	8.81465	7.65145	10.5635	7.93738	9.87784	10.2169	7.46782	8.74886	9.19526	10.8844	11.0597	10.3827	10.1145	10.6491
201919_at	10.8666	10.376	11.353	10.8141	11.4968	10.048	9.92807	11.1412	10.2542	10.7156	10.6585	9.17673	11.1811	10.3662	10.789	10.8934	11.0418	10.0817	9.9751	12.3583	12.5207	10.9115	10.6745	12.2627
201920_at	8.33033	11.8571	8.36074	10.5086	8.8467	11.4705	11.375	10.5869	11.7531	8.18632	8.52654	4.82802	9.36136	8.37886	7.58725	10.3243	10.0317	10.7253	10.5737	11.4791	10.6638	10.1481	10.6912	9.7047
201921_at	10.6185	10.8903	9.39815	9.24035	10.8618	10.8997	10.7993	10.2017	11.1299	9.3452	9.27327	5.78461	10.105	10.0417	9.46169	10.5628	9.65251	10.3784	10.4975	10.96	11.3256	10.2486	9.90224	10.7668
201922_at	12.3901	12.8388	11.6513	12.291	11.1754	11.4992	11.488	11.7697	11.2869	11.4298	11.3692	9.38359	11.5175	12.0546	11.5882	11.8457	11.0665	11.3434	11.2282	13.8774	13.649	12.7215	12.5143	12.5746
201923_at	10.7289	12.1161	9.92529	10.7209	10.6969	11.6837	11.7221	10.5882	12.3979	10.2597	10.293	7.35718	10.4209	11.1066	10.1892	11.544	10.2416	12.7039	12.8519	10.6925	10.7382	9.24806	9.10191	10.6691
201924_at	12.0143	10.2343	12.1959	11.6528	11.5493	10.2111	9.91497	10.8604	9.35513	11.1724	11.0435	9.44512	12.2247	10.4592	11.222	9.50867	10.2612	10.1205	9.75041	12.325	12.6787	11.3754	10.8284	11.2285
201925_s_at	9.69742	8.91309	9.05351	8.2829	9.43036	9.50879	9.02945	10.2075	8.92128	10.1169	9.85727	7.14007	7.66642	10.0597	9.3916	8.74402	10.3431	8.95257	8.48476	11.7239	11.9451	10.3776	9.69112	9.46762
201926_s_at	8.99665	9.11161	9.2477	8.53224	9.5146	9.09065	8.81867	10.3195	9.00367	10.5162	10.4154	10.0083	7.94568	10.7068	8.01888	9.73964	10.9824	9.87377	9.59741	9.19503	9.57461	9.57356	9.28003	8.88832
201927_s_at	5.5234	9.25322	6.07421	6.32771	7.27047	7.4949	7.52649	7.34665	8.77494	7.7215	7.71421	6.88858	9.63553	7.82076	6.09622	9.52274	6.11886	7.32757	7.52456	6.70173	6.8885	6.69165	6.10007	9.96253
201928_at	8.45841	9.73544	7.95479	7.94156	9.18925	8.77615	8.6706	9.40587	8.92567	9.38594	9.41882	7.73232	10.2035	9.14161	8.34059	10.0425	9.3059	8.07044	8.00323	7.83951	8.1054	7.96901	7.26141	10.6616
201929_s_at	7.25581	9.00692	7.37565	7.21109	9.10424	8.4648	8.44674	7.73371	8.49468	9.38768	9.361	9.14345	10.2901	8.90583	7.32341	10.2473	8.16414	7.47297	7.37541	4.19997	5.30953	7.50297	6.96447	7.92052
201930_at	9.93191	11.2363	9.15045	11.2872	8.98025	10.7225	10.594	10.1449	10.5996	9.38839	9.58497	7.66948	9.35467	10.0272	9.14407	11.686	8.64375	9.38694	9.29844	11.6492	10.7993	10.0417	10.4773	8.5083
201931_at	11.8623	10.6788	11.3481	11.9708	11.4986	10.7583	10.7685	10.3267	10.7169	10.2401	10.2525	7.95418	10.5413	10.1408	11.3201	11.7444	9.18918	10.2129	10.1244	9.77488	9.16236	9.89575	10.2222	9.03925
201932_at	7.6252	8.26536	9.04417	9.66492	8.71355	9.29482	9.31033	9.0593	9.38026	8.85047	8.82603	7.35969	9.54985	9.24171	6.91983	9.26754	8.71056	10.059	9.65995	7.14804	6.04048	8.3445	8.14064	7.68967
201933_at	9.97013	9.62669	8.82415	9.71957	8.38111	9.66065	9.75441	9.54643	9.26963	9.35207	9.38199	9.52688	9.06101	9.95918	10.072	10.3731	9.59519	9.79287	9.69053	8.6614	8.33907	9.19117	9.53086	9.20029
201934_at	11.4096	10.7408	10.8683	10.8102	10.992	11.3664	11.3114	11.0179	10.826	11.0245	11.0035	9.3031	10.257	11.0743	11.1264	10.2363	10.5596	11.295	11.1606	11.9873	11.8731	12.0808	12.0028	11.6795
201935_s_at	8.63855	9.42637	10.1882	9.2948	9.0175	9.13037	9.0301	9.52709	9.53764	9.0349	8.95099	7.28064	9.23081	8.35982	8.67355	9.96767	7.68532	8.85165	8.53432	8.89206	9.85221	8.16865	9.02008	8.92519
201936_s_at	8.75101	8.11031	8.73453	8.00889	8.07918	7.85599	7.57436	9.06514	8.3359	7.5692	7.38541	4.57113	7.85344	7.25168	8.4145	7.88172	7.1104	7.54961	7.09213	8.31938	9.05654	7.01336	7.95556	8.05255
201937_s_at	9.69961	8.83726	9.38597	9.37179	9.02828	8.52058	8.96432	8.87569	8.52752	9.14982	9.22232	6.50507	8.91478	9.09458	8.04786	10.4121	8.5374	9.49206	9.23576	7.41681	7.05986	8.80423	9.0544	8.31136
201938_at	11.3903	11.9903	10.7871	11.499	11.2079	12.511	12.4381	12.4121	13.163	10.9147	10.9621	6.55367	10.9324	11.8434	11.144	12.1785	10.3354	12.3592	12.0037	13.1066	12.7701	9.68546	10.0151	12.566
201939_at	7.80482	9.56577	6.24925	4.2126	8.7772	11.3189	11.4356	10.2985	9.30868	9.50708	9.35051	5.21806	8.72812	9.68746	6.04335	10.4334	7.96907	8.36522	8.50343	8.73714	8.45847	7.46793	6.68803	10.6885
201940_at	7.76825	9.3364	7.83382	7.63693	8.55352	9.57101	9.51437	8.66293	8.7101	8.63076	8.52452	6.11537	8.42147	8.70209	7.74391	7.99604	8.23622	8.42738	8.67393	8.84085	8.15368	7.80588	8.21802	8.90153
201941_at	8.66443	9.63723	8.21592	7.78184	9.32582	10.3426	10.3033	10.3297	9.53587	9.33161	9.38386	7.81965	9.66174	9.48405	8.53998	8.62733	9.39865	9.65066	9.83756	9.56718	9.09415	8.96359	9.04122	11.2187
201942_s_at	3.15359	8.46509	4.47473	4.98793	6.37606	8.19149	8.36421	6.95442	7.74314	5.2358	5.17406	5.123	6.40424	6.58717	4.87589	8.05964	5.48455	6.88491	8.04234	6.42332	6.51965	5.8198	7.02004	4.32647
201943_s_at	5.36141	9.03754	5.35231	6.77413	7.87286	9.16541	9.08417	8.59363	8.39475	7.78251	7.75978	6.31462	7.65088	8.56879	4.7509	8.50665	6.13451	7.6734	8.25477	8.52685	7.17651	7.50519	8.01019	8.51207
201944_at	10.211	12.2606	9.8002	10.0686	11.2358	11.1393	11.0987	10.7502	11.2032	11.1224	11.1595	9.03079	11.1443	11.5117	10.2413	11.3544	12.0039	10.9018	10.5981	10.3994	10.0958	10.0506	10.1024	11.1116
201945_at	8.14069	8.15812	9.12951	8.72832	8.49303	8.8358	8.75593	8.80266	9.03444	9.02774	9.07204	12.2545	8.6541	8.92237	9.46339	7.55287	9.40096	8.21653	8.25584	7.82825	7.83506	8.65397	8.49116	7.99768
201946_s_at	7.89513	11.8345	8.91844	10.5162	9.5517	11.6258	11.6297	9.08903	11.1613	9.58762	9.59486	9.18669	9.96423	10.2867	7.67898	12.2972	7.64288	10.6275	10.9178	8.63264	8.0803	10.1908	10.236	7.74932
201947_s_at	11.2549	12.3005	10.5497	12.4008	10.8506	12.2459	12.2224	11.9522	11.9401	10.9732	11.0481	8.88769	11.3687	11.4161	10.4596	12.6725	10.8321	11.799	11.7341	13.5478	13.5246	11.2979	11.3551	11.3367
201948_at	8.08291	8.88649	7.93295	9.03471	7.85156	8.92243	8.87159	9.41156	8.93861	8.34518	8.42864	7.522	8.14259	8.33964	7.41595	8.92219	7.81697	7.90124	7.77791	10.6653	10.0147	8.47487	8.36437	9.25031
201949_x_at	10.9271	10.8605	10.4236	10.9705	10.4023	10.9832	11.0247	9.92145	11.1674	10.5756	10.6164	9.25981	10.0951	10.7709	10.5686	10.9643	10.0704	11.5887	11.6582	9.87147	9.59265	11.6706	11.7144	9.50105
201950_x_at	9.86441	11.4911	10.8412	11.9546	10.4924	11.166	11.2538	9.50142	11.9498	10.844	10.9386	7.42631	10.53	10.8816	9.89712	11.4522	10.4829	11.8302	12.1124	8.89183	8.86153	11.7369	11.9909	7.99319
201951_at	2.81718	10.4305	5.23743	8.87372	5.11751	10.4834	10.8562	8.27107	11.9986	8.71941	8.46636	5.5177	8.52892	7.11128	4.34338	9.42159	7.9451	9.20908	9.53068	7.4089	7.70436	5.95917	5.05086	8.47635
201952_at	7.9937	11.3697	7.7795	10.7342	8.95313	11.9467	12.2034	10.7727	12.7805	10.1332	10.0883	6.83021	10.2463	9.74285	8.10953	10.6658	12.0159	10.5556	10.5015	11.5045	11.7934	8.43452	8.22267	12.8452
201953_at	9.16595	10.0315	9.64432	9.96141	10.1528	9.65296	9.65992	10.0707	10.3381	9.51085	9.61635	8.91343	10.559	9.50184	9.84606	10.5708	10.7587	10.2871	10.4648	7.76798	7.267	11.0393	11.1885	8.29129
201954_at	8.89301	10.9341	8.75419	12.4036	9.39195	11.5312	11.4967	9.35075	12.1102	9.96256	10.2169	8.32825	10.3613	10.2851	8.68975	11.3939	11.7352	12.1398	12.2039	10.6253	10.2642	12.1931	12.5596	8.9917
201955_at	9.35558	10.9066	9.38502	10.9821	9.83417	10.9593	10.8822	10.8648	10.6199	10.8841	10.9362	8.65213	10.4835	11.1566	9.25178	10.9009	9.89503	10.2936	10.4485	11.4364	11.3771	10.6361	10.4553	10.5554
201956_s_at	11.789	9.54873	11.5105	10.2788	10.7777	9.70663	9.66208	10.2911	9.96332	10.4157	10.2971	5.79222	10.1995	10.0793	11.2196	9.38631	9.58028	9.84119	9.96529	9.84917	10.4131	9.68454	9.69964	9.91444
201957_at	11.2477	8.08177	11.4169	7.85929	12.4018	7.20382	7.30989	8.27646	7.75187	9.77042	9.84122	9.33311	9.24177	9.53738	11.3949	8.28191	10.0962	8.21854	8.51698	7.47417	7.13666	8.3575	8.20275	9.24515
201958_s_at	3.2014	2.965	4.41291	3.54389	6.38541	2.39127	2.44364	4.35236	3.02787	4.40799	4.29563	6.02856	3.61661	3.23265	4.85718	2.71747	5.20023	3.21867	3.88653	2.78461	3.01432	3.07523	2.94931	3.64722
201959_s_at	9.00063	7.98298	9.86886	10.8633	10.1416	9.08896	9.06812	10.3554	9.08719	10.5779	10.5372	6.63806	9.77981	8.11439	7.79747	8.37291	9.55092	7.17347	7.04676	11.0111	11.7605	10.5098	10.4107	9.81838
201960_s_at	9.8896	8.51894	10.1167	11.1934	10.1199	9.66565	9.55757	12.2129	9.75498	11.4031	11.3112	6.19759	10.0372	10.7511	9.31563	8.81601	9.3035	8.64558	8.27351	11.523	12.2051	11.6963	11.6047	10.4995
201961_s_at	6.95803	8.266	8.42749	6.90271	6.75664	7.7087	7.48143	7.59302	7.44998	6.2859	5.73482	6.03157	7.04228	6.40735	6.59046	7.91656	6.16201	9.06946	9.22956	5.06916	5.07186	5.46031	4.92264	7.49124
201962_s_at	9.02547	7.92814	8.39147	7.93621	8.47139	7.21163	6.89495	6.21117	6.71147	6.81104	6.13262	6.24916	7.87078	5.4417	8.19708	8.33252	6.21615	8.29311	8.6869	8.48165	8.38912	7.51138	7.71158	6.89297
201963_at	11.9214	7.6734	11.8978	9.85959	11.4931	8.40382	8.29628	10.1075	8.52997	12.0891	11.7969	5.98366	11.4446	11.6451	11.9385	8.08933	9.68352	8.77522	9.06636	11.4502	11.3952	7.59428	7.51472	10.136
201964_at	8.72478	8.8418	8.53286	9.58528	9.59127	9.35568	9.35642	9.351	8.64848	9.40274	9.50712	7.61007	9.28475	9.09791	7.92731	8.96889	9.58258	8.58381	8.37342	9.3133	9.81624	9.42422	9.48055	10.1944
201965_s_at	8.24687	8.79934	8.43572	10.0639	8.1046	8.68444	8.70521	8.7782	8.56992	8.65334	8.68438	6.19934	8.75903	7.97464	8.24155	8.36237	8.99886	8.29014	8.34404	9.03132	9.84977	9.65094	9.72663	7.7595
201966_at	12.6984	11.1478	12.2954	11.4417	12.0223	11.2158	11.2443	10.9147	10.7601	10.7988	10.8715	10.3791	11.3532	11.0352	12.7217	10.7481	10.7609	11.3986	11.3549	9.76624	9.28449	10.6361	10.6084	11.2111
201967_at	9.19507	9.15935	8.94596	10.2123	9.32447	8.66022	8.66011	9.17585	8.40759	9.94732	9.86161	7.5153	9.35964	8.36642	8.75672	8.62707	9.97135	8.45421	8.13061	9.14578	9.6547	9.57203	9.64823	8.73415
201968_s_at	14.6153	11.7946	14.3708	10.8727	12.4014	9.59695	9.60902	10.9374	11.9146	10.6934	10.729	8.78189	11.3195	11.2235	15.3248	7.89028	11.1873	13.4724	13.403	11.154	11.2475	9.72369	10.0205	11.6403
201969_at	8.45715	9.92844	8.35623	8.34874	8.36812	9.05959	9.09419	8.53196	7.90834	8.61914	8.56182	9.61652	8.11794	8.61497	8.88955	8.0848	8.7631	7.7987	7.72128	9.80758	9.57711	8.49831	8.45282	9.86067
201970_s_at	7.31294	11.31	6.66043	10.8624	8.09113	10.1195	10.0932	8.91708	9.0613	8.80964	8.83047	5.72387	8.84097	8.61839	4.14225	10.34	8.89769	7.44386	6.14063	10.549	10.1857	9.56361	9.84242	7.81963
201971_s_at	4.31019	8.90384	6.49926	8.46161	7.16	8.8061	8.71002	6.21682	8.66207	7.62724	7.43309	7.33334	8.13801	6.91319	5.29144	10.0179	5.52431	7.61271	8.07247	4.55342	5.53281	7.90799	7.71763	4.25287
201972_at	9.84285	10.4178	9.77692	11.325	10.4496	11.314	11.2083	12.3515	10.8723	10.9771	10.9649	10.0396	11.796	11.2981	9.6882	10.988	10.5995	10.6553	10.718	12.1195	12.5757	10.1081	10.055	11.9932
201973_s_at	11.5096	11.3364	11.1177	11.3472	11.0536	11.6207	11.5887	11.6021	11.6881	11.4138	11.3689	7.57878	10.9335	11.3506	11.1693	12.0437	10.6584	11.4896	11.3669	11.8967	12.0057	11.6116	11.5835	11.2835
201974_s_at	8.32049	7.67957	8.62808	7.94301	8.0412	7.02762	7.09766	8.40873	7.32529	8.21686	8.24819	10.9058	7.95233	7.2699	8.96453	7.78039	8.26416	7.54128	7.76412	7.2607	7.34837	8.24036	8.0224	7.60365
201975_at	11.5157	9.32884	11.1498	7.96728	9.84634	9.77142	9.81431	11.0746	9.72911	10.4549	10.4112	6.29914	9.07361	10.1797	10.1929	8.92619	8.407	8.32511	8.27614	10.0476	9.83402	9.55251	9.39074	10.5047
201976_s_at	8.29297	8.87479	8.51952	6.23247	8.5262	10.9777	11.2072	9.81388	11.5252	9.92369	9.98493	8.45785	9.5141	9.96006	8.21721	9.1103	9.95202	10.0182	9.75992	7.46789	6.41349	5.33406	5.00846	9.4326
201977_s_at	7.84472	9.46228	8.89674	7.90314	9.34365	7.85615	7.76707	7.69175	7.45185	8.02117	8.0746	9.81194	8.92283	7.49139	8.37502	7.66362	8.17336	8.46548	8.73385	7.1395	6.94744	7.89344	7.68914	7.07701
201978_s_at	9.1796	10.3726	8.24504	8.40858	8.16126	7.87146	7.66457	6.97925	7.77439	8.67162	8.5879	8.76114	8.56925	6.84338	8.81644	7.49609	9.50866	9.17845	9.4417	8.71278	8.70509	8.66515	8.72145	7.93231
201979_s_at	6.30219	9.11494	8.40397	8.89713	8.0286	8.84626	8.88093	6.26879	8.75804	7.93735	7.95377	7.25147	7.41966	7.8217	6.8083	8.96588	6.59017	8.80517	9.06529	5.35766	5.65095	8.05822	8.26027	5.46018
201980_s_at	8.35026	11.022	8.48475	10.1414	9.22093	10.2618	10.2018	9.56212	11.2122	9.76262	9.78685	11.4806	9.16538	10.2947	8.1491	9.59197	8.93684	10.1802	10.5792	9.82651	9.35643	10.1653	10.4625	9.77369
201981_at	5.79957	6.12204	6.14878	5.09894	6.60936	7.03967	7.2141	6.20073	8.03755	6.61288	6.65921	8.64935	7.05658	6.53899	7.1161	5.25516	7.04257	7.06735	7.66045	5.7854	5.90594	5.73596	5.33822	6.55108
201982_s_at	5.07705	7.25169	5.69094	5.71838	5.92685	7.18067	7.50083	5.60292	7.3971	6.88036	6.69116	8.21185	6.30137	6.60147	6.84288	6.67649	6.52605	7.26034	7.7163	5.97519	5.66814	7.46143	7.04808	5.26558
201983_s_at	7.66823	10.3058	10.3739	4.5163	8.5212	8.91294	9.57405	12.3213	9.82312	11.0797	10.9571	6.46472	10.8563	7.71405	8.35624	7.2599	8.21114	9.69812	9.33497	4.81283	5.73794	4.80263	4.53109	9.20533
201984_s_at	8.27132	9.26757	8.32564	6.41586	8.42503	8.69831	9.11677	9.96184	8.48101	9.61846	9.49204	9.65934	9.12501	9.58258	8.80693	7.02648	8.23903	8.32721	8.4114	6.45249	7.25656	7.21357	6.9846	9.37428
201985_at	8.92294	8.73195	8.71842	8.63979	8.8854	9.16056	9.01138	9.45858	9.43395	9.26499	9.20834	7.90015	9.27176	9.21778	8.42485	9.97246	8.38124	9.01349	9.04572	9.64937	9.44863	9.14304	9.17808	9.69744
201986_at	9.70206	9.60642	10.5137	9.94655	9.81643	9.48113	9.48866	11.262	9.25328	9.96386	9.8332	8.9473	9.87818	8.54906	9.44191	11.2425	8.63623	8.34835	8.50589	10.8709	11.4226	9.4908	9.43809	11.2955
201987_at	10.7701	9.90834	10.6938	10.0923	10.3185	10.1483	10.0832	11.0993	9.8152	10.3161	10.221	7.17609	10.4428	9.64999	10.0716	11.2094	9.51116	8.77163	8.67038	11.4932	11.877	10.0509	10.0928	11.8403
201988_s_at	7.88383	9.99085	8.19433	8.52943	9.30077	8.79282	8.73755	8.04537	9.14821	9.52833	9.45559	9.38586	9.59418	9.6187	8.40721	9.41132	9.16621	8.99332	9.30452	7.02821	7.45785	9.5973	9.06853	8.95532
201989_s_at	9.27227	11.0876	8.95982	9.03107	10.1759	9.6351	9.56143	9.32734	9.8294	9.98279	9.93285	9.97299	10.5504	10.3377	9.22529	10.0426	10.0578	9.72178	9.85846	8.74442	8.6939	10.6431	10.0313	11.0599
201990_s_at	8.33704	8.57052	7.82257	8.0983	9.02137	8.15812	8.07609	8.04056	8.3944	9.43517	9.25835	7.58916	9.85536	9.47283	8.07466	8.28518	8.81904	8.31091	8.39825	8.35943	8.32519	10.2195	9.47249	9.465
201991_s_at	10.4791	12.2405	11.9341	10.4292	11.8778	11.5593	11.4972	11.5842	12.1134	11.2417	11.1765	11.7081	10.6986	8.39595	10.1892	11.7888	9.687	10.5098	10.4474	12.2456	12.374	11.1798	11.1118	11.4781
201992_s_at	7.43534	9.76004	8.58124	8.25281	9.41719	9.70522	9.57326	8.62159	9.95744	8.45643	8.35242	8.28212	8.7277	8.41828	8.11876	10.0307	7.69681	8.36366	8.29698	7.92089	7.55614	8.94569	8.78536	7.66783
201993_x_at	10.8155	10.9108	11.2486	11.9134	10.8321	11.7095	11.8063	11.6769	11.2837	11.0306	11.0237	7.08529	10.8975	10.5085	10.3715	11.0097	10.781	10.2361	10.0543	13.2081	13.5532	12.2598	12.263	11.9164
201994_at	12.9937	12.226	12.7533	12.1913	12.483	13.0577	13.0448	13.5722	13.1763	12.2147	12.1928	8.17566	12.3166	12.4258	12.8945	12.9415	11.8975	13.6014	13.5071	13.2991	13.5109	11.4636	11.2847	13.6743
201995_at	7.90875	10.4494	8.38795	7.73108	8.63286	10.8746	11.113	10.1637	11.3392	9.3932	9.56988	6.95788	9.35311	9.61174	8.50655	8.10129	9.35066	11.0457	10.9757	6.8505	7.40789	7.37561	7.10013	8.03651
201996_s_at	7.12104	8.54208	8.93216	8.54299	8.04824	8.41793	8.40063	9.59143	8.79778	7.54398	7.59493	7.53368	9.36099	5.81532	8.29459	8.97703	6.72453	8.1406	7.69435	11.427	11.4071	9.38436	9.28638	9.77601
201997_s_at	9.31811	9.90345	9.69295	10.1934	9.90697	9.90569	9.9347	10.3704	9.38603	10.3713	10.4251	9.36943	9.87209	9.54947	9.20545	9.87935	9.96217	9.04372	8.94234	11.392	11.3689	9.86359	9.77441	11.8607
201998_at	9.17031	8.52865	9.35568	12.3919	10.2851	9.4848	9.77858	8.90515	6.82816	9.03079	9.15651	9.75092	10.3592	8.9564	9.62387	6.5301	10.9385	7.81456	8.22752	9.26274	10.2811	11.6208	11.5274	9.30755
201999_s_at	11.5927	11.8656	11.0443	10.7361	11.3761	12.1651	12.217	11.5328	12.2938	10.6635	10.729	8.78637	11.6229	11.0346	10.9165	11.4523	11.5466	12.2846	12.2294	12.2565	12.2212	11.55	11.3646	12.3692
202000_at	11.0071	9.07185	10.3111	9.46393	10.6378	9.21466	9.18731	9.7925	9.30355	9.43379	9.32939	9.56181	9.65174	9.85	10.4083	9.35377	9.90356	9.37448	9.40125	9.8341	9.67878	10.0085	9.96603	10.1691
202001_s_at	13.2887	11.0203	12.5524	11.2077	11.9994	10.9815	10.9413	11.8935	11.2103	10.6444	10.6843	9.64622	10.9198	11.416	12.8377	10.9944	9.78887	10.9668	10.734	11.6598	11.363	10.9024	11.0101	9.60303
202002_at	5.57686	6.48331	7.79595	6.71834	6.15168	6.19464	6.33216	7.03081	5.82659	6.25712	6.44164	9.18798	6.77457	5.86521	7.13166	6.1764	6.85571	6.22282	6.85109	5.23751	5.42318	6.554	6.5096	5.28434
202003_s_at	10.4728	9.74855	10.315	9.70053	10.6245	9.15094	9.30609	7.5458	9.87646	9.30105	9.23161	7.61464	11.7619	9.2088	9.94226	8.32567	9.29482	9.28392	9.22839	8.29906	8.3141	8.76013	9.32773	9.03222
202004_x_at	10.655	10.7836	10.7261	10.7853	10.7417	10.9528	10.9721	10.3516	10.6273	10.5122	10.5347	9.63719	11.2972	11.1067	10.6475	10.6335	9.86923	11.0236	10.9953	8.53792	8.41751	10.653	10.8358	10.29
202005_at	7.05109	4.77679	7.65505	6.81727	7.41556	6.33637	6.59351	9.85059	6.67296	9.56225	9.72333	7.49424	8.8622	9.50884	8.0598	9.06389	9.17844	7.00937	7.17588	6.33342	6.41961	7.07446	6.86323	8.07399
202006_at	8.17625	9.66682	8.33715	8.90799	9.80202	10.4763	10.6434	9.44186	9.98993	9.83075	9.78178	6.58208	9.25779	10.0877	6.49281	9.66186	9.33656	9.21758	9.26275	9.82834	9.83794	9.05284	9.83997	8.46518
202007_at	7.40823	9.85824	7.15461	7.82154	10.0164	10.51	10.5108	6.25718	10.3103	8.39619	8.24248	4.97955	8.82874	8.6779	5.74048	1.80545	7.7972	10.5194	10.8612	4.42827	3.13522	2.95275	3.02963	7.59632
202008_s_at	6.87347	8.85423	7.85303	7.82005	9.47617	9.63195	9.57781	7.32186	9.1786	8.44013	8.27588	9.92161	8.3923	8.20525	8.04041	6.58134	8.23988	9.32351	9.86272	5.77144	6.00943	7.12271	6.79896	7.23797
202009_at	10.7924	8.98672	9.89522	9.09385	8.30795	8.67545	8.69782	8.14263	8.61549	8.06112	8.24388	9.46041	7.52164	8.59452	10.0519	6.95305	9.33001	9.64386	9.82436	7.6438	7.81827	9.26024	9.51266	7.02054
202010_s_at	9.49256	10.6528	8.91291	9.81542	8.92538	9.74862	9.88826	10.0111	9.50301	9.85649	9.879	10.3367	9.32633	10.1125	9.01079	10.3881	9.42266	10.1801	10.0701	10.5437	10.6023	10.0438	10.1865	9.68469
202011_at	10.276	11.416	9.98012	6.99304	11.5022	11.123	10.953	11.6883	11.1286	11.0561	11.0462	7.25277	10.8521	11.1898	10.4044	10.5726	11.1552	11.2387	11.0083	6.94888	7.00773	6.52312	6.24862	11.6241
202012_s_at	8.71839	10.2875	8.37288	8.3878	9.33153	10.1303	10.1264	9.96224	10.7694	9.76071	9.81059	8.90041	9.13988	10.2042	9.43795	9.01501	9.88431	10.9783	10.8229	8.34029	8.56094	9.18723	9.32686	9.08783
202013_s_at	8.19277	8.77847	7.55081	7.60331	8.86334	8.73335	8.67637	8.46126	9.8283	8.61275	8.57	8.39777	8.62605	8.90825	8.40488	7.37147	8.62003	9.83965	10.0781	7.73991	8.11409	8.1695	8.25897	8.27903
202014_at	7.94765	9.76993	8.67666	9.22723	8.92153	8.96896	9.18628	7.32054	8.59996	8.16119	7.95318	7.02349	8.43431	7.98749	6.37073	6.53185	9.96484	8.41931	8.17457	8.35624	8.66642	10.291	10.0683	5.81817
202015_x_at	3.71538	2.44623	6.72608	5.13275	5.08601	4.99554	5.03419	5.41261	4.01232	5.47053	5.70762	5.70862	6.37478	3.68352	5.6347	5.23443	6.57125	4.95361	4.96514	4.22565	5.09608	5.0267	4.51363	6.6459
202016_at	8.62522	6.25996	9.07577	7.4074	9.0016	10.8383	10.7457	9.09702	9.87188	9.35648	9.30249	8.27227	9.09925	9.73404	8.47707	11.0802	9.99428	12.9249	12.4075	11.7952	11.8837	8.36919	8.66506	9.8417
202017_at	9.73236	8.28059	10.3545	6.12781	9.97519	8.56192	8.67464	7.74875	8.51496	10.4958	10.3527	8.73247	11.2133	9.73537	10.4309	10.0636	10.9523	11.0796	10.9607	4.51652	4.55777	6.12391	5.98349	5.46767
202018_s_at	3.91779	3.86716	4.61669	3.77858	5.01328	3.49029	3.52803	4.94505	3.38285	6.09851	7.54372	7.14156	6.09088	8.45192	5.27175	3.60418	7.46941	5.2946	5.08877	5.17061	3.3303	6.548	5.6631	12.3949
202019_s_at	9.0801	9.08716	9.51266	9.09331	9.08597	8.69598	8.68668	8.67141	8.97059	8.80819	8.70452	10.7873	8.62901	8.89906	9.89575	9.02615	8.63713	8.9937	9.65277	7.93054	7.88677	8.75341	8.57722	8.12249
202020_s_at	9.48854	9.63153	9.70054	9.70665	10.2467	9.59417	9.47525	10.5273	9.8426	10.6332	10.5046	6.86545	10.0742	10.6367	9.62127	9.46977	9.19168	9.44108	9.51748	11.1802	10.5674	9.5262	9.60561	12.2179
202021_x_at	14.7601	14.1244	14.7896	12.8012	13.3297	13.04	13.085	12.5964	13.1217	13.0901	13.0041	14.3108	13.0983	13.1342	14.8457	12.2357	13.9565	13.5535	13.6568	14.5787	14.5525	14.2336	14.2741	12.843
202022_at	7.83649	8.5082	8.18165	10.8886	11.5208	8.45029	8.39683	8.96525	9.44223	9.92491	9.87078	6.95009	9.62961	9.64517	8.74379	8.03499	9.65075	9.47956	9.73237	7.65376	7.31746	9.36124	9.07438	8.41336
202023_at	7.79932	6.58827	5.90618	5.09158	8.40143	9.51265	10.6694	9.62385	4.00469	9.75422	9.59499	7.10843	9.84707	9.1386	6.45919	8.75748	10.4147	4.47803	4.72933	8.65037	8.98743	4.69212	4.67838	8.44179
202024_at	8.75092	10.4118	9.38204	10.2964	9.40373	9.75749	9.87015	8.84091	9.86174	9.53456	9.58427	10.9677	9.56159	9.76981	9.14612	10.3547	9.0264	10.1117	10.2541	7.10621	7.06351	9.39217	9.72735	6.37722
202025_x_at	9.6944	9.27844	9.70593	10.0593	9.66801	8.77734	8.67604	9.05023	8.87554	9.49262	9.53761	9.94753	10.3222	9.31002	10.0163	9.10163	10.5046	9.72117	9.88804	8.055	8.24383	9.55209	9.4996	8.56993
202026_at	11.2265	10.1602	11.4233	9.87923	10.9126	10.0357	9.90723	9.67856	10.0386	10.3134	10.3059	8.21609	10.7596	10.7076	10.8222	9.85951	9.05955	9.73454	9.88224	9.66531	9.01109	10.3737	10.2658	9.53813
202027_at	9.14822	9.37345	8.77626	8.50811	9.32188	10.1858	10.1833	9.57882	9.7026	8.36789	8.41062	7.93504	9.02202	8.52302	8.94927	9.28916	9.53314	10.2621	10.2804	8.43783	8.73159	8.55286	8.59082	8.51154
202028_s_at	9.67077	10.1358	11.1243	10.559	10.4425	10.7332	10.3775	11.0829	9.58145	11.0767	11.0457	11.8363	10.7903	10.5781	11.9442	9.94392	11.2426	11.3474	10.8505	10.8985	11.3318	10.6847	10.5969	10.2974
202029_x_at	14.8966	14.2273	14.874	14.4287	13.3873	13.6769	13.5698	14.2227	13.5269	14.2606	14.2142	15.8739	13.6347	13.3759	15.5801	13.6448	15.0554	14.4216	14.282	12.9376	13.0949	14.3681	14.3918	14.0488
202030_at	9.8241	9.53468	10.1466	9.35807	9.17717	9.35796	9.43857	8.07456	9.32011	9.03346	9.14585	8.42327	9.5915	9.07629	10.1707	9.45343	9.40693	9.88152	9.6754	7.98624	8.12008	7.74758	7.85818	7.31675
202031_s_at	10.0225	9.87624	9.30388	10.0349	9.61234	10.208	10.1841	10.8756	9.99164	10.1433	10.1809	10.5822	9.49081	10.2433	10.2763	9.95484	10.0487	10.8617	10.8399	11.5391	10.8397	9.88356	9.97362	11.4648
202032_s_at	10.0975	10.0328	9.84003	8.81991	9.49133	8.68427	8.58243	8.90873	8.41789	9.14512	9.14526	11.4557	8.88598	8.44612	9.72469	8.85138	9.55425	8.58421	8.82774	10.8149	10.7483	9.03684	9.07401	9.69531
202033_s_at	9.31717	10.0303	11.1411	8.51494	10.5451	9.29883	9.07573	10.0609	9.73504	9.92201	9.68897	7.60723	9.86919	9.73196	8.79215	9.78044	8.29814	8.56974	8.52381	10.5942	10.6734	10.1086	9.9521	8.97798
202034_x_at	8.91794	7.81304	8.63815	6.77376	8.71608	7.97747	7.92703	8.02629	7.52481	7.98222	7.72765	6.33074	7.58703	7.98293	7.72948	7.61736	7.37619	6.4366	6.39751	10.7791	10.5482	8.79441	8.52797	8.30459
202035_s_at	5.48475	7.20799	6.38377	5.39358	6.36117	5.75966	5.81153	6.47821	8.79326	7.3263	7.44049	6.56636	7.67868	5.79976	6.95726	4.99078	6.15151	7.07994	7.35066	5.17448	5.24643	6.0081	5.23113	8.62672
202036_s_at	5.64872	7.86979	7.24833	4.55824	8.55359	7.2502	7.16138	7.2821	9.50969	9.32737	9.37477	8.03083	9.66044	8.1648	7.85018	5.41097	6.51744	8.58803	8.76807	3.87084	5.6911	5.14578	4.60179	12.2123
202037_s_at	7.86234	8.59682	8.01431	7.2241	10.5132	8.1423	8.13823	8.90363	10.4456	10.8349	10.9473	9.09804	9.83404	10.9552	8.72955	7.05912	8.77632	9.17256	9.44531	6.69459	7.09122	7.87417	7.34076	14.1379
202038_at	10.6187	10.3837	10.589	10.0948	10.7653	10.6106	10.5299	10.6053	10.4723	10.8427	10.6943	6.08335	10.5403	10.7759	10.3316	11.3415	10.0197	10.1931	10.3503	11.2192	11.3968	10.6777	10.6009	11.5934
202039_at	11.8079	8.55426	12.1261	9.86001	10.3032	7.80151	7.9194	8.9996	8.34361	10.2384	10.1372	8.08511	9.02112	9.8229	11.9263	8.44295	9.48821	8.40985	8.54724	8.9507	8.88466	9.49936	9.30882	7.97521
202040_s_at	8.65769	9.6901	10.0922	9.96376	8.69798	9.11597	9.06784	10.966	8.79073	9.27855	9.11088	6.46115	9.94309	8.54675	8.83668	8.62205	8.77379	8.80101	8.46861	11.369	11.4915	10.4246	10.6342	9.83843
202041_s_at	10.838	11.9691	10.2957	11.3372	10.0157	10.891	10.9154	10.0193	11.0455	10.1207	10.1581	9.36221	10.2844	10.5608	10.7937	11.0869	10.3531	11.538	11.4458	9.69847	9.74971	10.066	10.4426	9.77229
202042_at	9.39076	10.4209	9.05601	10.4442	9.32613	10.3432	10.4262	10.228	10.3363	10.053	10.0632	5.98067	9.47579	10.3797	8.76041	10.3062	9.80037	10.3301	10.0861	10.0097	9.85608	9.6963	9.82893	9.93764
202043_s_at	8.92747	11.2694	8.47742	10.3021	9.38103	10.8659	10.889	9.55788	11.1919	8.75987	8.75815	7.27765	9.73758	8.77605	8.14219	10.6573	8.50422	10.6394	10.4011	9.99359	9.3026	9.39599	9.78227	10.563
202044_at	5.34607	5.78951	7.63833	7.31888	5.95768	6.66442	6.54414	5.38898	7.62114	5.88955	5.66343	7.138	6.50498	6.06435	6.24172	7.1104	7.47247	6.77017	6.5852	5.13126	4.77363	5.97705	6.40734	4.71558
202045_s_at	8.20776	7.95426	8.76766	7.73158	8.15372	7.83304	7.84491	7.51129	8.36524	8.04815	7.95883	10.1077	8.2343	7.60151	9.35469	8.21427	9.17092	8.28127	8.26218	7.09975	7.47873	7.88377	7.93109	8.13808
202046_s_at	6.61229	6.55474	7.64578	7.20204	7.79042	7.19479	7.2092	7.13927	7.77468	6.45107	6.50611	8.80554	7.27453	6.54076	7.40897	7.98196	7.05695	6.86646	7.56402	5.58211	5.92609	7.17309	7.30798	6.12811
202047_s_at	8.76396	9.96512	9.39842	10.8759	9.50617	9.85723	9.85926	9.12739	9.90915	9.90855	9.96933	10.5819	9.62015	8.8604	9.42694	9.81307	10.3139	10.2843	10.551	8.95451	9.22244	9.75777	9.92641	9.26345
202048_s_at	9.38371	8.8879	7.82782	10.0321	7.81008	9.09684	8.90425	7.95286	8.85176	8.76043	8.86566	7.35623	8.49082	8.72788	9.53353	9.29382	9.43343	9.51722	8.66381	8.22241	8.75447	8.09206	9.23842	10.0283
202049_s_at	8.50729	8.27297	7.9822	8.42556	8.14845	8.57049	8.35883	8.418	8.54169	8.04814	7.99152	6.55702	7.91087	7.84054	8.22322	8.70338	7.83057	8.11614	8.45477	8.43133	9.04848	7.91635	7.79067	8.72909
202050_s_at	8.37821	8.51955	8.9086	9.02054	8.93587	9.41022	9.29117	8.72803	9.00566	9.11033	8.95044	8.45057	8.86696	8.69219	8.68252	8.81396	8.7993	8.88144	8.98712	8.67551	9.0612	8.54829	8.24178	9.25613
202051_s_at	8.99546	8.17922	9.60001	8.91314	9.5273	9.51763	9.37733	9.40482	8.91293	8.70507	8.65522	6.95194	9.39448	8.66223	9.30887	8.71101	8.69722	8.7838	8.58134	9.58821	9.52683	8.52297	8.33153	11.1372
202052_s_at	6.39894	9.95731	6.03532	4.17807	7.90084	11.9819	12.1122	8.50576	10.5592	9.04823	8.94545	6.62188	9.65493	8.56169	5.46241	5.92499	9.30957	10.4948	10.3928	5.71486	5.56325	4.33917	3.94471	8.87309
202053_s_at	8.70235	8.68212	9.68192	8.59366	10.1483	9.25363	9.23464	11.2532	8.51409	11.3143	10.9678	10.8844	11.0641	11.162	9.2544	10.4735	9.50243	9.28263	9.34993	8.12436	8.5124	9.54679	9.13722	9.7189
202054_s_at	10.1965	8.67262	10.1166	6.32462	9.62437	7.89246	7.66052	11.0503	7.90663	11.5836	11.2277	7.5736	10.916	11.033	9.92928	8.61515	10.6051	9.11142	8.8742	8.34152	9.14725	8.25139	7.69055	10.3147
202055_at	10.7589	8.64508	10.6021	9.05252	9.82171	10.0479	10.0674	9.6692	9.67783	8.56663	8.62865	8.17706	8.68631	8.89519	10.5782	9.78057	8.40404	8.69745	8.76931	9.46358	9.46724	8.38009	8.21684	9.35191
202056_at	10.554	7.67009	10.4098	7.93936	9.0424	9.04194	9.02535	9.11957	8.66171	7.9946	7.93304	8.08424	7.65696	8.39259	10.1616	8.67933	7.51902	7.93591	7.64953	9.6098	9.90315	7.87351	7.82988	8.79404
202057_at	8.95575	6.69751	8.59817	6.44673	7.9253	6.90286	6.81907	6.51785	6.67146	7.25436	7.14886	8.42073	6.80159	7.33816	9.11483	7.08084	6.93635	6.66806	6.97164	7.88205	8.76199	7.15579	6.88793	7.48454
202058_s_at	8.00647	8.65306	8.73963	8.79748	8.58461	9.23888	9.24419	8.058	9.09748	8.34545	8.4417	9.00231	7.96321	8.42723	8.75035	9.75358	7.99382	8.44138	8.95842	7.21086	7.33508	8.06788	7.99723	7.26364
202059_s_at	9.05556	8.47567	9.82264	9.35492	9.7008	10.3188	10.3561	10.6951	9.87618	9.12879	9.27599	11.2387	9.03969	9.29304	9.90165	10.3838	8.83169	9.3456	9.50823	10.1281	9.45062	9.07566	8.95878	9.45905
202060_at	9.56762	9.52074	9.16287	10.342	9.55307	10.0261	9.9329	9.81029	9.95199	9.65071	9.65412	6.34132	9.83096	9.83763	9.01447	9.27843	8.65952	9.42121	9.40022	11.1155	10.4656	10.3247	10.3946	9.38953
202061_s_at	10.3684	10.4286	10.4095	10.7107	10.7119	10.6776	10.5681	10.1306	10.3958	10.316	10.3387	9.0169	10.7354	10.6893	10.3687	10.4646	10.3936	10.0314	10.1394	9.48345	9.15575	9.47379	9.65412	10.3585
202062_s_at	5.83571	8.49865	7.12088	8.40845	7.2614	8.22201	8.16304	6.97566	8.03338	7.50876	7.4657	8.49935	7.88056	7.07181	6.45457	8.84391	7.1509	7.78793	8.47535	5.61555	6.11321	7.45391	7.37894	7.34417
202063_s_at	6.74654	5.00927	5.91324	5.83796	7.07606	6.23768	6.56438	6.25419	6.16049	6.26595	5.79243	7.80431	6.17327	6.26162	7.28405	5.70127	6.42706	6.5503	6.72949	7.00391	6.78355	7.11565	6.69394	6.92298
202064_s_at	6.15926	7.90501	6.70264	7.54034	7.50043	7.97392	7.8696	6.88208	7.81001	6.79653	7.03195	8.54531	7.43888	7.07698	7.14725	8.68525	6.98339	6.9492	7.28057	6.82923	6.98348	5.61272	6.19745	7.5314
202065_s_at	6.50048	8.79581	8.16738	7.48944	7.5919	7.5898	7.53963	8.60106	7.46784	7.5613	7.79341	8.51354	8.20073	7.15436	8.06573	8.661	7.87739	7.38993	7.48066	6.87034	7.22494	7.50341	7.59419	7.72641
202066_at	9.04812	10.4748	8.80263	8.21587	9.34908	9.59717	9.56467	10.2633	9.20558	9.19329	9.17246	5.8429	9.32927	9.04629	7.43893	9.61041	8.73905	8.84452	8.89287	11.1016	11.1621	9.05348	9.01569	11.2718
202067_s_at	4.34003	8.8736	5.59776	6.90616	4.98342	7.90037	7.88837	4.804	8.36892	5.39118	5.07933	6.59255	4.23445	5.55437	5.78759	6.90496	6.77759	6.61595	6.21733	4.60183	5.91959	4.47959	4.76968	3.33901
202068_s_at	7.8546	11.068	7.68783	9.66134	8.76815	10.788	10.7763	10.7013	10.8378	9.83552	10.068	9.57779	8.31786	10.1441	8.54338	10.5671	11.5769	11.066	10.4019	11.5248	12.0402	9.02801	9.33101	9.60596
202069_s_at	9.79866	10.2066	9.53739	9.67492	10.5849	8.95664	8.92645	9.49429	9.47234	8.72656	8.85637	7.28957	8.09709	9.2868	9.26217	10.5505	7.62524	7.9783	8.16531	8.01289	6.89551	8.55096	8.3333	8.44149
202070_s_at	9.23215	9.60417	9.16741	9.97823	10.33	8.57431	8.56738	9.23422	8.64489	8.89891	9.04949	7.90262	8.65209	9.28627	9.49478	8.91101	8.74724	7.8592	7.93333	8.15575	7.64502	8.95179	8.86899	7.85438
202071_at	10.3522	10.4883	10.1802	8.8147	10.0588	10.9872	11.5	11.1669	10.6687	11.6489	11.6114	8.16904	11.7431	11.4064	10.0242	10.634	12.4881	11.6936	11.6107	8.53795	7.9686	8.49148	8.20466	12.0693
202072_at	7.72223	9.32434	8.02443	8.90665	6.84722	8.36047	8.46903	8.02665	9.96834	8.47147	8.70422	6.69057	6.79033	5.55429	8.96097	8.82091	8.19885	7.92933	6.57743	8.56813	7.36465	9.50965	9.72138	5.17289
202073_at	12.4257	10.4828	11.6711	8.2398	10.3298	9.79945	10.4243	8.32315	9.79377	9.67989	9.59837	11.709	10.1568	9.63594	10.5808	6.66489	8.57219	10.1189	9.95077	9.58336	9.57244	9.8495	9.67029	8.93999
202074_s_at	14.2277	11.575	12.8023	10.2327	10.5079	10.6459	11.0705	10.809	10.5375	10.6432	10.7415	14.2914	10.7053	10.5893	13.5394	7.82346	10.567	11.3356	10.8613	10.8176	11.0367	10.9884	10.9838	10.2147
202075_s_at	7.67962	9.32995	7.38319	6.32908	9.92242	9.15112	9.36608	8.14087	7.02453	10.044	10.1932	6.57555	9.12218	10.6567	6.03955	3.94561	9.61952	10.118	10.4104	4.56682	4.26167	4.20169	5.0893	5.85751
202076_at	11.3126	10.7906	10.408	10.4026	10.634	11.8965	12.36	11.1329	11.8574	9.90067	9.895	11.4487	10.6351	10.158	10.2691	9.60122	10.2055	10.2893	9.98	13.3717	13.3119	11.2142	11.3602	11.9473
202077_at	13.7778	11.918	13.2127	12.3167	13.2008	12.2945	12.2455	11.9889	12.0139	11.4432	11.4951	8.79245	12.1148	11.7702	13.74	13.0809	11.1893	12.0752	11.7632	10.1946	9.92782	11.3702	11.4795	11.4951
202078_at	11.9477	11.4422	10.7896	10.2459	9.6807	10.217	10.2359	9.73339	10.1884	9.49254	9.50029	11.3496	8.94063	9.95066	11.0354	10.2884	8.89559	9.19258	9.49337	11.1876	10.8825	9.68663	9.77316	8.57549
202079_s_at	7.41004	7.92757	8.35645	8.49172	8.38883	8.45458	8.33163	8.19013	8.74409	9.0775	9.01521	7.53737	7.94952	8.40485	8.01866	7.78851	8.35548	8.15754	8.25835	6.99567	7.23162	7.65803	7.70504	7.53356
202080_s_at	9.57934	9.41961	9.44515	9.07243	9.90846	9.55588	9.42864	9.50421	9.72525	10.0196	9.92077	8.38528	9.27564	9.73043	8.55954	7.15306	9.58289	9.80779	9.91017	9.08336	9.69411	8.72682	8.88618	11.3087
202081_at	10.0862	11.3671	9.48775	11.6092	11.3519	11.8022	11.7644	11.2431	11.2854	11.5287	11.5315	9.76844	11.7261	11.909	10.2196	12.1333	13.0185	11.4448	11.2845	12.6999	12.667	13.2197	13.4847	13.0058
202082_s_at	7.32265	8.4227	10.3201	8.69663	8.44091	10.2091	10.065	9.49445	8.53417	7.89025	7.89407	12.071	10.0988	6.62515	9.73603	7.97266	7.02079	9.54321	9.75529	8.40265	8.47976	8.84016	8.84895	9.03085
202083_s_at	7.79825	7.41603	5.92996	8.14306	6.29681	8.64678	8.40999	6.61226	7.16916	6.0272	5.99089	11.6235	6.81852	5.90972	6.17906	6.33288	6.95164	8.07604	8.11094	9.23605	8.9386	6.54927	6.79085	4.78428
202084_s_at	11.1512	10.3323	11.4556	10.6511	11.0405	11.5432	11.3791	10.2081	10.1711	9.94792	9.95769	12.499	11.2361	9.76239	10.741	9.59403	10.9111	11.2608	11.1631	10.3252	9.96481	9.21463	9.0734	11.2744
202085_at	8.30938	10.447	8.28906	9.22167	10.3663	11.3836	11.5114	10.6771	8.80784	9.18993	9.37329	4.51337	10.0533	9.94797	7.06449	9.54016	9.17271	9.39169	9.45377	9.37436	9.27076	7.85249	6.89274	9.74202
202086_at	8.59101	6.89443	8.3327	13.0174	8.89089	8.444	9.42063	10.7587	6.6469	9.42621	9.88713	9.33819	9.50425	10.0778	8.61079	5.99557	10.4469	9.07072	8.80467	8.51834	7.99612	10.5679	10.422	8.46244
202087_s_at	10.1212	10.2863	9.9087	5.68944	10.5115	9.57142	9.52986	9.86336	10.9161	9.45916	9.55418	8.01061	10.811	10.2742	10.0322	10.3847	11.2006	11.3159	11.1801	9.37905	7.72968	8.34442	6.73398	10.5605
202088_at	9.88843	12.0711	9.02095	10.5287	9.52441	10.4942	10.7434	12.4476	11.5325	11.6202	11.6756	6.2116	10.3594	12.3244	8.95258	13.3568	9.46506	10.309	10.0446	11.2429	11.4476	10.1786	10.3553	14.0383
202089_s_at	7.79444	10.9336	8.08127	9.19062	8.69586	9.34689	9.59082	9.27629	10.4645	10.4683	10.4838	8.45285	9.78251	10.977	8.0667	12.9265	8.11942	9.20463	9.215	7.88143	7.45257	8.99161	9.00173	9.92592
202090_s_at	13.8448	11.0967	13.4858	11.428	12.5782	11.4367	11.3164	11.15	11.7518	11.6125	11.5133	13.7217	11.5672	11.6808	13.9338	10.5825	11.3917	12.3026	12.255	10.5574	10.3788	11.5946	11.5429	9.90975
202091_at	5.93733	6.90764	6.58299	6.5585	7.144	7.05556	6.98435	6.13737	6.31723	7.11296	7.10448	6.83771	6.49703	7.27747	6.51063	6.68362	7.03793	6.87457	6.92188	5.43103	6.448	7.11138	6.99357	6.41812
202092_s_at	9.11079	10.8284	9.73682	9.65524	10.1886	10.5555	10.5993	9.63405	10.6192	10.3123	10.3419	10.8707	10.4846	10.3993	9.76187	9.56132	10.0426	11.0245	10.7873	8.68723	8.25295	10.2835	10.2196	8.30205
202093_s_at	9.13501	9.18853	8.8181	8.89919	8.41042	8.70834	8.78229	9.03006	8.48381	8.46977	8.47658	7.558	8.46074	8.6081	9.51926	9.17789	9.04823	8.614	8.00747	9.35692	9.56431	8.84262	8.80001	8.97498
202094_at	4.97166	8.35224	6.23397	9.04969	6.57103	9.16704	9.06401	7.81003	9.2869	6.1135	6.27363	7.56354	5.81388	6.44314	6.53046	9.0943	6.28315	5.5137	5.25541	6.17925	5.46665	4.91508	5.58227	5.21904
202095_s_at	6.95354	10.1675	6.48368	9.82247	5.33225	9.77483	9.69468	8.96737	10.2995	7.18376	7.48818	8.65163	4.86096	8.01029	8.12175	8.66003	5.98009	6.26726	5.99674	8.35937	6.20144	6.09883	6.53059	4.86809
202096_s_at	9.6874	11.2496	9.24669	9.98651	9.97592	11.8412	11.9694	11.526	12.3157	11.9623	12.0307	10.5884	9.87627	12.103	10.1222	8.67609	11.1619	12.5261	12.5059	9.97358	9.45384	10.766	10.5248	9.10362
202097_at	9.63361	10.4823	9.79454	10.5801	9.80773	10.9873	11.0947	10.9912	10.1268	9.85931	9.77931	7.86875	9.65629	10.0937	9.18242	10.6555	8.50697	9.13625	8.86526	12.7483	12.6192	10.6037	10.6612	11.4634
202098_s_at	8.85293	10.3943	8.62403	9.0148	9.58847	9.45793	9.43924	8.71977	8.89004	9.33074	9.35398	10.1239	9.90239	9.18929	8.70773	9.11043	10.4023	9.9716	10.0162	7.95227	8.52426	10.3444	10.5242	9.51274
202099_s_at	5.45809	7.04332	5.75124	6.93963	6.39434	6.79399	6.63847	6.54114	5.98158	6.67048	6.64009	8.3477	6.57692	6.39172	6.55573	7.5516	7.5469	7.31682	7.13736	5.0416	5.58593	7.95896	7.11925	5.30337
202100_at	9.40354	9.98119	9.30588	10.0428	10.1176	10.295	10.2395	10.2207	10.0772	9.99108	10.1229	9.35728	10.389	10.6393	9.57932	10.5137	10.4168	9.8791	9.98484	10.0303	10.2629	9.57056	9.25617	9.68228
202101_s_at	6.60583	8.36614	7.4478	8.34307	8.342	8.94644	8.90261	7.1139	8.63679	8.66197	8.75098	9.10602	7.93106	8.76488	7.02571	9.23134	7.7534	8.40958	8.75471	5.81657	5.77858	8.65359	8.24407	5.78912
202102_s_at	9.8131	11.3853	10.368	11.5284	9.82408	10.5394	10.7378	10.3208	11.0147	10.7702	10.7522	13.2477	10.5218	6.74248	10.8193	9.95084	10.1561	10.6937	10.6906	10.7592	10.7595	10.9913	11.0977	9.327
202103_at	8.49549	7.61376	8.45584	8.35149	8.70381	8.57821	8.7546	7.72626	8.13893	8.52555	8.67476	11.5885	7.98356	8.17649	8.64832	8.01218	8.60585	8.4656	8.66338	7.2618	7.20986	8.27715	8.07782	7.31264
202104_s_at	9.19889	8.65503	9.12173	8.55041	8.96214	9.09422	9.17759	7.75258	8.79851	9.30373	9.30462	5.95156	9.02131	8.14753	7.77026	9.48193	8.38481	9.57609	8.93157	8.11798	8.0203	9.09579	8.96844	8.50879
202105_at	10.9498	10.38	10.3317	10.5115	9.9325	9.38336	9.31015	9.77167	9.61887	10.1255	10.0326	9.06215	10.3698	9.93134	10.5848	9.94249	10.305	10.359	10.4802	10.4959	10.4722	10.6653	10.4819	9.41069
202106_at	9.70985	8.58177	9.27971	9.44362	9.22745	9.46185	9.49693	9.84039	9.6398	9.59845	9.66675	7.64243	9.02617	9.33647	9.93619	9.08658	9.97166	9.21538	9.13121	8.1914	8.22785	8.53704	8.93877	9.1669
202107_s_at	9.15767	12.1666	8.42114	11.9354	8.59123	10.5315	10.4029	10.3252	9.9999	9.3285	9.41181	8.471	8.55685	9.49462	8.81979	11.9198	8.19742	9.05715	9.04545	10.4286	9.08064	9.01342	9.45268	9.41909
202108_at	9.93825	10.0727	9.2499	9.29929	9.50728	10.034	10.0309	9.59201	9.98456	10.2331	10.1354	7.20604	11.2442	10.1294	9.67047	9.19437	9.65884	10.4213	10.6312	8.27009	8.40385	9.64611	9.67146	8.11096
202109_at	8.78138	10.0563	9.16078	10.8462	9.17741	9.87711	9.92208	9.09656	10.3727	10.2468	10.3443	8.40424	10.1447	10.2411	8.33449	9.9927	9.92554	10.9923	10.8003	8.73306	8.36653	9.35477	9.39411	7.19711
202110_at	14.1975	12.0713	13.6993	12.3488	13.1538	11.6657	11.6249	12.3248	11.4236	11.8099	11.8772	10.7646	11.8156	12.3635	14.6016	12.1174	10.4238	11.2696	10.9789	9.69692	9.72433	11.6258	11.9521	10.7622
202111_at	4.99501	9.19733	5.25658	7.88699	5.69216	8.28661	8.22952	5.90419	9.42308	6.41022	6.24407	7.00389	8.09327	5.4537	5.43945	8.53572	7.76527	8.91691	8.10358	3.86111	3.70559	5.08803	5.58957	3.83257
202112_at	11.8333	5.29117	10.9617	5.26842	11.5687	10.9029	10.5546	8.04653	5.43971	10.149	10.2819	7.63273	9.44367	10.5584	11.6785	4.64272	12.6156	6.01752	6.30337	8.25565	6.24694	5.0405	5.371	8.8211
202113_s_at	9.45924	10.4117	9.08161	9.87151	9.41391	9.51522	9.3375	8.05858	9.29828	9.6136	9.63431	8.1409	9.91467	9.84177	8.22191	10.2883	8.68826	8.90702	9.29057	9.58223	8.89587	9.60469	9.3044	8.00369
202114_at	8.68409	9.53186	8.70798	9.14258	8.42105	8.28323	8.04244	8.64826	8.4544	8.79641	8.80188	8.33803	9.29902	8.90418	8.34209	8.95179	8.85467	8.03491	8.08796	10.9356	10.6869	9.05395	8.64054	9.29484
202115_s_at	8.42444	8.75042	7.7936	9.2049	8.0995	9.00779	9.05764	8.41946	7.952	9.10612	9.13082	8.46152	8.40437	8.93506	7.96005	9.43305	8.73016	9.17085	9.05157	6.74682	6.94525	8.97252	8.87747	6.12892
202116_at	8.65804	9.92261	8.44299	9.58014	8.97098	9.04165	8.9093	7.93654	8.73334	8.46441	8.547	6.50063	8.44341	8.5567	7.09668	9.68572	8.5202	9.51485	9.51473	8.70702	8.48071	8.9545	9.16557	8.83775
202117_at	9.81254	10.2956	9.88267	10.2615	11.6895	10.9376	10.9351	11.5198	11.7324	11.2633	11.3036	10.5627	10.9327	11.4769	9.86623	11.061	10.8119	12.0745	12.1474	11.0003	10.6994	10.8351	10.9921	12.3798
202118_s_at	6.82867	8.99067	9.33823	9.89958	9.62392	9.60995	9.50343	10.5072	9.50374	9.47977	9.42249	7.66911	10.4179	9.321	8.90328	10.986	7.00477	8.88975	9.27364	6.2471	7.06113	9.94321	9.65814	11.2951
202119_s_at	9.49659	10.1943	9.70138	10.422	10.7925	10.2796	10.2134	11.4958	10.7039	10.9194	10.9037	5.99753	10.6323	11.242	9.41314	11.7716	9.83211	10.0108	10.092	10.6898	10.0551	10.4288	10.3633	10.0097
202120_x_at	10.5588	11.1655	10.1825	10.6416	9.86283	11.0025	11.052	10.5246	11.2748	10.4451	10.5304	13.4586	10.0409	10.6562	10.4753	11.0299	10.449	11.2258	11.1442	7.94621	7.76958	9.63593	9.87667	8.66426
202121_s_at	11.6242	8.82958	10.6157	10.6563	10.4926	9.99822	10.0184	9.60695	10.1818	10.7398	10.7539	9.04173	10.7977	11.2255	10.625	10.4629	10.5388	10.9756	10.8331	8.71887	8.58277	10.2376	10.3004	8.91323
202122_s_at	10.2072	9.98057	10.3105	10.4428	9.30353	10.096	10.1613	10.15	11.8561	10.2913	10.4451	8.50577	9.29458	10.4837	10.5798	9.86103	9.98319	11.6138	11.7785	9.08459	9.441	9.15142	8.88503	8.6241
202123_s_at	8.65511	10.3181	9.26377	9.91832	9.72571	10.6234	10.682	8.97571	10.3171	9.8361	9.90655	8.44943	9.45723	9.80767	8.66022	10.0642	9.78406	11.0514	10.9581	9.20282	8.62508	9.32219	9.39691	9.71106
202124_s_at	7.18133	8.46963	9.90784	8.20325	10.5798	8.67689	8.72145	8.47795	9.81939	7.86942	7.92173	13.4538	9.72858	6.81924	7.75673	9.3078	6.71303	8.93327	9.19913	8.03527	7.51699	10.2902	9.83942	7.37056
202125_s_at	9.88148	9.4328	9.45668	8.58723	11.5524	9.64028	9.61197	9.12379	9.83694	9.56601	9.43997	12.2517	9.8586	9.91673	9.43107	8.7554	9.80156	9.50571	9.73878	9.23527	8.9769	10.069	9.79758	10.1069
202126_at	9.96317	8.96359	9.36535	9.89304	9.19865	9.71663	9.5704	9.84309	9.45207	9.47629	9.49921	4.44868	9.22349	9.67951	8.44231	9.61714	8.922	8.87562	8.72197	12.3801	11.9357	10.084	10.1453	10.3014
202127_at	8.09311	8.00536	8.67682	8.54308	8.81337	8.36593	8.24033	9.40743	7.83762	9.35295	9.2616	7.449	8.61143	7.96974	8.31305	8.63877	8.38635	7.32083	7.50729	10.9345	11.0019	9.77167	9.35629	10.436
202128_at	8.47955	9.8271	8.56119	9.29506	8.92578	9.88586	9.99113	8.97374	8.97882	9.11399	9.1234	6.06416	8.65075	9.32056	8.78124	10.1649	8.34868	9.6822	9.59583	9.22334	8.23969	9.10058	9.31533	9.49501
202129_s_at	7.42676	9.35517	8.39251	8.9825	8.16365	8.51002	8.49545	8.78765	9.33077	8.92626	8.86637	14.798	8.36954	9.26954	7.13601	8.64815	7.31546	8.74136	9.09841	8.42609	8.24591	9.3469	9.2325	6.57999
202130_at	11.3296	10.1686	10.8476	10.2413	10.9395	10.4806	10.4507	10.577	10.6476	11.1715	11.1527	14.6184	10.6891	11.3215	10.7399	9.70952	10.0947	10.4956	10.4594	11.6666	11.5274	11.1034	11.2194	9.8519
202131_s_at	7.71306	8.47357	8.60531	8.07447	8.32484	8.55501	8.4264	8.43547	8.81494	8.66589	8.71324	13.2681	8.39092	8.73911	8.26147	8.00941	7.13269	8.63017	9.30153	9.7988	9.07061	9.83509	9.69254	6.8593
202132_at	6.76469	7.77474	7.62046	7.16926	7.84093	9.28401	8.91124	7.12958	8.55377	8.223	8.12976	8.23088	9.52562	8.15603	7.85578	6.40599	7.75302	8.29835	8.83132	6.25382	6.19397	6.89728	6.64438	9.88876
202133_at	8.64901	9.20974	8.52269	5.98431	9.92435	11.1155	10.9017	10.0773	9.87328	9.91202	9.81574	5.76226	10.6726	10.5261	8.45459	6.66994	9.06792	10.2449	10.0785	6.39623	6.47023	4.66805	4.47653	10.1751
202134_s_at	4.95361	8.13416	6.04838	6.36756	6.86543	9.48116	9.36707	8.3105	8.38235	6.93202	7.22417	7.32815	8.68623	7.94597	6.50166	8.05421	6.15488	7.91411	8.67044	4.0147	5.08707	4.95916	5.04116	6.00889
202135_s_at	10.505	10.6324	10.418	10.07	9.88443	9.6083	9.61913	9.25507	9.96938	10.0565	10.1147	10.4523	9.77085	9.78038	10.6259	9.73113	10.2506	10.7083	10.4284	8.79808	8.81958	10.1514	9.9529	8.8182
202136_at	10.7994	11.4717	11.6316	9.93962	11.6386	10.9445	10.9257	11.3936	10.9075	10.9409	10.8425	8.30184	11.716	10.4285	11.2126	11.8759	11.0262	10.4203	10.1931	10.383	10.073	11.2144	11.474	12.4092
202137_s_at	7.03676	9.08063	8.06053	6.95003	8.64495	8.20228	8.19353	6.4479	8.44396	8.59705	8.47914	6.39265	8.12521	8.20819	7.17689	9.61614	6.27002	8.10683	8.41197	6.60079	6.58468	8.84	8.71039	7.55086
202138_x_at	12.7909	10.488	11.7031	10.6502	10.2757	10.6683	10.7683	10.3246	10.5724	9.83271	9.9341	9.50639	9.91086	10.252	12.509	11.3012	9.6675	10.7267	10.6916	9.97464	9.25357	9.43044	9.50923	9.26098
202139_at	10.0844	10.7548	9.46885	9.77994	8.73827	9.67498	9.73141	8.49815	9.69891	9.64984	9.59023	7.3909	10.2429	9.92207	9.26718	10.0352	9.26277	10.6108	10.4742	8.68189	8.45273	9.15084	9.27994	8.63908
202140_s_at	8.87042	9.46638	9.31245	9.48573	8.85735	8.23003	8.24484	9.10554	8.54521	8.78872	8.77983	10.7876	8.89787	8.43748	9.64176	9.2522	9.45341	9.09036	9.45304	8.39092	8.83045	9.60474	9.52544	7.92985
202141_s_at	11.5888	9.71849	11.2009	10.3206	11.2029	11.0673	10.9868	10.7123	11.2939	9.73345	9.7305	6.97696	10.4903	10.2817	11.4214	10.6096	9.47363	10.7304	10.7217	11.8477	11.124	10.4439	10.6252	11.6117
202142_at	10.6044	9.45833	10.6355	9.60634	10.707	10.666	10.6272	9.35172	10.4554	9.63506	9.73341	10.8866	9.89342	10.1131	10.7761	9.84941	9.31576	10.24	10.329	9.05987	8.52811	9.7655	9.83055	9.65981
202143_s_at	9.18412	8.91042	9.68318	9.5268	9.97317	9.85445	9.94164	8.90077	9.98224	9.24368	9.22621	8.07059	8.92598	9.35322	8.48377	9.84262	7.44059	9.47158	9.77813	7.65622	7.05698	8.9884	9.14593	8.08296
202144_s_at	13.2489	11.9404	12.1913	11.0354	9.92018	10.7251	10.7093	10.6097	10.4741	9.6627	9.76695	8.81202	9.99638	9.98036	13.1083	9.84943	9.98687	11.2104	11.2614	12.1934	12.4418	10.9998	10.6304	10.8264
202145_at	6.6002	8.22804	6.98585	11.3048	7.40756	7.65386	7.9245	9.65214	8.8326	9.16078	9.36805	8.96241	9.29108	9.07808	6.38523	9.94941	10.2175	11.1457	10.4579	4.80079	4.63261	10.1407	10.7811	7.86549
202146_at	9.52935	9.02474	9.37614	8.07838	8.86235	9.14368	9.26884	9.44046	9.08367	8.86946	8.85351	5.11918	8.282	8.38134	8.22061	9.18206	8.36055	8.51592	8.80979	11.3165	11.2904	9.16744	9.1938	9.98294
202147_s_at	7.52134	8.76486	7.88483	7.64743	7.78804	8.58178	8.74028	8.53708	8.44792	8.67069	8.67227	5.46662	7.50916	8.11619	5.62289	9.10968	7.33948	8.03594	8.42681	10.2565	9.94112	9.40478	9.37929	8.53477
202148_s_at	6.38426	8.96976	8.41244	9.42687	7.94988	9.16454	9.25383	8.80574	9.56713	8.18125	8.38311	9.78904	7.81763	8.17072	8.01342	9.33704	8.1374	10.4663	10.8146	7.83823	8.09204	8.19989	7.71497	8.43152
202149_at	8.08217	8.07865	8.44623	8.86268	9.53649	10.1285	10.5889	8.26243	8.87605	7.75508	7.62447	5.21782	9.79169	8.11907	7.1202	9.59828	10.0825	8.92825	8.67239	7.18512	6.85203	9.03364	9.17777	11.0218
202150_s_at	6.21024	8.19828	7.25272	8.58655	8.61052	9.05537	9.4017	7.6074	8.37029	7.31926	7.25739	8.51125	9.10143	7.39315	6.46386	8.99673	9.74575	8.59795	8.57808	4.84626	3.94889	7.74513	8.08312	7.52774
202151_s_at	12.028	9.26665	11.6883	9.22775	9.78256	8.86423	8.91432	8.94779	8.83157	10.1577	10.2519	11.1527	9.02983	10.2963	11.4254	9.87853	8.83844	9.24901	8.92659	7.78881	7.17355	8.9186	8.96678	6.99405
202152_x_at	9.84475	10.0276	9.80509	10.3135	9.70009	8.36999	8.34793	7.59939	8.53938	8.33614	8.53863	9.47582	9.42093	7.84977	9.28349	10.122	8.03894	9.05816	8.18713	6.83433	6.47588	10.2093	10.3484	6.18212
202153_s_at	8.48739	9.46386	7.73558	10.5987	8.16299	10.5921	10.9013	8.86624	9.57985	8.11032	8.45655	5.20088	8.41869	8.98215	8.39375	10.5941	7.42146	9.19668	8.43915	8.71799	9.05189	9.15295	9.12551	9.91617
202154_x_at	10.0764	11.956	9.65808	10.6304	9.82086	12.0987	12.1543	11.1564	12.2941	11.2257	11.3963	10.9075	9.69843	11.8963	9.90901	12.1374	10.5621	11.3262	10.9753	9.51656	8.5379	9.28168	9.6251	8.38713
202155_s_at	8.71954	9.3695	8.82484	9.28521	8.92557	9.22455	9.16401	9.37116	8.65862	9.45808	9.39228	10.4078	8.95941	9.26424	9.41006	9.09561	10.1561	9.12378	9.25617	9.35059	9.08936	9.23473	9.13948	8.82371
202156_s_at	7.35793	3.44648	8.48931	9.55001	9.57063	7.75802	7.63722	6.94315	6.62093	8.63231	8.56015	5.64637	7.56852	8.50233	7.22331	3.9481	8.57216	6.16025	5.36454	10.7785	11.4024	10.6564	10.6157	8.68171
202157_s_at	10.2245	6.91669	11.3882	11.4108	12.4539	10.2816	10.0828	10.1153	9.22468	10.4148	10.4141	8.43682	9.61454	9.41996	9.67996	6.21554	11.1681	9.56458	9.11966	13.2603	14.0136	12.5691	12.4106	11.1298
202158_s_at	7.81406	4.80904	8.31121	8.83963	9.28016	8.55496	8.37153	7.36766	6.81345	8.12895	8.03614	7.07805	6.43338	8.31291	7.98196	3.52026	7.81714	6.58322	6.57745	10.0735	10.1564	10.2037	9.9545	8.26944
202159_at	9.30185	9.1871	9.06001	9.81397	8.37751	9.06892	9.02756	9.28808	8.83622	9.01751	9.06661	9.29872	8.38401	9.14514	9.69521	9.51072	9.35765	9.51011	9.49668	7.22413	7.68734	8.82518	8.88084	8.38455
202160_at	9.68609	9.09788	9.62409	9.26363	9.57006	9.3823	9.25781	9.9737	8.925	9.70854	9.52518	8.55195	9.16042	9.43552	9.50303	10.029	8.95507	9.19468	9.18557	11.384	10.9129	10.7277	10.6286	11.4262
202161_at	9.02365	9.69114	8.77954	9.44577	8.57718	9.25231	9.3464	5.31668	8.58576	7.0758	7.21526	8.07783	8.24166	7.64787	8.97328	8.93318	8.79728	9.36305	9.3262	6.21915	6.7411	9.35472	9.77269	5.245
202162_s_at	7.18805	8.9684	6.75735	8.9222	8.10296	8.72396	8.61428	7.85267	8.54605	8.6958	8.5235	9.14972	7.93879	8.95473	5.62138	10.0578	8.5349	8.63	8.8329	9.32782	9.29877	10.1549	10.0047	7.1812
202163_s_at	7.088	7.96914	7.38273	8.05058	7.52255	8.11938	7.9458	8.2294	7.8759	8.5529	8.38273	6.25113	7.68264	8.26962	7.39702	8.43619	8.38006	7.97843	8.24636	10.3979	10.266	9.80638	9.45126	8.08386
202164_s_at	8.38262	9.64018	8.39395	9.16195	9.46221	9.65337	9.53968	8.67351	9.37711	9.77469	9.74348	8.86419	9.33087	9.80911	8.24536	10.2842	8.95973	9.14168	9.38098	9.24761	8.66963	10.7828	10.5691	8.61574
202165_at	10.388	9.05695	10.1786	8.17356	8.90001	8.91555	8.91137	8.50756	8.87579	8.98571	8.85284	6.93237	8.26206	9.2475	10.1048	8.85057	7.99941	8.47259	8.42633	10.7227	10.1704	11.1631	10.5731	8.88148
202166_s_at	10.3244	9.98956	10.7732	9.67645	9.2547	9.52348	9.47718	8.29231	9.70298	8.85823	8.94939	7.29742	8.77201	9.4738	9.74736	10.3987	8.32563	9.0337	9.37042	9.75067	9.67842	11.3016	10.7042	7.67005
202167_s_at	8.96512	9.88432	9.58983	9.77321	9.03691	9.18516	9.09841	9.46396	9.11515	9.69068	9.60787	9.51221	8.95356	9.0609	9.25265	9.31519	9.43314	9.46251	9.98099	7.23769	7.51988	9.34785	9.02854	8.389
202168_at	9.61758	11.7997	9.70123	10.6297	9.89692	10.9926	11.0006	10.4572	10.658	10.0644	10.0926	8.08383	9.61447	10.3279	9.23943	10.9156	9.0336	9.96324	9.99028	10.9376	10.2583	10.4876	10.2931	9.85955
202169_s_at	10.8348	9.50553	10.1377	10.0135	10.4112	10.9521	10.7491	10.2177	10.017	9.83631	9.80609	6.94809	10.2697	10.3496	9.75643	9.6861	8.6136	10.0677	9.83198	11.0358	10.5608	10.375	10.1321	10.4194
202170_s_at	7.61748	8.10806	9.92162	9.15784	8.55235	8.97046	8.77343	10.1936	8.70108	8.06687	8.11029	6.93091	9.05906	8.3107	8.81237	8.67177	7.69985	8.48486	8.52715	10.1387	9.65553	9.14964	9.29846	8.63169
202171_at	9.27171	10.3109	10.5678	8.68978	9.65343	9.44957	9.56755	8.50874	9.49532	9.04051	8.97197	6.60359	9.89848	8.77956	9.34994	10.56	8.37537	9.04294	8.73222	11.4319	10.9338	10.0287	10.1904	10.0276
202172_at	11.5566	9.83277	10.513	7.99635	10.0013	9.42898	9.53331	9.20965	8.95486	9.21545	9.08059	8.47864	9.76238	9.26833	10.4168	9.35993	9.5436	9.25882	9.12699	11.3668	11.2549	9.473	9.66487	10.3865
202173_s_at	8.83884	9.27994	10.3278	7.82211	9.34845	8.86737	9.00889	8.38943	8.69712	8.58645	8.41539	5.76831	9.4329	6.63367	8.54314	10.0247	6.76652	8.45325	8.33535	9.76829	9.5567	9.36196	9.55164	10.3823
202174_s_at	11.1136	9.65215	11.2624	10.6934	10.4403	9.74925	9.62548	9.3693	9.44404	9.40254	9.42385	8.71082	9.94857	8.90151	10.1165	9.60576	9.19342	8.07623	8.10634	11.4551	11.1427	9.71732	9.71805	10.8131
202175_at	8.25129	8.40531	8.61554	8.51368	9.76905	8.09163	8.12526	9.00034	9.789	8.82936	8.78053	10.7349	9.08552	8.9302	9.13749	9.81004	9.83062	10.0853	10.0176	7.51263	8.03946	7.87368	7.85884	8.04135
202176_at	8.42958	9.50025	8.09578	8.99831	7.87158	8.74335	8.68225	8.06599	8.62341	9.10426	9.01695	6.52461	8.40118	8.61764	6.72518	9.30881	8.17146	8.48201	8.17706	9.09497	8.91204	8.91395	9.0055	8.66342
202177_at	9.10136	10.2304	9.16349	4.574	9.8021	8.10734	8.21098	7.60254	10.8589	10.1738	10.0738	6.99805	8.97249	9.46928	8.97345	4.71921	11.1329	12.5178	12.1383	3.04356	3.44236	4.85908	4.06716	7.56818
202178_at	3.48096	9.44194	5.00721	4.0372	7.90054	5.48391	5.97593	9.04863	3.82408	8.87977	8.81532	6.9565	9.17245	9.05798	5.51373	9.71256	10.7621	7.70092	7.53808	8.70155	8.92938	9.2182	9.28868	8.72261
202179_at	8.03758	9.52852	7.73082	9.64207	8.37639	9.39359	9.31548	8.49443	8.31389	11.2274	11.0065	7.30425	8.86546	10.4823	6.47304	7.78054	8.22813	8.86704	8.72703	9.03973	8.82106	8.4648	8.82832	8.11035
202180_s_at	8.24009	8.98737	8.76571	9.58267	8.68667	9.2727	9.24054	9.02826	10.391	8.70546	8.87263	7.82135	10.1817	9.42589	8.34445	7.09121	10.8487	10.8999	10.686	6.15945	6.43952	10.2592	10.189	6.89618
202181_at	9.07816	9.17977	9.06476	10.5445	9.72127	9.5515	9.94649	10.6349	9.1879	10.4692	10.6124	6.96479	10.2446	10.572	8.66771	8.9178	10.9321	9.63368	9.656	10.197	9.98733	10.4089	10.2089	10.8472
202182_at	8.95824	9.26326	9.40418	9.62339	9.09927	8.59003	8.51056	8.9523	8.30207	9.76829	9.66255	9.68523	9.21168	8.64203	9.4771	8.91104	9.80464	8.82192	9.06612	9.06933	9.58791	9.31625	9.12508	8.42887
202183_s_at	8.9951	8.70875	9.02462	9.10134	8.61603	8.15228	8.21098	8.30706	8.43316	8.79264	8.74407	10.029	8.21547	8.15882	9.16621	9.78705	8.61842	7.95621	8.19138	7.75479	7.42522	8.48872	8.64158	6.99761
202184_s_at	9.51414	9.31333	9.01819	9.51141	9.27859	9.58125	9.50924	10.3084	9.45562	9.54216	9.46414	8.01385	9.16722	9.85058	9.23516	9.31659	9.26794	9.23324	9.05467	10.5183	10.2413	8.74725	8.9153	11.8241
202185_at	9.20654	10.8177	9.70857	9.68256	10.3124	10.8198	10.967	9.79873	11.2264	10.132	10.0933	10.2356	10.4948	9.77642	10.1978	11.0731	10.3651	11.1103	10.8171	8.69691	8.87439	9.74494	9.61326	8.94235
202186_x_at	2.98231	2.33748	3.50732	3.09134	3.13086	2.46207	2.59869	3.36323	2.4976	3.57468	3.69816	5.68028	2.75035	2.58096	4.64739	2.63052	4.28284	2.84592	2.97861	2.1535	2.6926	3.58601	3.27998	2.43192
202187_s_at	9.79038	7.89309	9.75553	9.4546	10.4488	8.94111	8.7617	10.0137	8.53209	9.80166	9.7245	8.16023	9.38801	10.0222	10.037	9.28416	10.2635	8.82254	8.97119	9.87639	9.99955	9.93973	10.248	9.91888
202188_at	7.74963	9.80743	6.70027	9.35043	6.28042	9.53836	9.65971	7.99291	9.06813	7.28305	7.35961	6.46103	6.79799	8.00831	5.85372	9.11035	5.94434	8.49263	8.38216	8.98303	6.72545	7.4732	8.5971	7.7954
202189_x_at	9.09879	11.8523	9.0261	11.9465	9.62898	11.9964	12.0044	11.7222	11.3895	11.2939	11.3857	8.22169	10.582	11.8037	8.66825	11.8923	11.0566	11.6548	11.2366	11.6182	11.4192	11.8038	11.8671	12.1638
202190_at	8.07566	8.42126	7.0281	8.48697	6.40851	7.60155	7.3475	7.31086	7.69175	7.28497	7.17739	7.19473	6.86094	7.85241	7.44341	9.35598	6.70975	7.77193	7.71186	6.93111	5.97164	7.47594	7.69527	7.79883
202191_s_at	8.56781	6.14002	9.39958	7.78446	9.05252	4.32041	4.40231	8.53005	5.838	9.7605	9.69667	9.15625	7.10211	7.79717	8.58626	4.01122	8.47389	7.05071	7.36456	9.11338	10.0686	5.97994	7.56684	10.2586
202192_s_at	9.48414	7.8166	10.0975	9.33938	10.741	7.46882	7.17474	9.44807	7.55198	11.024	10.9805	10.0837	8.66101	10.517	9.69628	8.50748	10.4036	8.39409	8.63752	8.18642	8.74749	8.85232	8.80718	8.86175
202193_at	6.8571	8.15281	6.41152	7.98196	6.98719	9.02012	9.12266	10.0063	8.30421	9.54623	9.55015	6.93674	7.72183	9.75609	6.67071	6.9854	8.96944	8.72164	8.86968	8.32858	8.31677	7.71796	7.32041	11.5876
202194_at	11.0146	10.9832	10.9605	11.0382	10.8373	10.903	10.9218	10.1828	10.2577	9.49387	9.50825	7.15978	11.0725	9.63634	10.4949	9.6023	9.78892	9.89285	9.78482	11.9804	12.102	10.3651	10.5108	11.0342
202195_s_at	7.42384	8.86311	7.7805	8.12537	7.69957	8.54375	8.5048	7.93125	8.84196	7.24837	7.2511	6.26052	8.18628	7.91439	7.51823	8.013	7.7003	7.63985	7.87289	8.09158	8.04187	7.94137	8.11198	7.0711
202196_s_at	6.71494	8.79765	5.24839	2.75424	10.9529	9.80447	9.83314	6.05637	10.1399	8.619	8.47806	4.83054	7.24178	8.44964	5.86784	1.55281	9.18604	10.4461	10.739	1.74038	3.19694	3.84338	4.65805	7.66089
202197_at	9.74506	9.23702	9.90118	8.74013	9.39464	9.07182	9.03722	9.75592	8.77758	9.97824	9.80348	10.4056	9.49451	9.3832	10.0327	8.98985	9.77006	9.50219	9.65939	10.3666	9.92091	9.32426	9.24939	9.70139
202198_s_at	6.33306	6.95681	6.56603	6.82803	7.06936	7.1072	6.97976	7.22165	6.48413	7.26623	7.47518	11.0282	6.50287	7.41652	7.30583	7.42869	7.30523	7.38292	7.59728	5.83283	6.45122	7.27583	7.18669	6.65369
202199_s_at	8.97305	9.16557	8.97811	9.20501	8.60629	9.33478	9.40085	8.7007	8.74663	9.31999	9.32792	10.5383	8.35733	9.55105	9.66301	9.51466	9.095	9.05588	9.33537	8.07034	8.47657	9.21661	9.01998	8.43848
202200_s_at	8.6272	10.0438	9.01247	10.0663	8.95229	10.4549	10.6536	10.5434	9.62902	10.3886	10.2492	7.92915	9.18617	10.1381	9.07394	9.96771	8.80128	8.94545	8.92191	10.2147	11.144	9.73339	9.77651	10.5404
202201_at	11.1645	9.84863	10.6903	8.28601	9.76009	8.64983	8.53281	9.91502	9.05941	9.86015	9.88054	15.6491	9.70849	9.95474	10.517	10.9824	10.5122	9.24983	9.48743	8.26512	4.95271	6.48735	6.75766	6.97393
202202_s_at	8.41216	7.3114	8.51725	4.90349	9.57027	10.1835	9.86351	8.00533	9.3894	9.31377	9.36355	7.51232	8.28916	9.30252	8.54924	4.22036	9.73277	10.2821	10.0726	5.22173	5.48992	5.24989	4.83497	9.83966
202203_s_at	8.12879	10.0789	9.06598	7.48326	7.84332	8.96612	9.01635	8.27611	8.50602	8.75575	8.51864	10.9435	7.51822	8.207	9.95659	6.49427	6.95478	9.0966	8.78917	8.04961	7.53863	8.62803	8.45247	7.58569
202204_s_at	9.50622	10.1727	9.55067	8.97254	8.27991	8.51421	8.517	9.28441	9.2182	9.27883	9.36678	11.2245	9.07834	8.81122	9.64238	8.44192	8.24527	9.27474	9.41841	8.41868	7.9434	7.84403	8.04223	8.44543
202205_at	6.99427	8.75743	7.73522	10.2561	8.78677	9.13426	9.17205	8.82138	9.74191	8.93608	8.93963	9.05142	8.83351	8.76019	8.2638	9.25264	8.08172	9.61112	9.94793	7.53487	7.90085	9.59793	9.97751	6.6047
202206_at	5.63616	8.48927	6.1478	7.10779	7.83156	9.38805	9.45621	9.09782	8.89898	9.02389	9.09106	9.17251	8.82586	9.16376	6.86037	7.24079	8.20957	8.1718	8.44579	9.04553	9.35218	13.059	13.0617	9.33941
202207_at	6.26364	8.4454	5.62064	7.34671	8.19499	9.18266	9.2277	10.1088	8.75083	9.34034	9.3237	8.23954	9.02573	9.66523	7.10012	7.40697	9.36116	8.08245	8.62879	11.2123	11.4117	13.4575	13.4552	11.3503
202208_s_at	5.11636	8.31584	6.22424	7.14913	6.10673	6.66155	6.74223	8.96215	8.06458	8.35148	8.46471	8.25662	7.65811	6.43755	5.67149	6.08098	8.59997	5.65711	5.45809	9.56185	9.60077	12.4604	12.6587	10.1665
202209_at	10.8369	10.984	10.5462	11.0166	10.3815	10.6567	10.6719	9.67928	10.2633	10.1198	10.0947	8.04941	9.95041	10.4742	10.6447	11.4568	9.92866	9.69345	9.22824	8.9765	8.56331	10.1836	10.2789	10.3634
202210_x_at	7.90224	7.00325	8.42365	7.6482	7.82591	8.20342	8.17557	8.45552	7.47461	8.06204	8.41542	10.6751	7.48407	8.92525	9.64508	7.84582	9.04968	8.43147	8.9318	6.97416	7.12192	7.78011	7.8106	7.03394
202211_at	8.64003	9.5588	8.76233	9.71488	9.19846	9.6328	9.71451	9.62291	10.249	9.11392	9.06565	8.3791	9.36999	9.23901	8.67149	8.47236	8.66084	9.40688	9.472	11.2986	10.828	9.80047	9.84484	8.83581
202212_at	8.18868	9.10951	6.93592	9.67612	6.75785	9.13785	9.22075	8.72979	8.74593	8.52798	8.54107	6.74812	8.52929	8.59126	7.40396	9.38427	9.02471	8.93604	8.71285	6.27338	6.79154	7.82365	8.2282	5.65598
202213_s_at	8.08324	9.01921	7.59772	8.15188	8.5889	10.1064	9.91684	8.24424	9.6138	8.54909	8.60352	8.07226	8.32069	8.53872	7.83002	9.23538	7.33006	8.80818	9.14719	7.83797	8.00763	9.35846	8.91769	8.26736
202214_s_at	7.17132	9.02896	7.59279	9.38498	9.05517	10.3868	10.2255	9.51212	10.1147	9.27045	9.20258	5.79084	9.66273	9.23876	5.61301	9.57704	8.72501	9.59351	9.3202	9.43487	9.38416	10.0666	9.90712	10.3256
202215_s_at	9.73624	8.67602	9.65667	9.03709	9.40683	8.6629	8.57648	8.80268	8.51032	9.12541	9.11216	8.27586	9.24349	8.97443	9.56345	8.70084	8.9698	8.4118	8.43124	8.77054	8.27133	9.04726	8.91465	9.64908
202216_x_at	8.84201	9.50676	9.85264	9.34211	9.1208	8.65315	8.61429	8.02574	8.84469	9.58709	9.58395	8.52567	8.78524	9.26457	9.49402	9.30929	9.64388	8.89757	8.86561	6.77485	7.3909	8.95815	8.94163	6.86233
202217_at	11.9627	10.5908	11.5552	11.1172	11.2705	9.82612	9.78761	10.1087	9.96387	10.4321	10.3539	9.11148	11.5967	10.3919	11.8988	10.3778	10.2925	10.9275	10.7799	10.4456	10.4482	10.0519	10.0886	11.017
202218_s_at	7.91042	10.2225	8.38907	10.3419	8.1784	9.39927	9.689	7.21388	9.82829	10.4335	10.1436	8.72382	7.65404	8.4702	7.66062	7.06957	8.44842	9.40909	8.92763	7.41638	7.68303	7.20884	7.62872	5.66444
202219_at	11.5083	3.87057	11.2402	3.42369	10.4206	8.27123	8.18614	8.81146	8.14833	9.10219	8.91972	14.5257	11.5125	8.76848	11.3499	8.92344	6.64723	9.96324	9.36021	5.98226	4.6685	4.59016	4.47577	8.01592
202220_at	9.32378	9.98598	9.8226	10.3693	9.93585	9.39972	9.25221	10.7633	9.39769	10.5121	10.4105	9.02917	10.5554	8.94507	9.7586	10.1869	9.74962	9.56712	9.62837	10.9636	11.402	9.34171	8.9714	12.1624
202221_s_at	7.66677	7.0874	8.04585	8.05747	8.16658	8.41921	8.36056	7.96685	7.87218	8.51251	8.32862	7.78794	8.43115	8.14531	7.17359	8.29891	7.92456	7.60584	7.44896	8.88187	8.98482	8.55863	8.33172	9.00005
202222_s_at	15.0737	5.57896	15.1103	4.7578	13.5603	5.90405	5.59278	6.58404	4.68985	9.74258	9.46203	9.15498	6.36821	9.36454	15.6245	5.74123	10.1105	7.41453	7.64436	5.31528	5.91385	6.50948	6.32107	5.94469
202223_at	7.67311	10.3803	8.13606	9.19432	8.38662	9.73745	9.78321	8.32534	10.5744	9.08873	9.13376	9.0729	8.09348	8.85634	8.71419	9.11364	8.32582	9.90861	9.86345	8.16012	8.33325	8.21145	8.42944	7.50466
202224_at	9.1538	10.6264	9.45258	8.68904	9.66277	10.182	10.2659	8.96283	10.2857	9.54762	9.47965	7.76196	9.15814	9.69519	9.0337	9.69993	10.3795	9.12454	9.00137	9.88411	9.48526	8.11506	7.90762	9.18861
202225_at	8.80218	10.1008	8.70486	8.10749	9.32776	10.3018	10.368	9.57515	10.147	9.52449	9.47059	5.02382	9.60028	9.7002	7.76725	10.0371	8.88116	9.27391	8.8488	10.1418	10.0717	7.79901	7.54224	9.2332
202226_s_at	6.47138	10.5526	8.56676	8.34302	8.9277	9.97821	10.1126	6.61323	10.4672	9.33543	9.28758	8.36202	8.39573	9.81247	6.68059	9.71616	8.57993	8.7885	8.69252	7.55308	7.03924	7.26409	6.86105	7.35313
202227_s_at	9.56034	10.8954	9.60341	9.5444	9.51806	9.33868	9.19899	10.1121	9.46133	9.64142	9.60257	7.50971	9.68837	9.20928	9.58474	9.82898	9.39646	9.40996	9.46032	10.5428	10.4395	9.56125	9.33719	11.4916
202228_s_at	10.7076	12.1723	10.4393	11.0988	12.3698	11.9803	11.9092	12.0885	12.8016	11.9065	11.8963	5.81393	11.8523	12.0256	9.67089	12.0736	10.7765	12.1095	11.9837	11.0586	10.9472	10.9078	11.0747	12.3227
202229_s_at	6.18085	7.48403	7.04414	7.88077	7.57277	6.61864	6.67458	7.3045	7.36357	7.31662	7.0231	8.93758	7.18767	6.10756	7.75832	6.47863	7.73342	7.05459	7.36483	5.73154	5.81732	6.19783	6.38876	6.40297
202230_s_at	9.79447	9.95724	9.19375	10.5268	9.11273	10.3625	10.3972	9.78521	9.41823	9.52132	9.57613	6.63316	9.62956	9.12406	9.59669	10.3719	8.70764	10.0903	9.79474	10.5997	10.9782	9.66157	9.53467	10.4374
202231_at	11.1163	10.9284	10.615	11.3776	10.6931	11.2987	11.2379	11.3343	10.949	10.8618	10.8311	7.36889	10.5753	10.9989	10.6203	10.8678	9.40675	11.4691	11.7338	12.6058	12.2639	11.7273	11.5457	10.7042
202232_s_at	10.2084	10.5011	9.87491	11.033	10.072	10.7523	10.6897	10.0187	10.5753	10.5102	10.4422	5.26019	9.90035	10.8135	9.28079	10.7516	8.20744	10.7748	11.2394	12.2281	11.7925	11.4554	11.2582	9.23772
202233_s_at	13.5327	12.0577	13.1507	13.2349	13.2032	12.1472	12.0858	12.1127	11.9719	11.6145	11.6783	11.1921	11.5774	12.2321	13.1194	12.1553	11.4875	12.1395	12.0539	11.7026	11.9722	11.7297	11.8682	12.4601
202234_s_at	9.61199	8.48988	9.47251	7.82458	9.54561	9.78539	9.67107	9.07351	8.59509	7.42371	7.66857	7.94614	7.9894	8.13867	10.2484	6.40013	6.42994	9.00386	8.95772	7.29365	8.09243	7.49375	7.27943	7.6384
202235_at	8.7381	7.19481	8.38517	6.47528	7.89958	7.7723	7.66525	6.91032	7.01275	5.50719	5.73777	7.26121	5.82536	6.19549	8.30572	4.4337	5.44112	7.4414	7.39136	5.4579	6.12877	5.09348	5.20469	5.13793
202236_s_at	9.73314	10.1713	11.0498	9.89467	10.9482	11.2856	11.2079	9.44491	10.3762	9.04219	9.1617	10.1408	9.05858	9.48041	10.0196	8.30578	7.75415	10.3279	10.5644	6.71036	7.02759	8.2686	8.20484	7.08717
202237_at	10.0268	11.0994	9.42773	3.92563	9.66331	12.0566	12.3472	8.67246	11.2188	9.14692	9.50235	6.42278	10.5342	9.87683	8.8171	4.42821	12.1445	13.6687	13.7423	6.61796	6.60855	6.44207	5.72602	9.70765
202238_s_at	9.33436	10.8821	8.6918	4.64271	9.15334	11.8808	12.1565	6.69559	10.9277	8.36368	8.77982	7.15432	9.71074	9.60534	7.00872	4.64578	11.4788	13.5297	13.5826	4.74178	4.6609	5.41173	4.9058	7.74913
202239_at	8.7411	9.91742	9.19765	10.3928	9.93556	10.3079	10.2991	9.56187	10.044	10.3733	10.4903	10.0316	10.6203	10.2034	9.41642	9.6692	10.4987	10.4136	10.4672	10.1703	10.1405	10.4466	10.477	9.7969
202240_at	5.87833	8.58359	5.79498	9.65605	6.53096	9.23351	9.35033	6.9741	9.09959	7.48205	7.75818	8.88639	6.58344	7.64986	7.12813	9.98276	7.63178	7.09613	7.45747	6.37448	6.98003	7.60509	7.22638	6.5796
202241_at	11.1153	6.71694	10.8204	9.41026	10.1148	10.0932	10.4245	11.3764	7.24254	9.36591	9.38102	6.4842	10.0401	9.52125	10.5389	9.59458	10.6186	9.3521	9.26234	11.9669	11.4179	8.10828	7.29678	12.1051
202242_at	11.2244	5.95452	11.0837	5.37535	9.57748	7.03014	6.91566	8.82143	5.98557	9.48772	9.30882	9.82016	9.55679	9.30756	11.2467	6.5276	9.67443	6.70512	7.0919	7.79293	6.96326	7.08003	6.58083	8.39691
202243_s_at	11.22	11.7702	11.0013	11.7439	10.7199	11.4938	11.3854	10.4458	11.2191	11.2332	11.1986	6.25098	11.0435	11.242	10.3535	12.309	10.6424	11.7784	11.9139	9.58035	9.4785	11.0209	11.0989	11.4505
202244_at	12.2985	12.1777	11.7075	12.1081	11.2249	11.9907	11.8736	11.9542	11.8734	11.4657	11.415	6.94747	11.3752	11.8433	11.8013	12.4582	11.3086	12.3812	12.4453	12.2977	12.4067	11.6866	11.9007	12.78
202245_at	10.0537	10.5569	10.0516	10.6974	9.96409	10.2101	10.2893	10.1426	10.1973	10.4023	10.4071	9.22698	9.42215	9.94958	10.34	10.6053	10.5423	10.5257	10.5109	8.2859	8.55287	9.34259	9.58929	8.56655
202246_s_at	9.6852	12.7717	9.93353	11.6492	10.1602	11.5122	11.578	10.9222	10.9737	10.2284	10.2453	9.21614	10.2231	10.5009	9.63725	12.0251	10.0644	11.6742	11.7847	9.40832	8.95387	9.50682	9.49227	9.83776
202247_s_at	7.21601	7.49454	8.39663	8.85708	7.90188	7.85011	7.73071	7.34275	7.74902	8.09581	8.07449	10.1964	7.60274	7.31506	8.44224	9.00711	7.82081	7.84406	8.29753	6.18779	6.83786	8.09329	7.9131	6.44626
202248_at	7.41836	7.73452	7.41017	8.66191	6.9202	8.18212	8.21895	7.60864	7.19303	8.0784	8.18666	9.98443	7.57858	8.05355	6.91437	8.14498	8.113	7.5429	6.82797	6.39131	5.4566	8.11863	7.99306	5.41064
202249_s_at	9.147	8.12185	9.65665	8.29387	9.55061	8.34741	8.167	8.13198	8.31008	9.04912	9.02362	9.62718	9.2973	8.00925	9.01244	8.67844	7.74222	7.957	7.92241	6.98337	7.30003	8.3961	8.31547	6.44503
202250_s_at	10.9837	8.36174	10.1624	9.1084	9.53982	8.70435	8.56307	8.59067	8.03105	9.76316	9.60001	8.35361	9.72391	8.66149	10.367	8.41405	8.89247	8.59023	8.47503	9.01325	8.9395	9.14893	9.00617	9.68419
202251_at	7.87247	8.18685	7.72468	8.98027	7.72695	8.51699	8.62929	8.77898	7.96326	8.70925	8.61191	5.57704	8.44904	7.21302	6.05116	10.2656	9.02289	6.76885	6.83728	9.37101	8.964	8.85345	8.53918	9.03128
202252_at	9.9116	10.4859	9.90976	10.2132	10.8021	11.42	11.552	11.3231	11.6371	10.6364	10.7147	9.37399	11.5203	10.8441	9.95881	10.8937	11.0105	11.6358	11.3648	12.6219	12.4465	7.25838	6.96107	11.571
202253_s_at	7.61902	8.90357	8.43474	9.21503	8.12541	8.59532	8.63454	6.87611	8.94153	9.11324	9.12903	8.46951	8.71267	8.35972	7.08351	8.9625	7.41421	9.23568	9.23745	6.062	6.15329	9.01705	9.30476	5.50186
202254_at	4.91434	6.86679	5.60668	7.21102	5.86355	6.17713	6.26909	6.18534	8.58439	8.0173	7.64721	7.28507	7.4349	7.54704	5.35774	6.70502	6.07338	8.29825	7.90516	7.61887	6.87488	7.39623	6.65792	8.68268
202255_s_at	3.98767	7.62088	5.79038	9.52476	5.17931	6.67284	6.64574	7.37203	9.31067	8.2202	8.08452	6.88367	8.72287	7.30903	4.81448	8.99315	7.08608	9.68679	9.46322	6.39001	6.08753	7.95289	7.8854	6.28383
202256_at	8.42791	8.55775	8.50876	8.45945	7.83969	8.01551	8.07752	8.752	7.82337	8.25802	8.20333	8.56139	8.18385	7.90781	8.25993	9.02028	9.6499	8.22022	7.79264	8.3659	8.70975	8.2647	8.49676	8.82546
202257_s_at	7.76775	8.47556	6.26948	9.62129	7.03848	8.9417	9.11054	8.72908	9.01104	7.94432	8.24925	8.72587	8.3754	9.3455	6.53926	10.3429	8.93692	9.14918	9.17898	8.37109	8.02683	8.76359	9.08452	8.56389
202258_s_at	9.34173	9.64838	9.59283	9.92369	9.71825	9.74621	9.77284	10.1286	8.73502	10.2499	9.94045	7.55724	10.272	9.6964	8.62582	9.96305	10.5382	8.40533	8.38626	11.0467	11.0648	11.0651	10.8913	11.0454
202259_s_at	7.95343	7.71479	8.28843	8.26291	9.01143	8.208	8.13107	8.59785	7.45963	9.51712	9.32836	7.80683	8.90377	8.67027	7.61719	7.58022	8.3262	7.45439	7.67331	10.6001	10.0421	9.89182	9.34195	9.9237
202260_s_at	8.06311	10.6597	7.59541	5.6733	9.86294	9.47389	9.39621	8.28516	9.89267	9.17759	9.134	7.86982	9.12769	8.97684	7.64958	8.10265	9.81475	9.57113	9.79441	8.63131	8.74056	7.55874	7.39643	10.7067
202261_at	10.019	10.1279	10.0816	10.0467	9.72899	10.0358	9.9334	9.86192	9.48992	9.95216	9.98224	10.3053	9.79101	9.58047	9.84501	10.7259	9.52485	10.3573	10.559	8.67975	9.10803	10.0742	9.93317	9.62506
202262_x_at	8.553	9.63831	7.86217	6.94675	9.18775	9.74819	9.69729	8.33317	9.7217	9.74507	9.64672	7.63855	9.25466	9.61068	8.4819	9.2533	10.4608	10.0691	10.0579	9.5506	9.69372	7.85946	7.80701	8.93558
202263_at	13.1051	9.84741	12.8262	8.94237	11.5231	9.26595	9.19312	10.2788	9.79296	11.3153	11.2544	10.8624	10.2492	11.5523	12.939	10.2286	10.0993	9.97357	9.86783	7.88338	8.1585	10.1099	9.98687	8.52361
202264_s_at	9.16634	9.42462	9.69582	10.4383	8.66616	9.27747	9.31122	9.89481	9.21976	9.34533	9.37165	11.1947	9.1838	8.59119	9.79773	10.1003	9.11389	8.7025	8.43227	8.37015	8.31669	9.14265	9.00454	8.15112
202265_at	10.6286	10.2295	9.78349	8.84005	9.65027	9.35211	9.23378	9.84179	9.77329	8.83221	8.70108	6.88651	9.45946	9.06758	9.19361	10.1956	8.31647	8.46966	8.41931	11.9179	11.6224	10.7096	10.4149	11.3863
202266_at	9.73822	9.82392	9.13677	10.0639	10.1594	10.0104	9.97531	9.74078	9.90422	9.88981	9.90714	6.42882	10.8213	10.5357	8.79589	10.2285	9.09267	8.9902	8.97415	10.6176	10.8131	10.5696	10.3583	9.56823
202267_at	7.2839	7.15291	6.99911	6.58769	7.50941	8.48426	9.09435	10.8019	7.96217	8.41691	8.46291	7.98971	7.18181	8.38152	8.4926	7.4635	9.22427	7.55254	7.95436	6.12315	6.50747	7.31163	6.79563	10.3015
202268_s_at	10.0391	11.3629	10.602	10.473	10.2015	11.1406	11.0992	10.888	10.6607	10.2575	10.174	6.27646	10.0069	10.466	9.58947	10.5029	8.93135	9.46477	9.19452	11.3501	9.62778	10.9365	10.8464	11.0287
202269_x_at	6.2746	10.3764	8.86255	9.56217	8.00559	9.72905	10.8071	10.3784	8.99371	8.05131	8.42778	5.23006	10.0696	8.55501	5.21232	4.07925	8.79219	10.1746	9.90195	7.0444	6.7361	10.9686	11.1729	7.53166
202270_at	6.48864	9.40897	6.33059	8.30888	7.23571	9.14549	10.0499	9.23713	8.13223	7.39834	7.62036	5.07141	7.81144	8.22558	6.48761	3.13083	7.99134	9.0281	8.79991	6.95126	6.82087	10.2097	10.2617	8.18864
202271_at	10.0634	9.02472	9.55506	7.97024	9.56324	9.90585	9.77942	10.0643	9.50648	10.4298	10.3459	6.8398	9.75567	10.6182	9.26758	8.82625	8.75123	8.33016	8.29378	10.4216	10.7163	9.09038	8.91046	10.8374
202272_s_at	8.5526	8.94794	8.92518	9.2029	9.31676	10.0291	10.0808	9.25355	9.52582	9.10806	9.02686	8.34963	9.07784	9.56342	8.77283	9.95565	8.13896	8.40866	8.69264	10.2668	9.93488	9.18411	8.88392	9.01603
202273_at	8.66744	7.60192	8.98678	5.17473	8.98896	5.3903	5.47405	7.63703	9.14802	9.99175	10.0024	7.16419	8.89677	9.47473	8.17343	4.68483	10.2701	9.05992	9.43454	3.86913	5.1061	4.78376	5.30954	7.92394
202274_at	7.99846	7.29783	8.46319	7.47153	9.40341	7.70786	7.69599	6.37719	8.54771	10.5193	10.3569	9.66171	7.7424	10.3699	9.0848	8.5064	9.68343	12.6161	13.0607	4.71955	6.43399	7.67015	7.52484	10.3796
202275_at	5.10977	7.87983	6.32722	8.75166	6.00961	9.92097	9.91093	8.68858	9.41098	8.53129	8.67733	7.84997	8.06618	8.42008	6.22021	11.6431	9.05316	9.87594	10.0689	6.18591	5.55287	8.08735	9.2095	5.27146
202276_at	11.5559	11.8484	10.1607	10.889	9.8111	11.6144	11.5267	10.5737	10.8381	10.8086	10.8642	7.2715	9.80474	11.5564	10.4949	11.4446	9.96373	10.2834	9.78586	9.13319	8.78218	10.0952	10.2428	10.1882
202277_at	9.29958	11.1217	8.72376	10.3706	10.0897	11.1321	11.118	10.7298	11.0298	11.143	11.0622	6.51636	10.5467	11.3615	8.42271	11.4772	9.75492	10.8125	10.8275	10.9447	10.4967	10.4812	10.2701	11.2816
202278_s_at	6.37569	9.22355	5.84872	7.91368	7.48432	8.7597	8.67495	6.18588	8.74895	8.85526	8.78653	7.31657	7.65391	8.98218	6.51266	9.66885	7.05044	8.24422	8.73523	5.11949	4.19906	7.77365	7.31134	4.60992
202279_at	11.8123	9.04291	11.516	10.6508	10.8769	10.8317	10.7911	11.0412	9.94918	9.51379	9.57043	7.29256	9.79382	9.99737	11.9489	11.1135	9.23355	10.5636	10.6311	10.9588	11.267	10.3569	10.3144	11.4766
202280_at	3.4752	2.97907	4.39641	3.27135	4.06705	3.63909	3.61642	4.52574	3.39634	3.52034	3.63147	7.83275	3.73961	3.80923	5.01801	3.53845	5.11883	3.88885	4.20844	2.70981	3.30097	4.11673	3.63813	3.68169
202281_at	7.17016	8.38056	6.10725	9.32283	6.93067	8.94434	9.18474	8.63857	8.51507	9.18373	9.29391	7.78387	9.51138	9.07304	6.59139	9.17538	9.70452	8.89587	8.09328	8.40788	8.74693	9.29082	9.69528	7.52492
202282_at	11.0028	10.9039	10.3055	11.704	10.4334	10.546	10.5327	11.747	9.94061	10.8122	10.8152	10.0854	10.6625	11.1775	10.9616	11.5037	10.3313	11.0163	11.0422	10.6553	10.1455	10.2276	10.553	9.70741
202283_at	12.5491	4.48716	12.9752	5.04324	11.6595	4.94029	4.93201	9.10028	7.89811	11.8764	11.9074	7.34798	8.34616	12.174	12.5518	6.28732	11.6154	11.6057	11.8931	4.17019	4.23556	6.99382	6.53977	7.73689
202284_s_at	7.90635	10.506	8.7854	11.2823	10.0844	11.3356	11.4923	10.9682	11.0851	10.3443	10.3698	7.5065	9.54381	10.2687	7.79013	10.2484	11.3022	12.2759	12.4495	12.2002	11.7583	9.33101	8.85914	8.4156
202285_s_at	4.32176	4.99895	4.55338	4.88441	5.10362	4.26639	3.82712	5.40615	4.8771	6.01804	5.97408	7.62187	4.40063	5.7743	6.7931	3.77183	5.96869	5.40402	6.2215	5.6119	4.55011	5.72464	5.32471	4.93916
202286_s_at	5.98774	4.22697	6.06884	6.00476	6.22565	10.4948	10.1824	14.4193	6.56134	13.61	13.5994	7.21163	10.0906	13.3099	6.99042	11.9097	11.3638	7.37471	7.39171	6.35665	5.56872	6.4273	5.86518	14.1007
202287_s_at	4.33059	5.21397	5.21408	5.7808	5.69493	5.35136	5.49275	6.85089	5.32234	6.1199	5.61651	6.31745	6.05249	5.73135	6.4174	5.76157	5.83942	4.98835	5.57078	4.11241	4.84842	5.9908	5.90812	6.48184
202288_at	8.44629	8.26071	8.51192	7.9149	7.66866	7.4898	7.37517	7.77892	7.67693	8.03214	8.03253	7.43732	7.58489	7.6539	8.63681	7.67857	7.40413	7.76969	7.89083	7.14945	7.14036	7.75818	7.56567	7.53872
202289_s_at	12.7669	8.06499	11.7739	6.07523	10.6807	8.55565	8.52322	10.775	7.45505	10.5815	10.4144	7.00334	8.69389	10.0106	12.4903	7.98229	9.67171	8.27599	8.60869	4.81632	5.45429	6.52877	5.7513	9.67404
202290_at	8.8288	10.7637	9.67236	9.63272	8.72272	9.74949	9.81809	7.38127	10.2777	9.36949	9.56345	9.26217	9.24596	8.76322	7.91988	10.3166	8.90422	9.83335	9.35557	6.61409	6.88747	9.68133	9.73525	7.01425
202291_s_at	10.7196	4.09902	10.1521	4.09787	12.1882	8.87739	8.48295	6.73005	8.39314	11.8454	11.6616	7.52978	11.4447	11.9974	9.96007	7.83131	13.1111	10.8383	10.8364	2.81656	4.93645	4.86334	4.43557	13.8414
202292_x_at	10.4117	9.60085	10.301	11.0152	10.1845	10.3925	10.4415	10.8222	9.78709	10.1635	10.1821	11.1006	10.6341	10.0053	10.98	10.2665	10.6659	10.4994	10.5332	9.00227	9.28222	10.3707	10.3951	9.6077
202293_at	7.83283	9.5074	7.81547	8.06352	8.1167	8.88131	8.80862	8.29394	9.21702	8.84818	8.81554	5.66751	8.26814	8.56792	6.70585	9.10701	6.70045	7.06448	7.03275	9.32989	9.87818	8.95256	8.99537	8.46634
202294_at	9.72745	9.16715	9.6418	8.80264	9.11237	9.02398	8.92366	8.87441	9.21347	9.28725	9.09205	6.64279	9.37719	9.11963	9.22353	9.20441	9.23012	8.42309	8.35172	9.69038	9.64215	9.33518	9.1857	10.293
202295_s_at	9.53808	9.27549	9.41171	12.8986	10.5737	7.63228	7.59974	10.1769	7.05705	11.3097	11.3059	9.52171	12.2836	11.2796	9.88271	9.86238	13.7352	8.75022	8.91801	7.06812	7.26838	9.46637	8.42724	10.3361
202296_s_at	10.075	11.6444	10.1035	10.4798	10.2424	11.1317	11.1488	10.6094	11.5484	10.9244	10.9955	10.1952	10.2881	11.1957	10.1886	11.7054	10.1139	11.4468	11.3733	9.43982	8.61629	10.4691	10.6931	10.1097
202297_s_at	9.77287	10.6268	9.52427	9.91084	9.08617	10.1129	10.1842	10.4189	10.6351	9.69691	9.74756	8.12442	9.6177	9.9591	9.59618	10.5516	9.19531	10.5256	10.4239	8.54772	8.7431	9.57752	9.75278	10.4336
202298_at	14.3907	10.9201	13.3228	13.0328	13.1362	11.8102	11.8924	12.2537	11.9232	11.3067	11.3402	10.0472	12.0612	11.6646	13.7775	12.3493	11.1048	12.0527	11.7489	10.1313	9.95007	12.1004	12.3249	11.6776
202299_s_at	12.1024	10.9293	11.539	11.4086	11.3629	11.0534	10.9401	11.5608	10.8744	10.545	10.6574	10.4488	11.8419	10.6628	11.4872	11.4146	10.8365	11.0265	10.7607	11.5049	11.0705	10.6854	10.7969	11.085
202300_at	11.9514	11.6371	11.9611	11.3956	11.4477	11.1759	11.1102	11.3148	11.2788	10.8805	10.954	11.4471	11.9458	11.2304	11.4559	11.567	10.8978	11.5054	11.5103	10.9085	10.3824	10.9343	10.9893	10.8405
202301_s_at	8.21351	9.13131	9.28027	9.3354	8.86183	9.17222	9.14594	9.40002	9.08192	8.99689	9.05266	9.21979	9.71812	8.78682	9.53443	9.26612	9.13184	8.64122	8.68679	10.403	10.3388	10.1327	10.0684	9.35202
202302_s_at	10.5537	10.3502	10.6315	10.8633	10.6073	10.8306	10.8454	10.6976	10.4165	10.6964	10.6599	8.16995	10.4987	10.5386	9.85745	10.6941	10.3671	9.72075	9.53575	13.0266	13.0086	11.7684	11.5927	10.2978
202303_x_at	6.97856	8.42296	7.16965	9.70317	8.4633	9.48478	9.39149	7.88559	9.06069	7.55704	7.64269	5.99427	7.93811	7.66308	5.71313	10.2258	7.17752	7.891	8.11804	9.11763	8.93424	8.78333	8.90773	7.30785
202304_at	8.21138	9.31597	8.45692	9.76266	9.28262	9.71882	9.75144	8.65529	9.79885	9.45647	9.26595	5.84842	9.77549	9.00012	7.83626	8.73599	8.38306	8.97231	9.1528	9.87397	10.1964	9.44496	9.03058	9.20013
202305_s_at	10.8227	9.98675	11.9335	8.51689	10.0602	9.81071	9.80462	10.148	10.5908	10.1196	10.1258	7.04939	10.3728	8.72783	11.1872	9.68915	7.55585	10.0152	10.2205	9.36603	8.8762	8.77734	8.78799	9.3203
202306_at	10.6024	12.4205	10.16	12.0396	10.483	11.6296	11.6401	10.2853	11.2381	11.1409	11.1597	8.92083	10.4236	11.5746	10.4926	12.2241	11.0055	11.6953	11.7288	10.2798	10.5084	11.1926	11.523	10.876
202307_s_at	8.50118	10.5934	8.22436	11.0024	8.85919	9.21354	10.3139	10.0531	8.15819	9.59032	9.77625	7.86801	8.84845	10.0898	8.45504	7.79696	10.0152	10.1137	10.1503	7.2039	8.46396	10.613	11.1499	8.193
202308_at	8.87259	9.22443	8.49756	8.04089	8.16565	8.64233	8.70484	9.10537	8.27128	9.30094	9.42477	8.85384	8.95128	9.22605	8.15106	9.48398	9.4671	8.62065	8.48503	7.48308	7.09615	8.65853	8.61586	7.74578
202309_at	10.7584	11.4262	10.2411	11.4219	9.952	10.7165	10.7147	10.4949	10.2218	9.32493	9.38003	8.68419	10.3613	9.90081	10.4895	11.4505	9.28433	9.54026	9.54508	10.2393	10.1269	9.50358	9.80171	10.4735
202310_s_at	8.9391	12.728	10.896	6.22758	11.262	7.55644	8.37538	9.75914	14.339	13.9981	14.0389	7.04293	9.56742	13.3596	9.07874	7.59784	11.5807	14.8516	14.6875	6.81668	6.69336	5.09684	4.34185	7.82949
202311_s_at	6.5023	8.65006	7.41184	5.37823	7.91611	7.31204	7.36795	7.00922	11.2958	10.453	10.4497	8.14955	6.12004	10.4752	6.44801	5.02968	6.87235	11.3352	11.2835	4.82814	4.55511	5.58848	5.11615	5.89623
202312_s_at	6.12617	6.17692	7.31364	6.9993	6.84989	6.42242	6.32631	7.12089	5.40123	6.853	6.70121	9.36054	6.40337	7.07786	7.84357	7.2085	7.70525	6.94973	7.02887	6.61262	6.95982	7.629	7.16255	7.02102
202313_at	10.5058	9.92696	10.9273	11.0908	10.517	11.106	11.0866	11.3284	10.2614	10.3124	10.3777	9.93448	10.0987	10.485	10.1801	10.7822	9.8456	10.1234	9.99384	11.1551	11.1465	10.1823	10.1283	10.5815
202314_at	7.03883	8.64096	6.77426	8.5646	7.43766	9.01275	8.82983	8.79027	8.87877	8.27362	8.0595	6.41908	7.46411	8.60587	6.80406	8.91992	8.12238	8.31854	8.05078	9.45326	10.0368	7.80918	7.99733	8.4198
202315_s_at	8.42175	8.71995	8.07999	8.67241	8.60274	9.38869	9.37602	9.15259	8.3067	9.8255	9.90329	7.25677	9.09748	9.66729	8.46343	8.97015	9.30347	9.95401	10.0283	8.71508	8.83209	9.92018	9.86287	7.99937
202316_x_at	5.3907	7.08937	6.04987	5.47113	6.88212	5.6706	5.41286	3.76212	6.74028	8.31527	7.6955	5.3638	4.39924	7.8597	5.08048	8.53809	4.38285	6.60682	6.43766	3.65246	3.83295	4.51363	4.72029	3.5035
202317_s_at	10.7941	9.25158	10.337	9.10584	10.3472	9.45378	9.30241	10.0139	9.55919	10.1796	10.1535	10.0964	9.70754	10.1964	10.7527	9.66618	9.82775	9.8217	9.7226	9.62138	9.42417	9.3997	9.28478	10.39
202318_s_at	8.95339	9.11413	9.79669	9.37687	9.39152	9.31522	9.19667	9.35326	9.19147	9.68769	9.60209	5.30015	9.54808	8.82221	7.93033	9.65886	8.48262	8.24714	8.13844	10.7599	10.9066	9.61763	9.58533	9.72903
202319_at	7.18515	5.81153	7.75747	6.62712	7.48612	7.22438	7.15376	7.48323	6.77963	7.6904	7.60209	6.96662	7.27589	6.91117	7.47826	6.67816	6.58961	5.86414	6.29215	6.90672	7.98076	7.96451	7.52849	7.62995
202320_at	8.5642	8.59068	9.52952	9.28392	8.65769	8.70091	8.59607	8.06784	9.52238	9.82373	9.67713	7.36526	8.62094	9.32514	8.61518	10.4104	8.55172	9.69424	9.2252	4.14887	4.718	8.40575	9.82641	3.89226
202321_at	8.38586	7.31413	7.78365	6.76823	8.13944	7.3936	7.3185	7.61819	7.37574	7.86889	7.90685	8.24522	7.6096	7.87484	8.40776	6.43319	7.9111	7.80623	7.9057	7.00593	7.74513	7.07833	6.6748	8.28157
202322_s_at	9.99309	10.2074	9.57141	9.2348	9.87734	9.44931	9.37475	9.87804	9.60481	10.0199	9.99822	8.11436	9.55813	10.2345	9.46297	9.9775	9.09558	8.61704	8.64667	9.30169	9.64613	9.8173	9.49938	10.2604
202323_s_at	6.98275	7.88751	7.79101	8.51305	7.60052	8.30646	8.40205	8.7398	8.86945	8.11645	8.1562	9.01234	8.89065	7.52649	8.46303	8.40092	6.91889	8.50523	8.71478	7.48106	7.57939	8.63388	8.67695	8.84088
202324_s_at	9.55996	9.31226	9.66576	9.25545	10.017	9.97853	9.9424	11.2249	10.5521	9.72606	9.68619	6.95895	9.5869	10.2168	9.13494	9.66355	9.04471	9.00823	8.71401	11.606	11.5508	9.65821	9.71135	10.6299
202325_s_at	13.4855	11.6222	13.2168	11.9224	12.9209	11.6576	11.6012	11.5991	11.5601	11.1183	11.0698	7.93587	11.8047	11.4854	13.4912	11.3344	10.3517	11.5163	11.4823	10.8181	10.4241	11.012	11.0844	11.5997
202326_at	5.0405	8.8256	6.84412	9.09575	7.10113	6.726	6.64507	6.89941	7.90346	7.97527	8.00348	5.89417	7.79055	7.14212	5.48291	8.65513	8.08279	8.68506	8.18029	4.92799	5.47764	7.78457	8.13985	5.12903
202327_s_at	7.02607	6.56953	7.47902	6.94615	7.26741	6.58447	6.54141	6.16136	6.86019	6.62708	6.01605	7.86918	6.52506	6.33516	6.83962	6.44429	7.38027	6.24641	6.42103	6.25668	6.49618	7.10869	6.74418	5.36265
202328_s_at	9.41733	7.6821	9.60351	7.95717	9.01609	7.90459	7.72939	7.98599	8.19069	9.25334	9.08578	9.23823	8.14831	8.09398	9.95645	8.09822	9.85137	8.67895	8.45471	7.49702	7.62881	7.72396	8.05374	8.27444
202329_at	7.64539	10.1497	7.60923	11.4894	8.33403	9.97967	10.0383	9.81624	9.64513	9.61135	9.65462	7.54573	8.8501	9.83506	7.60918	10.6559	9.14121	9.89581	9.65743	9.5828	10.1077	11.4032	11.6731	8.45999
202330_s_at	8.48824	10.2399	8.73425	9.11873	8.27613	9.06158	8.94067	8.90975	8.82093	9.43491	9.261	7.56202	8.6499	9.11571	8.84516	10.517	7.98328	8.28717	8.10421	9.19221	8.93811	8.26078	8.53734	9.927
202331_at	10.0237	8.8511	9.86689	9.55741	9.54664	8.29123	8.11846	8.83952	8.1751	8.99514	8.90454	9.6881	9.37921	9.13765	10.2115	9.09027	9.25279	8.95888	8.85141	7.84706	8.34271	9.11601	9.22346	8.1011
202332_at	8.35988	9.82574	9.02166	7.87787	8.14895	8.8759	8.99376	8.23191	9.03393	8.55187	8.54055	6.76948	7.95799	8.40272	8.69787	7.42446	9.10687	8.44809	8.50256	9.23605	9.44916	8.25385	7.95539	7.50464
202333_s_at	11.6897	10.8975	12.0857	9.95214	11.1745	10.5173	10.4357	9.69435	10.1671	10.5066	10.4147	13.0584	10.9796	10.5043	11.8485	10.3147	8.91022	10.065	9.95354	10.5046	10.3884	11.2906	11.003	9.03938
202334_s_at	11.8221	9.40656	11.2607	8.66633	10.4903	9.64402	9.6523	9.9449	9.44571	9.37143	9.26341	10.664	9.64155	9.9904	11.1895	8.8081	8.99341	9.17602	9.03113	10.6189	10.3589	10.0627	9.97876	10.1753
202335_s_at	7.06914	5.72798	7.28243	5.24226	6.51385	5.81531	5.85562	6.16831	5.68317	6.37304	6.33471	7.67337	6.1894	6.42327	7.15528	5.23993	6.14516	5.69396	5.64906	6.80651	7.11428	6.6982	6.43218	6.76581
202336_s_at	11.5346	11.1324	11.8094	8.68741	13.3373	10.988	10.9263	11.0668	12.6737	11.4965	11.4309	5.45338	11.8025	11.5215	10.768	9.13245	10.7123	12.2972	12.1178	10.3521	10.6376	7.66071	8.68269	12.2014
202337_at	10.1213	9.99341	9.89743	9.53595	8.91529	9.20413	9.25224	9.3641	8.72274	9.11393	9.0688	8.60591	9.18133	9.03047	10.3046	9.77137	9.59617	9.27427	9.19955	9.1483	8.68095	9.4253	9.49652	9.27883
202338_at	4.7774	10.1499	5.92161	9.08023	6.16943	9.67669	9.70701	9.11634	9.7871	7.98825	8.24042	8.95905	7.22888	8.32846	5.72582	10.0584	7.46424	8.2751	7.90047	6.96374	5.36937	7.60553	7.53786	6.16175
202339_at	7.07979	6.96251	6.54889	7.7465	4.78229	6.07177	6.29171	5.18199	6.05408	5.14892	5.30746	8.16874	6.44631	4.64889	6.60439	6.2034	6.92253	6.72723	5.74119	4.84731	4.75157	5.11388	5.92742	3.65725
202340_x_at	8.18921	5.94398	8.67466	6.60536	8.85942	5.09899	5.11159	7.83382	6.50472	7.79816	7.91187	7.58903	9.16107	5.92874	8.40751	5.91757	11.054	5.90661	5.74508	10.3839	9.61518	7.32571	7.158	8.62735
202341_s_at	4.75865	7.89535	6.71156	4.732	6.9773	6.4613	6.0829	7.61822	7.91782	8.85493	8.62923	7.55389	9.67802	6.76267	6.21857	5.39318	6.67616	6.8412	7.92471	5.1508	5.88059	5.84867	4.59439	12.1188
202342_s_at	6.944	8.16535	7.03752	5.02131	8.38989	7.44471	7.07052	8.18123	8.11193	9.38989	9.25718	6.95353	9.29521	8.94203	7.02451	6.91786	7.96416	7.9859	8.25506	5.76817	5.91132	6.71548	5.26269	9.89984
202343_x_at	14.3961	12.053	13.9702	11.9899	12.8724	11.2591	11.2613	10.9499	11.5387	12.0367	12.0683	9.02321	11.998	12.3689	14.5392	12.0346	11.096	12.6538	12.5776	8.43027	8.2263	11.632	11.8346	9.53477
202344_at	9.64253	8.87459	9.66238	9.10142	9.00259	8.38673	8.55767	7.8482	8.27873	7.5896	7.71247	8.07761	7.4678	7.85964	9.86155	8.33888	8.88441	9.48215	9.22973	8.26311	7.77582	8.46324	8.46335	5.11932
202345_s_at	10.6576	7.66433	9.41425	11.2018	11.4284	11.7268	11.7357	14.1241	9.83534	12.7106	13.0072	5.33253	8.06385	13.0579	9.40786	9.33671	10.6807	7.98229	7.90614	9.70925	9.67096	8.73846	10.2923	7.47988
202346_at	8.73982	9.07431	8.01514	9.19882	8.60717	9.83294	9.81197	9.0302	9.44497	8.53127	8.5262	8.42813	8.76409	9.15271	7.95406	9.71219	7.35977	8.59472	8.61812	9.80565	9.10965	9.05886	9.02909	8.84103
202347_s_at	8.77615	9.81699	9.13832	10.3972	9.04649	10.1667	10.1792	10.8176	10.2521	9.091	9.23197	9.99372	9.17967	9.59509	8.14297	10.8641	8.16878	9.49865	9.18887	9.78801	9.69214	9.424	9.67788	10.2175
202348_s_at	8.37901	10.0348	7.97608	9.70366	8.56927	9.99411	9.99284	8.63021	9.91989	9.26348	9.27897	9.9613	8.82102	9.51322	8.50098	10.5143	8.55274	10.055	10.1588	8.22075	8.10143	9.04921	9.20095	8.16729
202349_at	8.60553	9.46254	7.87346	9.1707	8.66458	9.62502	9.61492	8.92004	9.70218	8.48758	8.42473	8.47425	8.91926	9.10843	8.39073	10.3101	8.72477	9.76434	9.76682	9.20367	9.08142	9.23986	9.42834	9.86354
202350_s_at	8.11655	10.8146	7.66956	4.35537	9.01298	7.50032	7.8357	8.89783	7.89359	10.0607	9.92268	7.01924	8.21561	9.91189	7.68912	8.79012	8.38918	10.7597	10.3002	5.67011	6.54609	5.99561	5.00001	10.3679
202351_at	9.99837	10.455	10.1136	7.92115	11.6615	11.8391	12.0399	10.9469	11.2241	10.873	10.8954	6.36533	11.0041	10.9038	9.36391	9.91465	9.87174	10.7596	10.762	9.82488	10.8958	7.1544	7.45935	11.461
202352_s_at	9.86721	10.2452	9.67104	9.78244	9.98718	10.5948	10.5886	10.4031	10.4022	9.80413	9.90849	8.39502	9.21841	10.2708	9.38292	12.0716	8.66066	9.56776	9.63341	12.3197	12.1146	9.82794	9.76137	8.92197
202353_s_at	10.2113	8.95491	10.5094	8.38949	9.64589	10.09	9.92539	9.02304	9.79938	9.45291	9.38091	6.1719	9.53334	9.72462	10.0915	9.93996	8.48766	9.03858	8.90991	9.82827	10.5145	8.24329	7.86497	9.0599
202354_s_at	5.59666	9.64683	5.99457	8.1555	6.45441	8.31419	8.33686	6.34431	8.64847	6.86652	6.63307	8.57533	8.14418	6.49835	5.62306	8.16292	6.29161	9.21194	9.11388	7.80914	6.58824	8.89241	8.69717	5.37258
202355_s_at	7.86801	9.83709	8.17821	9.1719	8.05383	8.73483	8.79374	7.5731	8.56903	8.16937	8.23034	9.65324	8.86244	8.47827	8.3845	8.9864	8.58615	9.30795	9.17161	9.68244	9.65317	9.46824	9.33053	7.08785
202356_s_at	8.18287	9.46089	8.34804	9.31919	8.61022	9.35479	9.45257	8.863	9.00928	8.32708	8.49234	8.99139	9.53227	8.37557	9.02133	9.42318	8.33708	9.17625	9.32345	8.61702	8.40061	9.19832	9.21077	8.33788
202357_s_at	6.60938	5.34154	5.88036	5.66676	7.8875	6.97539	7.54674	8.46498	6.56781	8.04191	8.41496	7.81722	9.44045	8.64547	6.2382	5.49371	9.27376	10.0626	9.45034	5.20842	5.70381	5.90522	5.16563	9.21897
202358_s_at	8.0627	8.44829	7.81236	7.6548	9.01407	8.13056	8.05142	7.16373	8.75268	8.37685	8.46813	8.72553	8.41971	8.34495	7.37834	8.32249	8.62897	8.1221	8.03152	6.6024	7.82537	7.32525	6.83245	8.08426
202359_s_at	8.46225	7.82127	7.80567	7.43587	8.32265	7.84842	7.80432	7.59771	8.16266	7.87314	7.71399	7.2521	7.69069	7.88461	7.67085	6.32733	7.24248	8.36431	8.46746	7.87814	7.37201	7.43539	7.42092	8.39451
202360_at	9.32321	9.81664	9.72475	10.1883	9.91807	9.87902	9.76255	10.0254	9.61957	10.0459	10.0583	7.96904	9.73706	9.71361	9.66226	10.3803	9.93674	10.1196	10.0745	10.4951	10.1703	9.86209	9.81782	9.84142
202361_at	9.45705	9.3734	9.45917	10.6105	9.1707	10.006	9.94442	9.18353	8.74755	9.53537	9.5674	8.28067	9.59417	9.22558	9.74905	9.81125	10.3628	9.53532	9.75647	8.88979	9.13189	9.27155	9.68781	9.25976
202362_at	10.3696	10.3657	10.0091	11.0363	11.0877	10.3695	10.25	9.80799	10.4745	10.5271	10.5213	9.86856	10.1316	10.6752	10.0977	10.0393	9.27855	9.86948	10.0616	11.2559	11.3107	11.8578	11.6361	9.9952
202363_at	8.90572	8.20462	9.14878	6.46819	10.441	10.5031	10.044	8.25567	12.0558	8.98368	8.89764	7.77614	9.77668	9.14138	8.83495	7.86205	7.7378	11.907	11.9885	5.9606	5.36003	6.37969	5.8532	8.48249
202364_at	10.4169	9.48498	11.1804	8.40716	11.6037	8.61916	8.5429	10.3003	9.91012	11.2629	11.1458	15.7087	11.5421	11.1178	9.95117	9.87901	9.93255	10.459	10.4572	10.7497	9.99632	11.3786	10.4527	11.8903
202365_at	8.55298	9.33232	8.11547	9.18945	8.9677	9.35568	9.29118	9.25733	9.01808	9.5686	9.47387	8.38829	9.76551	9.44165	8.4703	9.71438	9.1608	9.63316	9.58291	11.1088	10.6516	8.99099	8.97692	9.95667
202366_at	9.8851	7.47105	9.76688	8.29135	8.71236	7.37965	7.31719	6.87751	7.39436	7.90669	8.04448	9.22847	9.00072	7.91225	10.7917	6.8816	9.36823	7.52223	7.74873	7.67751	7.86607	8.12285	7.92454	7.93119
202367_at	8.83306	8.9043	8.38305	8.05095	9.0032	7.14851	7.03527	8.51781	8.09376	8.1088	7.99112	8.71578	8.78304	7.9965	7.86818	9.27017	9.50367	9.94547	9.79989	7.83717	7.53975	6.94097	6.85169	6.88602
202368_s_at	8.09013	11.2119	7.6643	8.41408	8.50082	10.4632	10.3513	8.04829	11.3566	9.27979	9.24764	7.60202	8.42577	7.79252	8.86212	7.90132	8.99561	10.1599	10.5529	7.61428	8.1858	8.14642	8.27471	8.19995
202369_s_at	8.09675	11.9264	8.0448	8.80024	9.19057	11.3573	11.24	8.18254	12.2603	9.63378	9.61621	9.54908	8.84661	9.64351	8.22817	9.25827	9.47482	11.8879	11.6693	9.12073	8.45849	9.08917	9.23553	9.07345
202370_s_at	9.98593	11.5373	10.0419	11.4909	10.9041	12.0235	11.9723	11.4611	11.7301	10.4149	10.4649	9.04897	10.1145	10.9573	9.63316	9.92633	10.354	10.2589	9.86182	12.6719	12.437	12.1081	12.1079	12.5654
202371_at	10.8135	10.2547	9.62954	9.23218	10.8223	10.7657	10.7076	9.87348	10.9175	10.3443	10.224	6.44117	10.4703	10.4248	9.08745	11.7824	9.72792	12.3034	11.9488	11.9988	11.294	8.34704	7.79831	12.9091
202372_at	8.62332	8.61854	9.00672	9.27027	9.17773	9.11701	9.01793	9.6668	9.22975	9.77273	9.74061	9.4953	8.94647	9.51054	8.79926	8.67275	9.09069	8.99235	9.21456	10.1536	10.2981	9.49624	9.42641	11.6295
202373_s_at	9.48315	9.37617	9.7941	10.6171	10.0757	9.63975	9.54872	9.58001	9.7464	10.0399	10.1035	9.02414	10.0052	9.62486	10.2024	9.06484	10.2311	9.20871	9.15899	10.651	10.4997	10.2	10.0639	10.0217
202374_s_at	7.77954	8.53399	8.01691	9.54516	8.74227	8.78658	8.68453	7.8295	8.89176	8.57299	8.50288	7.20344	8.66046	8.46981	7.34932	8.62855	8.64212	8.25933	8.49284	8.20324	7.91752	8.83793	8.65718	5.91803
202375_at	5.67495	8.13068	5.75558	8.20481	7.27012	9.33309	9.2929	7.42308	10.1469	7.85056	7.7816	5.03339	6.82918	7.95774	6.39007	7.99161	6.48469	9.80567	10.268	7.57202	7.95871	7.39244	7.31517	7.86465
202376_at	6.59572	5.98648	6.90105	6.16654	9.49563	6.27298	6.736	7.69436	5.76769	9.52636	9.73117	8.66266	7.32561	9.91959	8.04681	10.6167	10.5475	10.7953	11.1845	5.00438	5.63892	6.03307	5.61318	11.0666
202377_at	10.4466	10.5719	10.046	9.2451	11.4287	11.2608	11.2671	10.9705	11.7404	10.5483	10.533	8.54539	11.7709	11.2183	9.81288	10.6854	10.4678	11.2074	10.7056	10.5948	10.1272	9.51294	9.39106	11.8139
202378_s_at	9.83898	10.6543	11.4844	9.77755	10.9503	10.8533	10.8045	12.1718	11.631	10.8316	10.8473	8.65385	12.4496	9.3431	9.93253	9.92212	9.70267	11.1477	11.2068	11.9476	11.7538	9.67589	9.67085	13.7923
202379_s_at	7.19706	9.84399	11.0835	10.3303	9.2633	9.73285	9.63729	10.6625	9.32152	10.2652	10.0991	9.17673	11.3686	5.30369	8.95218	9.32023	7.43687	7.75399	7.90234	11.2759	11.7886	10.5186	10.3045	11.1345
202380_s_at	8.13922	8.68199	8.81804	9.06386	9.25141	8.78044	8.73865	9.27283	8.22114	9.62479	9.46626	8.4458	9.11951	7.93787	8.22363	8.6206	9.58224	7.52193	7.54116	10.0777	9.81269	9.14674	8.94524	9.91688
202381_at	8.85936	10.6404	9.14705	8.72809	10.2263	11.7551	11.7511	9.87876	11.5324	9.68303	9.70881	5.89422	10.0598	10.232	7.71775	9.32453	9.25461	11.2187	11.1946	9.78364	9.29844	6.32597	6.33322	9.32613
202382_s_at	9.41673	10.4005	8.83887	8.72124	8.49374	9.03927	8.89703	9.15603	8.30692	8.43489	8.53002	6.57618	10.0305	8.6786	8.13148	8.98572	7.81824	9.55182	9.86825	6.88197	5.85629	8.35919	8.07562	9.79816
202383_at	8.38523	9.09452	9.67401	9.79482	9.29194	9.02088	9.05051	9.67839	8.98104	9.69414	9.7655	9.82019	9.56387	8.42319	9.43935	9.36578	9.50112	9.09759	9.25058	7.19071	7.5934	8.77018	8.84864	7.53734
202384_s_at	6.64977	8.69115	7.08384	8.78115	6.79849	7.80284	7.83188	7.29985	7.54013	7.48326	7.61725	7.64862	7.21308	6.52626	7.47635	7.77974	8.19307	7.25247	7.6493	7.64996	7.87583	8.09027	8.19108	6.67705
202385_s_at	8.46269	8.84795	8.88305	8.87517	8.39051	8.75761	8.82254	8.67423	8.29928	8.25864	8.32691	9.19977	8.13119	8.03216	8.98025	9.24799	8.49655	8.49604	8.45142	7.01956	6.89756	9.17586	9.17847	7.56909
202386_s_at	8.83759	8.48702	9.16204	8.86267	9.38212	8.14387	7.89282	8.73994	8.74572	10.0632	9.91582	13.2989	9.54144	9.48258	8.54117	8.24012	9.52847	9.00546	8.87469	10.7129	10.3386	10.1927	10.106	8.82471
202387_at	12.3114	10.4936	10.5605	9.89238	9.81475	9.25875	9.37688	10.4822	8.8902	9.79275	9.79556	14.6656	9.64334	10.2937	11.3494	9.32161	10.328	9.06121	8.91822	10.5813	10.6208	9.42127	9.70892	10.7022
202388_at	8.42522	5.3854	7.55496	8.52375	10.7406	7.83273	7.63341	10.6981	7.60806	9.72298	9.53132	6.39896	10.2336	10.3508	7.21648	5.30781	12.1192	6.17385	5.68598	12.6009	12.825	12.6055	12.8588	11.5774
202389_s_at	8.35604	7.29526	8.02286	9.7781	7.68062	8.23026	8.32521	8.35092	7.86188	8.234	8.35734	9.01461	8.04571	8.14437	8.46775	8.44514	8.26889	8.30865	8.11564	9.05153	9.02452	8.12363	8.62329	6.81049
202390_s_at	6.03603	7.17649	6.12475	8.23004	7.31837	5.81277	5.89432	6.88133	5.97103	8.59852	8.63759	8.1614	6.90559	5.81402	6.25055	6.55635	8.00582	6.12057	5.8295	8.10281	8.41009	6.22201	6.32088	7.9519
202391_at	8.47919	12.1972	8.7478	12.8088	9.6551	12.606	12.7081	11.6518	12.426	10.4824	10.6868	9.38916	9.36647	11.1669	8.30814	12.6555	10.8409	12.8968	12.6947	10.5924	11.8738	8.58471	7.45462	9.91238
202392_s_at	6.68117	8.58272	6.84361	9.10091	6.55375	8.7499	8.90992	7.9856	8.03724	8.20209	7.96975	10.0422	8.34975	7.61276	5.82029	8.48758	9.05272	8.89895	8.34308	8.07952	7.35729	6.09903	6.31072	7.66041
202393_s_at	11.2023	8.32681	10.7308	9.27485	10.5379	10.704	10.9191	11.0079	10.8099	11.2821	11.2013	7.08525	10.9198	11.4751	11.2159	10.3312	9.44847	10.9277	10.9159	13.534	13.1094	9.68883	10.4176	10.2852
202394_s_at	9.01986	8.80576	9.30128	8.81105	9.20127	8.69446	8.71631	8.54136	9.11216	9.36514	9.34552	8.33263	9.23394	8.97514	9.60182	9.2739	9.70059	9.2626	9.36623	8.00632	7.91742	8.62826	8.58208	8.0857
202395_at	9.80599	10.0195	9.60775	9.64719	9.27082	10.1842	10.1271	9.71021	10.0618	9.63141	9.71125	7.83895	9.35464	10.1104	9.37603	10.5284	9.12048	9.96745	10.1428	8.30214	8.65534	9.05291	9.2388	11.2355
202396_at	9.57605	9.70789	9.17711	9.86734	9.17016	10.2761	10.1908	10.0219	9.32884	9.79744	9.68008	6.40322	8.83798	9.21273	8.42219	10.1753	7.76333	8.56734	8.56001	12.063	11.9328	10.2324	10.0598	10.7293
202397_at	9.08737	11.4837	9.7324	10.6803	9.033	10.6433	10.6337	9.17113	11.3749	9.23693	9.37551	9.95482	8.43054	9.42545	9.97496	10.68	9.46666	10.7172	10.4501	9.0875	8.5908	9.88981	10.1314	7.68158
202398_at	7.34119	7.21018	6.93512	6.93182	6.79777	6.23416	5.921	6.65957	6.07146	6.47958	6.3574	6.67948	6.15639	6.25784	7.17867	6.9663	7.1837	7.37604	7.77681	6.67777	6.154	6.88395	6.3988	6.6624
202399_s_at	10.7764	10.4171	10.636	10.311	10.6124	9.67736	9.63701	10.2552	10.1946	9.76271	9.77992	10.5731	10.3967	10.131	10.9796	10.7625	9.9679	10.5455	10.6788	9.52446	9.33913	9.87895	9.82823	10.0264
202400_s_at	7.66139	7.55116	7.42871	7.6978	7.31912	7.2373	7.28425	7.04594	7.66148	6.67117	6.73235	8.34069	6.33769	7.32988	8.29092	7.44483	7.22372	7.50706	8.02634	4.72762	5.71548	7.38017	7.20857	5.49939
202401_s_at	9.26126	8.64038	9.17332	8.86986	8.90028	8.19866	8.06427	8.50633	8.21483	8.36683	8.3645	8.3606	7.64532	8.18533	9.24221	8.2269	9.01057	8.24346	8.17835	9.12454	8.96406	8.29663	8.58501	9.16732
202402_s_at	8.59931	8.79414	8.51797	8.99345	7.93339	8.31599	8.45572	8.71062	8.75272	8.63916	8.70711	9.72701	8.4572	8.35335	8.40899	7.92368	8.42305	9.42185	9.57104	7.75897	8.23102	8.3133	8.73045	7.98143
202403_s_at	11.6973	6.03961	12.5203	6.39604	12.7034	7.79946	7.57661	12.2501	14.6245	14.538	14.5686	9.79954	11.1123	13.4828	10.9875	6.38241	13.1477	14.9901	14.9522	6.58218	6.62624	7.07116	7.29557	11.7061
202404_s_at	8.66319	3.44257	10.2046	3.36878	11.2002	6.66976	6.57101	10.8244	13.8203	13.3143	13.308	6.7136	9.08706	13.0088	8.31882	4.94758	10.5482	14.063	13.8803	6.08001	4.85787	5.94556	4.54468	10.1484
202405_at	7.72706	7.34529	7.78411	7.52687	7.40246	7.82112	7.86354	7.77289	7.76091	7.48641	7.44406	8.7013	7.44748	6.86007	7.83108	7.30947	7.42812	7.01629	7.20861	9.49591	8.74982	8.22009	8.15914	8.047
202406_s_at	9.32749	10.5215	9.44885	10.6921	9.6797	10.367	10.4207	11.4895	10.3961	10.3516	10.3931	9.33663	9.88346	9.93197	8.85668	10.9095	9.88156	10.0759	9.65674	11.4032	11.4129	10.5055	10.5797	10.4116
202407_s_at	7.34473	8.32897	6.65856	8.17426	7.29895	8.25142	8.34777	4.68565	8.05494	8.01869	7.65375	6.27609	7.00444	7.87052	6.6501	8.39073	6.90974	8.76836	8.90781	3.88564	3.27893	8.18372	8.39002	3.16743
202408_s_at	9.86522	9.76773	9.49853	10.0157	8.97875	9.81351	9.80706	9.4613	9.50461	9.48533	9.53533	7.39057	9.38713	9.60477	9.77198	9.94497	9.94996	9.74906	9.70186	9.64053	9.8765	9.91605	10.0062	8.48518
202409_at	10.2078	6.28214	11.2865	5.94189	10.7918	6.76047	6.54005	7.96669	6.72304	8.83719	8.81903	11.394	8.60407	8.82209	10.2222	6.36691	8.44938	11.8367	11.721	5.97609	7.11916	6.81813	6.29154	8.59218
202410_x_at	4.03585	2.72277	9.51266	3.52288	6.31382	2.95053	2.95199	3.93733	3.20146	3.88904	3.79392	8.23051	5.05102	3.21411	6.93876	3.7087	4.58903	8.37227	7.84939	2.1144	2.90859	3.64471	3.42115	2.78547
202411_at	9.81614	6.28353	9.38861	6.89122	10.6746	9.57034	9.55546	11.1741	8.14522	10.3058	11.2105	10.6987	10.3144	12.187	9.75783	9.64048	11.8951	10.8409	10.6787	6.25641	5.99097	8.51515	8.4597	7.95725
202412_s_at	5.23285	10.6946	8.37198	9.2373	7.73093	9.51759	9.40514	8.78734	9.67676	7.95498	7.73792	9.54659	9.64276	6.95093	7.56197	9.7298	5.27572	7.47203	7.23844	7.75645	7.31076	10.0846	9.99765	8.31034
202413_s_at	9.61214	11.9962	9.42851	10.7645	9.58417	10.8438	10.7738	10.6813	10.9848	10.331	10.273	6.72701	9.70548	10.4985	8.7958	10.9432	9.21771	8.84326	8.80159	12.07	12.259	11.0294	11.0433	11.1138
202414_at	8.69896	6.75766	8.32816	8.69788	8.45148	7.45973	6.99167	9.21586	8.31417	8.97127	8.89118	6.75316	8.81463	8.73166	8.12022	7.45818	8.89745	7.71618	7.61207	9.37823	9.87159	9.62213	9.45646	9.34949
202415_s_at	9.20316	8.78594	9.20163	8.93333	8.32047	8.6926	8.77786	8.52382	8.6916	8.85084	8.92701	8.08959	8.73634	8.97253	8.60836	9.18044	8.57858	9.24141	9.07355	6.68631	6.44294	8.39798	8.7715	7.07029
202416_at	10.1459	9.69601	9.07543	9.20825	9.17346	9.79307	9.79906	8.36374	9.64154	9.34812	9.56481	8.81978	8.93698	9.50435	9.658	9.16088	9.59849	9.49316	9.2688	9.9226	9.26324	9.31669	9.52563	8.94452
202417_at	11.2531	9.60389	10.8243	9.45334	8.9847	9.2941	9.29914	9.3501	9.44759	9.33754	9.45073	7.88497	9.04398	9.57725	10.6782	10.1183	8.79399	9.7346	9.25898	8.667	8.71669	7.71303	8.41286	7.84432
202418_at	10.231	10.9367	10.0923	9.98692	9.58276	10.388	10.4483	10.0082	10.9597	9.74595	9.74669	9.43883	9.79352	9.78916	10.2115	10.8903	9.66704	11.2618	11.4258	8.19415	8.12545	8.84749	9.03236	8.76895
202419_at	8.95781	9.74177	8.13803	8.86492	9.07928	9.61358	9.76278	9.89736	9.69551	10.3343	10.1741	9.28077	9.79076	10.0595	8.78628	7.93326	8.85064	9.33104	9.39981	11.1523	10.6058	9.91747	9.16479	11.4153
202420_s_at	8.60104	9.54788	9.43861	10.0749	8.73437	9.88336	9.94953	10.0732	9.73918	9.66015	9.71645	9.2452	9.40194	9.67782	8.839	10.7798	9.472	8.71297	8.77857	11.8354	11.3868	10.2459	10.066	10.83
202421_at	8.07536	9.35978	8.463	8.19836	9.13789	7.69778	7.88709	11.4679	6.90556	10.1515	10.2522	9.93758	9.68845	10.2425	9.03171	10.1939	9.18324	7.56266	8.00789	5.81498	6.24115	6.839	6.76616	10.662
202422_s_at	6.58376	7.45067	6.60467	7.49672	7.96286	9.07675	8.93463	7.16347	8.5307	6.9991	7.03771	4.33875	7.52509	7.49167	6.50432	3.71505	6.95073	8.1148	8.01678	7.63539	7.09284	7.54844	7.45579	7.36444
202423_at	10.299	10.0277	10.7814	10.1583	10.5433	10.251	10.1488	10.3311	10.0412	10.9787	10.9042	10.2458	10.3735	10.9885	10.0545	9.99571	10.8059	9.68963	9.46076	11.3878	11.5269	11.1632	11.1002	10.2775
202424_at	12.182	11.1872	11.6781	11.6328	9.59883	10.7018	10.8947	9.9535	11.0778	10.0735	10.114	12.3674	10.239	10.2442	11.8628	10.7845	10.0336	11.3547	10.7944	8.00905	7.42173	10.5749	10.9195	7.09978
202425_x_at	9.89591	8.70751	10.9787	9.3141	9.5629	9.54811	9.34286	10.6384	9.73151	10.0029	9.97945	7.45268	9.82519	9.61122	10.5482	9.9436	7.90446	9.28338	9.6157	9.7656	9.81814	9.58403	9.88022	10.5167
202426_s_at	9.27206	8.02965	8.81229	8.40889	6.82951	6.97662	6.90799	6.71427	7.93239	7.06841	6.61373	12.4635	6.99951	7.5525	8.2038	9.04405	6.70113	6.78019	6.29984	5.37258	4.24757	6.77846	5.75516	4.53828
202427_s_at	11.739	10.3927	11.4936	11.4072	11.3875	10.5509	10.5436	10.4486	11.4957	10.5744	10.5388	11.4963	11.5448	10.9335	11.4365	10.4058	9.71513	11.3444	11.3252	10.9937	10.2753	10.203	10.294	9.86621
202428_x_at	12.4399	12.6352	12.4786	13.5238	12.8237	12.3349	12.4179	13.0713	12.5245	13.2651	13.3631	6.85446	12.3497	13.2949	11.8747	12.9843	12.2509	11.4917	11.1477	11.5716	11.0171	11.7124	12.1863	12.6962
202429_s_at	10.8151	8.93115	10.9745	9.08358	9.78908	9.63206	9.42486	9.74333	10.3263	10.2789	10.2149	6.7951	9.493	11.0088	9.8982	11.5492	9.54653	10.3257	9.97989	9.89564	9.98051	9.51115	9.86463	10.3617
202430_s_at	6.10083	7.6636	5.48799	8.36161	8.47516	8.40554	8.4996	9.18386	7.14757	7.69125	7.75856	4.565	9.16388	8.47249	4.47146	8.18296	7.88316	8.03087	7.76839	8.80104	8.40735	8.36697	8.33828	8.01203
202431_s_at	5.3628	9.8834	6.10996	10.7672	8.53024	11.0452	11.1017	10.4796	8.79575	9.94031	9.95389	6.39547	8.97194	10.0115	5.13681	10.0864	9.76983	11.0642	11.0052	9.09341	8.39783	10.3705	9.55082	8.67687
202432_at	13.1878	10.7958	12.7948	10.905	11.2389	10.1666	10.2301	9.71669	10.7258	9.91555	9.87986	9.16152	9.83579	9.88805	12.8987	9.85186	9.84581	10.1165	9.90908	10.1425	10.6474	11.101	11.1637	11.01
202433_at	10.6549	10.9937	10.1942	9.80114	10.0648	10.5696	10.5333	9.55553	10.5875	9.76831	9.84865	9.63258	9.7771	10.2112	9.94851	11.5531	9.60051	10.3303	10.3197	9.34422	9.22964	9.21475	9.58051	9.48994
202434_s_at	3.79029	3.3555	5.15223	4.80218	4.45959	5.11025	5.23173	4.75167	6.16586	3.86849	3.88401	6.33195	4.11483	3.87691	5.53467	8.71382	5.1375	4.20851	4.79814	2.53726	3.36174	4.36743	3.92575	3.09824
202435_s_at	6.61409	6.13789	7.80699	7.66188	9.13086	7.94918	8.03195	7.39446	9.4427	8.10081	8.18462	7.559	8.22574	7.6373	7.67671	11.1299	7.41586	8.10403	8.44601	7.75911	8.88698	6.60911	6.27355	8.97656
202436_s_at	7.46987	7.64566	8.81056	8.8094	10.6655	9.09932	9.17667	8.21791	10.6064	9.60252	9.80044	7.74876	9.94877	9.23425	8.60707	12.4087	9.76588	9.59947	9.45199	8.02672	9.47111	6.99297	6.65786	10.2626
202437_s_at	7.19293	5.33076	7.28754	7.33374	9.97706	7.95483	8.21105	7.02876	9.48936	8.586	8.58588	5.72712	8.50897	8.90853	6.52568	11.6066	8.6114	8.78738	8.81793	8.12855	9.18996	4.66766	4.40545	9.13998
202438_x_at	4.75692	5.32094	5.26967	6.03156	6.98541	6.48361	6.28389	5.98425	6.239	6.41279	6.26843	7.2025	6.29899	5.58973	6.24054	6.79426	6.3709	5.92466	6.67849	8.06281	7.72305	7.0277	6.89655	6.56055
202439_s_at	8.33971	6.81385	8.49071	7.84168	8.77808	7.5975	7.46833	9.16615	8.12119	8.27692	8.32765	7.89668	7.94377	7.69658	8.48267	8.71961	7.94835	7.94273	8.43608	11.5403	11.0877	8.98457	9.20988	8.79331
202440_s_at	8.7717	8.07401	8.63663	7.24119	8.88306	7.8144	7.90627	9.56023	8.22894	9.05071	9.03672	7.67044	8.25872	9.20738	8.62394	6.20488	9.43363	10.9025	10.4196	6.52206	5.76035	6.36715	6.84068	11.0151
202441_at	8.96828	11.0886	8.83908	9.03171	9.34287	11.0022	10.911	10.6946	11.0115	10.1739	10.1384	8.30119	9.77133	10.6648	8.93905	10.1456	9.2725	10.6299	10.7698	10.6731	11.1635	9.04234	8.90158	10.0843
202442_at	10.7648	12.0578	10.8357	11.5598	11.5438	12.0357	11.9992	11.864	12.2111	11.5011	11.5073	8.79331	11.1553	11.8856	10.3462	11.2395	10.6744	11.8232	11.7401	11.9105	11.6259	11.353	11.5494	11.8453
202443_x_at	9.90594	11.2661	9.59847	7.68821	10.5884	11.0186	11.2454	11.0124	11.2542	11.682	11.5939	9.16181	10.5163	11.5499	9.69958	10.6991	10.6217	11.6767	11.7406	10.5631	10.907	10.3923	10.327	11.9022
202444_s_at	5.85258	9.90845	7.36632	7.61415	7.54661	9.15301	9.02335	7.5968	9.53183	8.39889	8.35748	7.09299	7.65054	8.77329	6.34902	9.35769	7.04998	8.78155	9.43986	7.16484	8.3554	7.42014	7.09837	6.41712
202445_s_at	7.19126	7.09212	7.43949	6.60083	7.40947	7.09071	7.22033	6.98561	7.18667	7.7055	7.6863	9.44077	7.05659	7.3722	7.40743	6.41634	7.8616	7.4695	7.74456	7.6066	7.66912	7.23607	7.06212	7.42979
[truncated: 20,310 more rows]

## Sheet: Sheet2
	Dataset3	Dataset4	Dataset5	Dataset6	Dataset7	Dataset8	Dataset9	Dataset10	Dataset11	Dataset12	Dataset13	Dataset14	Dataset15	Dataset16	Dataset17	Dataset18	Dataset19	Dataset20	Dataset21	Dataset22	Dataset23	Dataset24	Dataset25	Dataset26
[truncated: 22,283 more rows]
