# Supplementary material for: A weighted average difference method for detecting differentially expressed genes from microarray data
Source: Algorithms Mol Biol. 2008 Jun 26;3:8. doi: 10.1186/1748-7188-3-8 (PMC2464587; doi:10.1186/1748-7188-3-8)
Supplement: Additional file 5 — Average expression vectors and the results of outlier detection for Datasets 27–38. Sheet 1: Average expression vectors are provided. Sheet 2: For each of the original average expression vectors, an outlier vector (consisting of 1 for over-expressed outliers, -1 for under-expressed outliers, and 0 for non-outliers) is provided. This sheet does not contain "-1". [file 1748-7188-3-8-S5.xls]

## Sheet: Sheet1
	Dataset27	Dataset28	Dataset29	Dataset30	Dataset31	Dataset32	Dataset33	Dataset34	Dataset35	Dataset36	Dataset37	Dataset38
1007_s_at	8.8205	6.05866	7.7908	9.05745	9.79119	8.64905	7.18095	10.1967	10.7226	8.9952	9.04884	9.86359
1053_at	8.46418	6.09124	4.58982	5.93357	7.63705	7.53722	5.06981	6.60873	6.66649	7.91206	5.27761	5.24762
117_at	6.58061	7.21036	8.28545	6.86399	4.6826	6.92215	5.24036	7.37716	7.54254	6.22836	5.52286	6.07319
121_at	9.26866	7.81882	8.67257	9.98193	7.37428	8.74766	8.00056	9.90074	10.0321	9.06131	8.41481	7.93448
1255_g_at	5.35658	3.59945	3.68126	5.21735	3.25791	4.27718	3.65959	5.63132	5.71972	4.24035	4.19942	4.07538
1294_at	7.69983	8.66009	6.72798	7.14526	5.20317	6.89343	7.70807	8.58854	8.7321	6.71557	6.43033	6.43211
1316_at	6.86607	4.55597	5.46207	6.37076	4.23042	4.95458	3.91107	6.91148	6.84997	5.69059	5.95364	6.14544
1320_at	5.89693	3.90284	4.32567	5.55904	4.27384	5.41577	3.5495	7.77352	7.95555	7.02504	4.50566	4.40044
1405_i_at	5.90975	10.8471	8.35556	5.20083	3.37862	3.92748	4.26647	6.77764	6.84725	4.47927	3.67846	4.03529
1431_at	5.30612	3.76863	3.89817	4.81818	3.25184	3.89223	3.75032	5.45482	5.5129	4.23872	3.99569	4.16284
1438_at	7.75847	5.23982	6.40909	7.59994	5.64156	7.30559	5.8994	7.70667	7.73616	7.59055	6.63642	6.42652
1487_at	8.71925	6.78692	6.69127	8.43515	7.08116	7.65256	6.77597	9.67519	9.59205	8.87497	6.83777	7.30549
1494_f_at	7.218	4.78502	6.50018	7.7945	5.55448	6.99994	5.89082	8.24094	8.33357	7.0095	6.21728	6.31308
1598_g_at	12.3402	7.55979	8.17282	10.1288	7.07648	12.4479	8.06828	11.9427	11.9758	9.20745	9.08514	9.41942
160020_at	9.4189	6.27969	7.68758	8.32023	6.32831	9.48313	6.8539	8.8267	8.80789	9.64896	7.70352	7.69233
1729_at	8.07092	8.76816	7.66835	7.95399	7.4614	7.58582	7.05559	8.61125	8.8059	7.91897	6.90366	7.2962
177_at	5.92143	5.02015	5.20663	5.61721	4.53394	6.01474	4.09701	7.29515	7.34133	6.4769	4.36938	4.5661
1773_at	7.19397	5.25269	5.15507	6.3702	5.47449	6.43938	4.43475	7.69497	7.90119	7.1828	5.18746	5.17577
179_at	9.74707	8.17865	9.0073	9.99869	8.06222	9.39813	7.71882	10.5994	10.7956	9.68049	8.87365	8.73983
1861_at	7.15766	5.81296	5.50022	5.89908	6.38952	7.02553	4.60129	7.60111	7.90661	6.2634	6.17267	6.36896
200000_s_at	10.2375	9.189	7.29097	9.31114	8.75831	9.41933	7.32931	10.691	10.7609	10.5164	8.85328	9.03464
200001_at	11.4865	9.99248	9.56757	10.4399	10.3112	11.7517	6.6073	12.4168	12.3627	9.62061	9.92924	10.0195
200002_at	12.3601	11.9288	7.29921	11.3706	12.7173	12.51	9.37053	11.6729	11.73	12.8578	10.4845	10.5166
200003_s_at	12.5834	13.3339	10.9493	11.0647	12.9954	13.0332	8.63455	11.515	11.9116	13.0216	10.6354	10.6198
200004_at	11.3938	10.5318	8.23722	10.2679	9.99205	11.5962	10.4388	12.1742	12.2107	11.9497	9.81833	9.92131
200005_at	11.5218	9.9436	8.12847	9.09227	10.5631	10.8475	9.31261	10.338	10.456	11.6291	8.49629	8.71967
200006_at	11.7342	10.6056	8.4438	10.6403	11.0629	11.8145	11.3111	12.317	12.4468	11.4171	10.7089	10.7609
200007_at	11.3476	11.3427	9.26349	11.0048	11.1924	11.5174	11.8037	11.8827	11.6178	11.0356	10.8039	10.6893
200008_s_at	10.9328	9.7961	7.8319	8.99376	9.2322	10.3763	6.58303	10.7161	11.0386	10.8501	8.29786	7.33312
200009_at	11.855	11.0282	8.66837	9.57911	10.8794	11.5323	10.7504	11.4591	11.5199	11.7223	9.83182	10.0229
200010_at	12.3053	12.7096	9.42046	11.0404	11.7854	12.4715	7.74998	12.4743	12.6532	12.4619	10.3104	10.4251
200011_s_at	10.1858	8.87177	8.3555	7.8841	9.02373	9.60561	8.26014	9.84465	10.1024	9.84594	10.5968	10.7702
200012_x_at	12.6442	13.4143	11.0905	12.3331	13.0341	13.0026	11.462	13.2367	13.2839	13.0213	11.4513	11.5235
200013_at	12.5562	12.1793	8.84916	11.7699	12.7806	12.7313	10.4621	12.6745	12.742	13.0965	10.8324	10.74
200014_s_at	10.9721	9.52665	7.77459	8.10005	9.80686	10.31	11.1595	10.2786	10.4214	10.9817	8.69578	8.77063
200015_s_at	10.7387	10.1824	7.73447	9.12144	9.53827	11.1907	10.3164	9.94044	10.187	10.9269	9.31759	9.49179
200016_x_at	12.578	12.003	9.69256	11.1042	11.8291	12.1768	12.7127	12.9369	13.0561	12.8422	11.5265	11.5034
200017_at	12.2808	12.385	9.03361	10.969	12.1572	12.1412	10.3906	12.3451	12.3908	12.8503	10.6282	10.7434
200018_at	12.7798	13.2551	10.2752	12.6654	12.9119	13.0563	11.5006	13.3268	13.3195	13.3693	10.9203	11.1417
200019_s_at	12.0252	12.585	9.73767	11.3485	11.9954	12.3651	12.5775	12.3246	12.3411	12.7319	10.7684	10.9054
200020_at	10.4291	8.5799	7.26932	8.39828	8.93406	10.0365	9.85221	10.1137	10.243	10.6247	8.00553	8.49852
200021_at	12.749	12.7014	12.1241	11.6917	12.8757	12.8548	12.3668	13.3401	13.3262	12.8866	12.6363	12.7553
200022_at	12.7656	12.8871	9.5449	11.4547	12.8133	12.6152	10.3524	11.4434	11.5803	13.0701	10.5061	10.672
200023_s_at	11.216	11.5885	9.05796	10.251	10.2483	11.6259	10.5442	10.8229	11.0375	12.0083	9.09257	9.21878
200024_at	12.5912	12.5742	8.95287	11.54	12.5115	12.6859	10.1723	12.5069	12.6307	12.9637	10.2332	10.158
200025_s_at	12.7217	12.7819	9.59966	12.1548	11.9585	12.8716	12.7397	12.9884	12.9007	12.9279	11.4308	11.4113
200026_at	12.731	13.3672	7.49472	11.9878	12.4332	12.3562	11.7468	12.5261	12.6139	12.6651	11.7086	11.625
200027_at	11.0542	9.50915	7.46308	9.3562	8.99293	10.656	10.2629	11.5694	11.6472	10.8581	10.2075	10.2689
200028_s_at	11.3655	9.40435	8.66137	10.6506	9.83264	10.1576	8.36094	11.6861	11.4083	11.1567	9.91704	10.1074
200029_at	12.9438	13.1846	10.981	12.0473	12.7456	12.6244	12.3524	13.1824	13.2957	12.8686	11.3693	11.5604
200030_s_at	12.3217	10.8964	9.60471	11.933	11.9396	12.5425	11.4169	13.8038	13.6561	12.72	10.7818	10.8794
200031_s_at	12.9494	13.4151	10.9765	12.4386	13.0168	12.8344	12.5854	13.025	13.1516	13.1554	11.344	11.4894
200032_s_at	12.7551	13.1515	9.30725	12.1568	13.1749	12.6248	12.1701	13.1961	13.3588	13.2186	11.662	11.582
200033_at	11.0042	11.1058	9.57707	9.68381	10.8307	10.4662	11.9786	11.7656	11.8923	11.3857	10.1418	9.85267
200034_s_at	11.8907	12.1668	8.018	11.3698	11.7039	11.8903	12.0239	12.3998	12.4657	12.3906	10.6976	10.5356
200035_at	9.55242	8.81955	8.12453	9.72891	8.06945	9.09564	7.74786	10.275	10.2292	9.82593	8.52377	9.0224
200036_s_at	12.5047	12.6345	8.29075	10.6674	12.7634	12.2189	11.4511	11.6733	11.8609	12.7935	9.9983	10.0253
200037_s_at	10.0465	8.97438	7.20199	8.07082	9.65403	9.84306	11.0044	9.8169	9.87954	10.535	8.18969	7.64557
200038_s_at	12.4437	13.1948	8.9054	11.5067	12.5439	12.7657	12.1021	12.431	12.6563	12.6871	10.7719	10.8369
200039_s_at	11.3378	9.11584	7.68702	9.5231	10.2239	10.686	8.29402	10.8967	10.6996	11.1866	8.75875	8.86372
200040_at	11.2453	9.74593	8.26303	9.21248	9.77612	10.3356	10.279	11.2787	11.4	10.7057	9.01327	9.17072
200041_s_at	11.0421	10.147	9.04029	10.0377	10.168	10.6896	8.62669	11.518	11.8855	11.7669	9.19204	9.2903
200042_at	9.83964	8.35308	7.36558	8.72035	8.73068	10.1157	8.31199	9.78343	9.62767	10.4158	8.21696	8.29055
200043_at	11.4173	9.63963	8.04905	9.75029	10.6414	11.0997	9.79429	11.4563	11.4831	11.3325	10.1124	9.81512
200044_at	10.6275	8.61676	7.99875	8.14518	9.76511	10.2139	9.51533	9.21191	9.34882	11.1398	8.92298	8.71673
200045_at	10.1023	8.22014	7.17558	8.79083	8.27657	9.24559	7.64224	9.93488	9.99321	9.86378	7.67441	8.14387
200046_at	10.8648	9.69363	8.14204	8.75165	10.6283	10.6945	8.73318	10.8668	11.0274	10.6201	8.33795	8.35226
200047_s_at	9.84263	9.82751	7.67655	8.11577	10.1954	9.30548	9.9379	9.81134	9.98958	10.6038	7.48993	7.56418
200048_s_at	11.1838	10.7708	9.06843	9.53753	11.2298	10.6247	11.4002	11.1763	11.1984	10.8775	9.28267	9.17696
200049_at	9.04411	7.49748	7.34844	8.32647	7.00529	8.0433	7.57634	10.0436	10.0909	8.50294	8.1745	8.23313
200050_at	9.29874	8.25404	5.50794	7.90823	7.87451	8.63876	7.33623	8.49241	8.67417	9.28903	7.23042	7.33293
200051_at	7.92972	7.65612	5.98078	6.6675	7.46171	7.69332	6.67269	7.81342	7.92744	7.78715	6.55863	6.88783
200052_s_at	10.5562	8.33827	5.7097	7.21097	10.0823	9.52715	7.68012	9.34278	9.67683	10.4606	7.23705	6.78631
200053_at	10.1142	9.19165	7.53197	9.93307	8.94504	9.60769	8.54784	10.9506	10.8609	10.0703	8.68934	8.85816
200054_at	8.49971	6.82963	6.85364	7.65664	7.98227	8.26081	7.37934	8.2965	8.31413	8.02914	6.81195	6.85962
200055_at	10.6819	10.415	8.9226	8.9592	8.72012	10.3107	8.1725	10.9578	10.9536	9.86221	9.03143	8.98572
200056_s_at	6.39647	7.53681	3.99743	5.31203	6.47058	7.14317	7.63983	8.09687	8.02785	8.06446	6.38657	5.76729
200057_s_at	11.841	10.5805	9.24808	10.3262	10.7596	11.3598	9.80148	12.0584	12.2213	12.0466	10.1006	10.1922
200058_s_at	10.2046	9.11679	7.10069	9.08161	9.49376	9.5247	9.9379	9.53404	9.6013	10.74	8.71654	8.81677
200059_s_at	11.7589	11.337	10.6549	10.5738	10.1322	11.9687	10.3114	12.0744	12.1765	11.8042	10.2322	9.96179
200060_s_at	10.4727	8.94423	8.0416	9.25594	9.18747	9.93693	9.0795	10.6653	10.7243	10.2492	9.3317	9.24883
200061_s_at	13.194	13.4536	8.82022	12.8306	13.5167	13.0882	9.88256	13.45	13.5185	13.3941	11.8228	11.9453
200062_s_at	12.8971	13.2917	10.3568	12.2679	13.3658	12.8458	13.0112	13.2986	13.2571	13.228	11.0891	11.2835
200063_s_at	12.1153	11.656	7.35131	11.0354	12.211	11.7811	12.0013	11.9438	12.0031	12.8779	10.1527	10.1805
200064_at	12.4866	10.5273	8.15512	11.395	11.6168	12.5085	9.15905	12.852	13.0096	12.6308	11.5901	11.5886
200065_s_at	12.2244	10.9979	9.84683	9.88389	10.4834	11.5642	9.05498	12.1727	12.3337	11.4601	10.469	10.476
200066_at	9.89076	9.8551	7.07928	7.3224	9.05075	8.71431	8.43095	10.2422	10.3004	10.1086	8.58772	8.72997
200067_x_at	10.1918	9.56195	9.11719	9.86085	8.96868	9.95501	10.2929	11.4436	11.4554	9.63942	10.4688	10.3501
200068_s_at	12.3755	10.1087	9.07891	9.94952	10.9655	11.6883	10.5032	12.8311	12.8434	12.1155	10.5676	10.5507
200069_at	7.80436	6.83754	5.30306	6.21768	6.77529	6.94881	7.53281	7.98585	8.09376	8.10927	6.56723	6.74391
200070_at	7.42095	7.76902	7.82667	7.62545	7.55572	7.54495	7.79516	8.35326	8.24992	7.88033	6.67039	6.9273
200071_at	9.11179	7.53375	6.20439	6.97172	7.58945	8.22591	8.31329	8.70132	8.93188	9.11641	6.22705	6.04244
200072_s_at	10.8208	9.71117	7.49303	8.65892	9.02011	10.4104	7.43498	9.8034	10.014	11.2164	8.36436	8.48164
200073_s_at	10.3448	9.78881	7.42329	7.93613	8.06783	9.71783	10.2632	9.27422	9.46842	10.7577	8.10677	8.14856
200074_s_at	12.3497	12.1773	7.84377	10.3697	11.7524	11.8513	9.94608	11.8284	11.9342	12.3247	9.52436	9.30239
200075_s_at	10.6103	8.94617	9.40359	7.88871	8.55	10.1756	9.17567	9.30623	9.54076	9.07517	9.54693	9.17001
200076_s_at	9.63203	8.35045	7.83971	7.80216	8.16399	9.02253	7.06855	9.25683	9.32623	9.31276	7.84137	7.90751
200077_s_at	12.4401	12.1553	11.715	11.6391	11.7737	12.2078	11.1637	12.6116	12.7121	12.6244	11.9219	12.0198
200078_s_at	10.3445	9.14891	9.1677	8.52539	9.25833	10.3535	8.01354	9.68413	9.91794	10.2961	9.37674	9.4067
200079_s_at	11.1264	9.73805	8.19168	9.09775	10.3932	10.3371	8.96821	11.0951	10.9878	11.1036	8.45388	8.44181
200080_s_at	11.165	11.3992	10.9252	10.7807	10.7664	10.8628	12.1557	11.8403	11.8081	11.8755	9.75995	9.5665
200081_s_at	12.8201	12.9462	9.05567	11.5265	13.016	12.8851	11.7027	12.4038	12.559	13.32	10.5981	10.4408
200082_s_at	12.4892	12.4678	7.87905	10.9254	12.6051	12.5105	8.54156	11.932	12.0538	13.1454	10.5288	10.4455
200083_at	10.0193	8.10328	8.19241	8.39794	8.67243	9.9147	8.24463	9.69324	10.1688	9.60494	9.03904	9.35968
200084_at	10.872	9.54108	7.09512	8.44864	9.41434	10.1008	9.6554	11.4123	11.4724	10.3354	9.46972	8.98018
200085_s_at	11.0475	10.3786	8.78105	9.64277	11.262	11.2459	8.78915	10.8511	10.8471	10.7702	9.98402	9.92305
200086_s_at	11.4988	10.8472	8.54773	10.6589	11.0083	10.6401	10.2437	12.6133	12.6153	11.711	10.6123	10.7812
200087_s_at	10.6093	9.44298	7.96412	9.28709	9.63977	10.8249	9.24219	10.9146	11.1139	11.1732	9.07445	8.56378
200088_x_at	13.3378	13.2199	10.6877	11.9171	13.5597	13.0009	13.094	12.2891	12.4504	13.3052	10.4052	10.2324
200089_s_at	11.7416	11.9352	8.29415	11.241	11.8454	11.6065	11.6476	11.9698	12.2022	12.1769	10.2354	10.4659
200090_at	10.13	9.65609	7.60324	9.36737	7.58382	9.41683	10.5763	10.6839	10.6762	10.1744	8.74905	9.05339
200091_s_at	11.666	11.7472	8.28899	10.7907	11.624	10.9707	10.1979	12.0258	12.0704	11.7292	9.94491	10.0422
200092_s_at	12.2844	12.8007	9.39839	11.6052	12.9036	12.2954	12.089	12.5101	12.5844	12.9466	10.7588	10.7012
200093_s_at	10.9104	9.78327	6.41267	9.45499	10.046	10.4029	10.0597	10.4241	10.1281	11.497	9.7434	9.41396
200094_s_at	12.5845	11.8093	10.0098	11.4725	12.042	11.9802	10.473	12.6827	12.8988	12.2418	10.3416	10.6005
200095_x_at	13.3802	13.5831	9.99741	12.3887	13.5889	13.4324	13.388	13.2284	13.2784	13.826	12.1625	12.421
200096_s_at	11.157	10.7775	9.04641	8.47266	10.8397	10.5935	7.25571	11.3975	11.4834	10.8439	7.44339	7.64502
200097_s_at	10.238	9.52691	8.31301	9.07934	9.36354	9.97562	9.38759	10.6529	10.7081	11.1489	9.37628	9.07357
200098_s_at	10.4173	9.62566	7.6305	9.34325	8.88539	10.017	10.4188	10.3765	10.3218	10.1807	9.26989	9.24477
200099_s_at	12.5337	13.0946	9.03987	11.782	13.3691	12.5092	11.9964	12.5803	12.6608	13.1712	11.0382	10.833
200593_s_at	10.3927	9.30409	7.09664	8.68644	8.21204	9.25877	9.19182	9.93067	10.1299	10.6872	8.69012	8.20018
200594_x_at	11.6058	10.5017	8.47458	9.71192	11.0033	10.6805	8.54822	11.9682	12.1347	11.6132	10.2845	10.0127
200595_s_at	9.91888	8.42154	6.45952	7.77321	7.8439	9.36326	9.46866	9.97079	9.8644	10.205	7.66085	7.17058
200596_s_at	10.1651	8.62454	6.49779	8.45846	8.58792	9.68629	7.69512	9.42163	9.38287	10.4537	7.88481	7.74366
200597_at	8.72599	7.39973	4.22371	5.74672	5.68277	7.0922	7.23573	8.05324	8.15225	8.17409	6.57127	6.52746
200598_s_at	10.6096	9.18769	5.87532	6.32424	8.52172	9.88921	7.57773	10.0043	10.3181	10.4062	7.08006	6.80883
200599_s_at	11.0864	10.1151	6.61103	8.35064	9.70225	11.3619	9.25276	11.2221	11.3947	11.194	9.3888	9.54115
200600_at	10.6963	10.4773	9.88497	8.05585	3.9596	11.0578	7.80281	10.766	10.9716	6.07327	6.66547	7.18932
200601_at	10.019	7.80229	8.15846	8.79797	7.90961	10.2457	6.31944	9.85209	9.97983	9.84031	8.10557	8.95295
200602_at	8.89142	5.62748	3.33701	5.59604	6.58486	8.41857	4.29658	10.0051	10.0853	8.48118	9.23384	9.11251
200603_at	9.86794	8.88634	8.83044	9.3789	8.97623	9.5922	8.39859	11.5417	11.6483	9.01391	9.73713	9.43784
200604_s_at	9.29664	8.57529	6.80401	8.39681	8.6556	9.14626	6.79493	11.5982	11.7589	8.7392	8.37727	7.91982
200605_s_at	10.5105	9.7901	8.35062	9.7058	10.1596	10.3103	6.79668	12.2475	12.3413	9.30651	10.0005	9.26882
200606_at	8.07079	4.09488	4.14109	5.6534	9.66501	9.741	4.40487	12.3838	12.1727	11.3395	4.52992	5.10618
200607_s_at	10.0301	8.54397	6.59716	7.11775	8.55794	8.26823	6.18036	9.80599	9.94849	9.55206	7.6984	6.82235
200608_s_at	9.66461	8.46628	6.33567	7.16395	8.13601	8.13592	8.14038	9.59072	9.72911	8.85427	8.09823	7.93469
200609_s_at	10.9633	10.7276	8.97688	9.34497	9.13063	11.6697	8.87562	11.0369	11.1028	10.0392	8.92476	9.09179
200610_s_at	11.3809	10.182	7.82267	9.86904	9.70119	11.0257	11.177	11.2387	11.2877	12.0673	9.80093	9.6377
200611_s_at	10.7795	9.95962	8.93118	8.79087	8.80932	11.4046	7.77671	10.8073	10.9818	10.1687	7.94882	7.76904
200612_s_at	9.57754	8.22567	7.49869	8.70023	7.46018	9.03335	6.22551	9.81784	9.96895	8.58396	8.79691	9.05612
200613_at	11.1288	9.50986	7.98643	8.85457	9.95471	11.5906	6.98423	11.1479	11.2895	10.2653	10.2448	9.85971
200614_at	11.6177	10.2164	8.77958	9.8747	11.88	11.9257	9.41958	11.6722	11.7965	11.8664	11.2333	11.2922
200615_s_at	9.13504	6.9293	6.56829	7.78715	6.48605	9.63535	6.30788	10.4675	10.5772	9.13072	7.4192	7.0881
200616_s_at	8.67628	7.47892	5.76683	6.64508	8.58605	8.24401	6.57575	8.76941	8.63267	8.91333	6.31541	7.01615
200617_at	9.802	6.94878	6.80144	8.78132	8.38337	9.49975	7.21549	10.9776	11.1101	9.86061	8.1684	8.37295
200618_at	10.7497	9.49288	9.18361	8.93633	9.31026	10.9066	7.89894	9.88635	10.1021	10.6533	8.80218	8.79072
200619_at	10.2459	8.90284	7.91774	8.60935	8.68482	10.1911	8.96662	9.78874	9.94217	10.2152	8.53831	8.94486
200620_at	10.749	9.64537	8.98269	9.48099	9.78869	10.0872	10.0732	11.938	11.8945	10.2115	9.58246	9.47436
200621_at	10.9302	7.95058	6.75898	8.13515	8.72972	11.5443	7.15904	10.5905	10.9448	10.8724	10.0947	10.5517
200622_x_at	8.68287	8.36948	7.74182	8.33911	8.1369	8.8535	6.365	10.3441	10.834	9.30308	9.09086	8.80574
200623_s_at	9.53242	7.78643	7.54841	8.82462	7.46595	8.97478	6.37323	10.3818	10.5578	8.68475	10.6502	10.8331
200624_s_at	10.7787	9.14093	7.08041	9.55682	8.80747	9.76953	9.3737	11.5417	11.6283	10.7547	9.78004	9.03823
200625_s_at	10.9926	11.4855	10.3621	8.5998	9.46349	11.7629	9.97686	10.1524	10.2337	10.8532	9.46918	9.34298
200626_s_at	10.1173	9.34969	5.83994	7.97554	9.08736	10.0392	10.4722	9.2133	9.56229	10.493	9.77919	9.40499
200627_at	11.6912	10.7164	8.56137	10.2494	11.0217	10.7994	10.1117	11.6875	11.8914	11.595	9.92608	9.7406
200628_s_at	9.2956	8.74276	8.14393	8.80222	7.18992	9.65732	6.24794	9.84636	9.7495	9.45551	8.0629	7.92085
200629_at	9.59939	9.85381	8.19025	7.83502	7.0134	9.9664	8.77519	9.47525	9.25071	9.17875	7.88181	8.23102
200630_x_at	11.5879	10.4517	8.70909	10.0603	10.1568	10.6462	10.4917	11.1702	11.0658	11.1413	10.0277	9.98144
200631_s_at	11.5136	10.0833	8.0099	9.38033	10.4614	10.7671	11.425	11.025	10.9918	12.01	9.83247	9.63959
200632_s_at	10.2869	8.48608	7.81743	8.34289	7.05343	10.0785	8.90781	10.5104	10.6608	7.89233	9.56313	10.0355
200633_at	12.9174	12.9336	12.78	12.6839	13.0551	13.1751	13.3188	13.8947	13.8625	13.1224	12.6456	12.7867
200634_at	12.0863	11.5915	10.6037	9.80401	10.657	12.3987	6.81762	11.199	11.344	11.9384	8.83837	8.97517
200635_s_at	7.91103	5.14397	5.78793	6.5011	8.15327	8.02119	5.24492	7.51404	7.79554	9.75514	6.95776	7.07353
200636_s_at	7.69804	4.0231	5.11439	6.36932	8.31373	9.31357	5.42595	8.18307	8.6696	10.2938	8.40363	8.4234
200637_s_at	7.25203	4.06653	5.12643	6.04037	6.69118	7.84124	3.86499	7.01636	7.35443	9.71882	6.82674	6.59347
200638_s_at	10.8966	10.3673	8.71797	7.67866	9.96021	10.8449	9.89611	10.5402	10.9149	11.0851	10.36	9.7254
200639_s_at	10.9656	10.3091	9.53608	8.61635	10.3874	10.5797	9.49983	10.8328	11.0213	10.662	10.1951	9.78022
200640_at	11.6717	11.1218	9.67077	8.89727	11.0968	11.5861	9.63343	10.9854	11.1903	11.5814	10.9683	10.7797
200641_s_at	11.0831	10.6677	8.01364	7.98264	9.74736	11.3368	5.5874	10.7846	11.088	11.0417	9.91249	8.6398
200642_at	11.9472	10.4552	7.63833	10.2354	11.488	11.4931	10.7789	12.6593	12.5333	11.8285	11.0963	11.3795
200643_at	10.6626	7.5375	6.85524	8.89517	8.29889	10.0274	5.64606	10.5988	10.5597	9.39215	8.47104	8.32986
200644_at	10.2563	8.26299	7.5689	8.09384	9.38966	11.3577	8.95978	9.87389	10.1523	8.99674	10.2693	10.4829
200645_at	11.3155	11.1886	11.1082	10.9391	10.2138	11.0405	8.83383	12.6602	12.7372	11.0744	10.5179	10.6091
200646_s_at	8.13641	7.16821	6.18992	7.96771	6.08585	7.69205	3.87933	8.9504	9.34476	8.00505	6.0608	6.46706
200647_x_at	12.0834	10.6605	8.56051	9.90146	11.3972	11.4371	9.32152	11.2576	11.2371	12.5425	10.0531	10.4438
200648_s_at	10.3517	8.38941	8.6753	9.52491	6.62144	7.49702	5.54757	9.66741	9.65496	8.71317	9.75911	9.05911
200649_at	9.68865	8.39707	8.22236	8.86557	7.38515	8.94253	5.27268	10.677	10.9323	9.18974	8.41791	8.82054
200650_s_at	12.8451	10.853	9.40681	11.7463	11.9295	12.7964	11.868	12.605	12.6422	11.9571	10.5646	10.7557
200651_at	12.9207	12.6582	9.85694	11.4503	12.8671	12.3442	9.23714	12.4224	12.5175	13.2958	9.71627	9.6983
200652_at	11.4394	10.3865	7.95983	8.81592	10.2973	11.2643	8.60964	10.0145	10.1625	10.8151	8.5059	8.45316
200653_s_at	9.57271	10.1737	7.97763	9.48069	9.77653	9.77394	7.19823	10.5428	10.4905	10.7306	12.0039	11.8965
200654_at	11.7756	9.25889	8.0409	9.83551	9.76001	12.2719	8.92215	11.644	11.8384	11.639	8.40379	8.56859
200655_s_at	9.19806	11.142	8.09285	9.37721	9.82147	10.4068	10.7736	11.0101	11.2021	10.307	10.4724	10.4718
200656_s_at	10.7721	7.94961	6.7555	8.61402	8.49163	10.9761	5.27325	10.1421	10.4125	10.6836	6.57981	6.48025
200657_at	12.2802	10.7681	8.89821	8.99559	12.1222	11.6874	12.2025	11.0681	11.3083	12.7619	10.2018	10.2789
200658_s_at	9.5547	7.55791	4.52027	7.14633	9.87687	9.58522	5.71072	9.42366	9.44481	10.2192	6.86907	6.93665
200659_s_at	10.0549	7.63545	7.32267	8.54738	8.63747	8.90185	7.8871	9.89439	9.97169	9.49986	7.253	7.678
200660_at	11.7072	10.8565	10.3381	7.65673	11.299	11.5284	5.05239	10.1965	10.3062	11.8166	6.25175	6.9462
200661_at	9.93827	9.64158	8.74906	8.7305	8.66536	10.2954	6.70446	10.6373	10.7594	9.1392	8.52018	8.5056
200662_s_at	11.3268	8.99326	6.29168	7.73403	8.41717	10.251	9.2307	10.0729	10.3794	10.9124	9.91571	9.86615
200663_at	11.7814	10.0975	9.28266	11.0978	10.9646	12.4841	9.17808	12.9732	13.27	11.891	10.0901	10.2597
200664_s_at	9.24402	8.25388	6.93966	6.88839	8.42879	8.42753	6.54403	8.12115	8.55564	8.06037	6.95596	7.07953
200665_s_at	11.5618	8.84295	7.12736	11.4255	3.03112	12.0493	8.23295	11.4996	12.0143	9.1132	8.96023	9.38634
200666_s_at	9.61771	8.66577	7.13088	7.97383	8.64078	9.09384	7.22916	9.69001	9.9556	8.90864	8.63086	8.9276
200667_at	10.2502	9.97931	7.81277	9.14035	8.99593	9.65534	10.145	11.1061	11.0972	10.0151	9.30783	9.29957
200668_s_at	11.3223	10.4767	9.68458	9.7575	10.0056	10.8391	9.28339	11.5239	11.6693	11.2151	8.96126	8.76171
200669_s_at	10.7622	9.84628	9.01386	8.57832	9.4521	9.96225	8.65764	10.9714	11.184	10.8853	7.63372	6.71219
200670_at	9.2593	7.70233	6.89688	7.30809	9.8886	8.55419	8.81014	9.69657	9.66308	9.79245	6.70788	6.29664
200671_s_at	7.05276	5.27516	4.49034	7.22034	4.29585	7.2287	4.43769	9.98744	9.95437	8.11913	7.61088	7.05417
200672_x_at	8.52027	6.29858	6.5378	8.61892	5.67463	8.59704	5.98922	10.1096	10.476	9.256	8.85108	9.18522
200673_at	10.8999	9.92257	8.34908	10.2021	11.0537	11.469	9.37594	12.4157	12.3542	11.4399	9.09171	9.06719
200674_s_at	13.3414	13.4877	10.9661	12.69	13.676	13.0714	12.5845	13.4219	13.506	13.5613	12.149	11.9611
200675_at	11.5055	8.85009	7.75401	10.2021	8.86159	11.294	8.23151	13.0308	13.2419	10.5656	10.1405	10.4262
200676_s_at	8.00418	6.15383	6.15593	6.96348	4.95707	7.74577	5.59436	8.37855	8.34004	6.89629	7.51522	8.39419
200677_at	11.4331	9.94033	9.21714	9.19981	10.2907	11.5647	10.6692	11.4984	11.6672	10.8928	8.95043	9.64244
200678_x_at	10.0889	10.5904	8.93083	8.80095	8.63903	9.61093	6.3995	10.5747	10.6984	9.90361	8.08096	8.15675
200679_x_at	10.9987	10.3804	5.2283	8.68099	11.5577	10.3106	6.09644	10.1633	10.3412	10.92	9.10237	8.84192
200680_x_at	12.0133	11.7152	8.92627	10.7344	12.3329	11.8158	11.5424	11.7216	11.7365	12.0071	11.0429	10.951
200681_at	11.8367	8.87017	7.32799	9.61298	10.3625	10.8783	9.43964	11.9862	11.935	11.4954	9.98181	10.0872
200682_s_at	10.9363	10.0126	8.23917	9.09996	9.87593	10.918	7.72172	10.8203	10.7189	10.7804	8.63688	8.59957
200683_s_at	9.88244	8.7817	7.13186	8.40183	8.13071	9.63497	6.85902	9.80352	9.76508	9.33298	8.23109	8.10336
200684_s_at	9.31032	7.17593	6.72037	7.71506	6.76354	8.40344	6.33261	8.89491	8.88787	7.78545	7.64965	8.07323
200685_at	5.65846	5.83305	3.42463	4.77729	3.25823	3.62096	5.27331	5.68089	5.96678	4.83104	4.34913	4.38879
200686_s_at	9.83014	9.53549	7.29375	8.69498	8.37874	9.17298	10.6147	10.3137	10.5637	10.6796	8.73962	8.33868
200687_s_at	9.87359	7.79007	6.46859	7.99043	8.96311	8.66113	7.45605	9.25531	9.28791	9.9752	7.50185	7.74395
200688_at	7.36931	5.6606	6.30913	6.56434	5.95729	6.87609	6.71704	7.05899	7.3259	6.90956	6.19472	6.45216
200689_x_at	13.1508	12.9532	10.5794	12.6879	13.4989	13.0415	12.3291	13.3045	13.4481	13.3161	11.1404	11.134
200690_at	9.28515	5.28794	5.01167	7.83607	6.77573	8.11483	6.25568	9.05728	8.94084	9.08689	7.26758	7.09988
200691_s_at	11.2975	9.25019	6.66206	9.1545	9.63695	10.1915	8.91543	10.9737	10.8467	11.4361	9.31899	9.44244
200692_s_at	10.1175	8.49884	4.9734	8.43727	9.42092	9.69131	6.77591	10.3523	10.3103	11.4971	8.17715	7.84821
200693_at	11.6195	10.0474	8.06623	9.01816	10.6496	11.9359	11.245	11.4901	11.6998	12.0424	10.6211	10.4271
200694_s_at	10.2706	8.84105	8.00712	9.37411	8.27668	9.94594	7.4591	11.2798	11.3838	9.63359	10.0662	10.2811
200695_at	10.5098	8.58835	7.57579	8.97655	8.41493	9.75989	6.13799	11.1457	11.2252	9.73332	9.30305	9.25053
200696_s_at	10.3472	8.19455	8.20366	11.0475	7.32794	10.1154	5.74248	13.3296	13.6033	8.24935	9.44092	9.64517
200697_at	11.5235	9.52831	9.34887	9.07051	9.94489	10.5601	9.09867	11.8591	12.0816	10.2715	10.1903	10.4702
200698_at	9.83905	6.04032	5.42254	8.04761	7.89153	10.3248	6.09808	10.0302	10.4259	9.84211	6.76857	6.62571
200699_at	10.3335	6.48895	6.4939	8.52493	7.95011	10.4088	7.5063	10.0484	10.4094	9.41293	7.58386	8.09825
200700_s_at	10.8249	8.64729	6.78671	8.57898	10.0294	11.4749	8.47809	10.6724	11.0283	11.3533	6.84424	6.37155
200701_at	11.0083	10.569	9.1931	8.93377	8.61513	9.98449	8.36267	11.6184	11.6803	11.4547	8.53421	8.86323
200702_s_at	8.16402	7.77479	6.29122	7.07067	7.60905	7.24687	6.99136	8.7281	8.64778	8.13129	8.06955	8.28148
200703_at	11.1247	10.1759	8.20471	8.55921	10.8693	11.3533	10.162	11.1038	11.4542	9.88339	10.9772	10.7601
200704_at	9.89201	10.3301	10.9436	7.82157	9.70379	10.7647	9.53587	10.5438	10.5481	10.0441	7.82328	8.23015
200705_s_at	12.4871	12.3797	8.13135	10.9579	12.7732	12.2417	11.7232	11.1907	11.2679	12.9569	9.80906	9.83737
200706_s_at	9.70318	9.2156	10.6447	7.65281	8.50492	10.1429	6.06006	9.63414	9.62048	8.80407	6.85995	7.56638
200707_at	9.48789	8.60501	6.93957	7.40452	7.63792	9.00144	3.91213	8.77368	9.14603	9.27014	7.22696	7.57468
200708_at	11.0481	8.28767	6.74575	10.3795	9.02893	10.2462	8.07033	12.1341	11.8537	11.0461	9.65645	9.76999
200709_at	10.3425	8.79695	9.44077	9.36599	8.51395	10.972	7.51179	10.6881	10.8241	10.3362	9.53874	9.35024
200710_at	9.79501	9.03599	7.17517	10.8778	8.09757	9.9084	8.5801	11.9613	11.7335	9.38487	8.52113	8.72116
200711_s_at	10.057	8.55239	6.97359	9.2436	8.44303	9.80732	7.31826	10.4946	10.4434	10.0766	10.5142	10.34
200712_s_at	8.59801	8.74046	6.25408	7.25234	7.26501	8.94945	7.11573	9.00138	9.11367	9.80265	6.57612	5.9733
200713_s_at	11.1106	9.76888	9.04985	9.54962	8.89624	11.1443	10.5241	11.0731	11.254	11.6408	8.78022	8.8623
200714_x_at	10.5222	9.81476	9.3452	9.80101	9.87238	10.0628	8.43739	11.4062	11.5688	10.572	9.19085	9.62261
200715_x_at	12.7942	12.4165	10.3281	11.0621	12.6258	12.3106	11.791	12.4367	12.4281	12.8654	10.1726	10.042
200716_x_at	13.3744	13.7737	10.5321	12.8864	13.7642	13.4164	11.4721	13.61	13.7232	13.675	11.921	12.0745
200717_x_at	12.8017	13.0465	10.4499	12.7302	13.2091	13.1301	13.3576	13.7046	13.6904	13.4051	11.9035	11.86
200718_s_at	11.928	10.9438	9.99895	11.2885	11.5374	11.826	10.8155	13.1519	13.1602	11.9705	11.3961	11.2377
200719_at	8.85245	7.03359	6.71471	7.84558	5.63339	7.619	7.35381	9.66954	9.65712	8.65404	8.21971	8.14874
200720_s_at	8.98978	8.18708	6.96862	8.28641	7.41436	9.55248	6.6025	9.80033	9.7849	8.86157	8.18076	8.19175
200721_s_at	9.16812	7.12638	7.52156	8.44497	6.9928	9.28359	6.38128	9.83405	9.81314	8.44692	8.76982	9.07348
200722_s_at	10.2826	7.56531	6.38204	7.87022	7.21469	9.60864	5.52378	9.85643	9.86443	10.1569	7.07169	6.5676
200723_s_at	11.2607	9.30889	7.10427	8.16129	10.1405	10.5183	8.91293	10.327	10.3123	10.9633	7.82311	7.34102
200724_at	7.53476	5.02982	5.97633	6.84386	5.89127	6.66844	4.49314	7.3479	7.33388	6.88898	5.49142	5.36647
200725_x_at	13.1362	13.3702	11.114	12.4017	13.0587	13.3052	12.3635	13.2507	13.3656	13.0654	10.8023	10.9832
200726_at	11.0744	9.97553	8.09021	9.06319	8.93513	10.0035	10.1319	11.4841	11.2497	11.0728	8.97733	8.96852
200727_s_at	9.69231	8.64605	8.15698	7.45815	7.89687	9.47874	6.8	9.42307	9.60224	9.6664	7.16277	6.82537
200728_at	10.4718	11.0397	9.44539	8.38511	9.35211	11.0454	7.7594	9.64714	9.75707	10.3868	9.2444	9.04882
200729_s_at	9.9842	9.66791	7.91124	6.49626	8.08763	9.68539	7.74661	8.4752	8.65701	9.51651	7.41148	7.12234
200730_s_at	8.39639	6.34939	4.55994	7.15445	6.95599	9.67485	4.71696	8.48414	8.56767	9.82894	6.11347	5.29151
200731_s_at	8.87318	5.95974	4.28388	7.76649	6.00632	8.53509	5.52339	8.44914	8.54607	8.88907	7.31413	6.65178
200732_s_at	9.44045	8.56471	7.01218	9.54761	7.64009	10.3511	7.94489	9.88982	10.0004	10.302	8.99154	8.90139
200733_s_at	8.00817	5.27772	4.13195	5.94075	6.38556	8.40315	6.74688	6.63489	6.60966	8.46453	5.5937	5.33118
200734_s_at	9.98855	8.87164	8.31789	8.23196	9.82753	9.4845	8.45061	10.2708	10.4466	9.80333	10.6127	10.6574
200735_x_at	12.4239	12.732	9.63135	11.1915	12.3698	12.4588	12.0699	12.6833	12.7861	13.1403	11.2941	11.1503
200736_s_at	9.80518	11.3603	9.94843	8.31898	4.13209	10.4918	8.84065	10.3646	10.7369	9.84043	8.30322	8.32103
200737_at	10.2955	8.62915	7.7247	8.44049	9.57678	10.3472	10.0985	10.1436	10.2291	10.3585	8.7084	8.40348
200738_s_at	11.7141	10.9062	9.68283	10.3894	10.9152	11.6229	11.4208	12.3733	12.4681	11.7335	10.3485	10.3061
200739_s_at	9.03424	8.04996	6.49064	7.97513	9.49918	8.31953	7.19505	8.62115	8.60954	8.6093	7.06545	6.56645
200740_s_at	10.7932	9.35487	7.54753	9.09373	11.2086	10.4603	10.7316	10.9103	11.0434	10.4383	9.5455	9.72409
200741_s_at	12.6995	13.3237	10.891	12.417	12.9538	12.3536	12.1684	13.2648	13.4094	12.7569	11.4426	11.5235
200742_s_at	9.28014	9.17119	7.83983	7.76251	6.21144	8.31207	5.96043	10.8058	10.9819	8.14135	7.46592	7.61904
200743_s_at	9.68945	10.2308	8.58204	8.3391	7.26777	8.95797	8.15469	10.9803	10.9776	8.8936	8.92666	9.59553
200744_s_at	9.45649	8.9078	7.80998	7.27381	8.83251	10.1182	7.05845	9.18894	9.45753	9.95905	8.40119	7.60553
200745_s_at	10.7714	9.4583	8.28301	8.87991	8.40822	10.5604	8.05322	10.8448	11.0004	9.8666	10.2241	9.75605
200746_s_at	10.8653	10.0948	8.29422	8.6764	8.59457	11.0065	9.21331	10.3966	10.6509	10.1636	10.8749	10.9337
200747_s_at	9.0908	8.01702	7.01645	9.01722	8.40016	7.95434	7.45256	9.98412	10.1719	8.29255	8.1806	8.61944
200748_s_at	12.8902	12.6882	10.8503	10.7346	12.2375	12.4441	9.86264	12.9529	12.9925	12.3322	11.6147	11.521
200749_at	9.7811	7.33892	4.71306	7.09467	8.02251	9.63083	7.59954	9.38243	9.61853	9.46148	9.09683	8.64015
200750_s_at	11.4221	10.1168	6.36317	8.61457	11.4677	11.2201	10.0652	9.99434	10.0348	12.0626	9.28019	9.06222
200751_s_at	10.4148	8.93267	6.50937	5.99985	9.72998	9.45361	4.80105	9.12483	9.33602	10.9182	6.73885	6.28575
200752_s_at	8.13396	7.16261	6.69038	7.7553	7.01443	8.2848	5.31219	8.36092	8.44499	8.5398	6.91325	7.03069
200753_x_at	9.73581	8.22103	6.73591	7.48131	8.50555	8.95552	7.22109	8.70516	9.0033	10.1687	7.08163	5.87434
200754_x_at	11.4782	10.285	8.37157	9.67596	10.3961	11.2899	12.3432	10.7139	10.8799	12.1354	9.40662	9.54753
200755_s_at	10.0982	6.5142	5.53217	8.04949	7.51896	10.6832	5.74034	10.3824	10.5435	9.8215	6.74147	6.88543
200756_x_at	9.51358	6.35154	6.48548	8.39378	7.22693	10.3103	5.53782	9.80241	9.9983	9.48937	6.80868	6.80869
200757_s_at	10.8999	7.04419	6.73303	8.79622	8.2817	11.7462	6.62966	11.5589	11.6486	10.1384	7.99566	7.78738
200758_s_at	9.96066	7.66963	6.67099	10.8328	8.30066	9.44467	6.12169	12.2995	12.3899	8.93196	9.29172	9.26853
200759_x_at	10.3054	7.83321	7.59245	11.2175	8.92522	9.92222	7.38681	12.2575	12.2771	9.24313	9.72547	10.1884
200760_s_at	10.2542	10.8706	8.12725	9.23006	8.6405	10.1615	6.85279	11.3659	11.1836	10.8987	9.21055	8.67895
200761_s_at	10.6722	10.8772	9.30642	10.1224	8.7178	10.322	10.3934	11.8238	11.8104	11.1572	9.64015	10.0884
200762_at	10.3605	9.22699	6.83497	8.48135	7.20522	10.0746	7.61949	11.594	11.925	8.87784	11.4175	11.5655
200763_s_at	12.9363	13.0566	11.2385	12.9189	12.4792	12.9795	12.1043	13.4175	13.4048	12.926	11.1468	11.2079
200764_s_at	9.3431	6.88077	6.12655	7.57238	8.16724	9.29715	5.38687	10.1038	10.1473	9.90262	7.52826	7.70216
200765_x_at	10.041	7.92659	6.88617	8.73486	9.43947	10.2334	7.36767	11.1633	11.1437	10.8665	8.54033	8.86006
200766_at	8.91356	7.45548	7.0441	7.93319	6.70254	7.08709	4.91734	9.62444	9.83459	7.41468	7.4123	7.666
200767_s_at	8.6083	7.24347	7.4754	7.73546	7.08809	7.72672	6.07935	8.23971	8.27876	8.16659	6.80034	6.52708
200768_s_at	10.6875	8.75664	6.90383	8.65166	8.96689	9.09999	9.76984	10.4271	10.5006	10.4235	9.09719	9.19104
200769_s_at	9.73505	6.78499	5.76919	7.85409	7.00229	8.09432	5.42353	9.17424	9.314	9.94692	7.05996	5.92023
200770_s_at	9.73576	5.05888	5.97074	7.75794	6.72719	9.81049	5.427	10.0258	10.1244	10.7032	5.96768	6.06646
200771_at	10.8385	4.83476	4.72207	9.77047	6.50308	10.8682	5.95625	11.1482	11.3383	11.6287	6.48136	6.62363
200772_x_at	11.4779	12.234	8.46432	8.45534	11.5174	11.3733	8.15607	10.9163	10.8066	12.1784	9.38177	10.0965
200773_x_at	12.0169	11.7035	9.15852	10.4484	11.7101	11.5165	11.0331	12.0324	12.2367	11.9831	10.7843	10.7738
200774_at	11.3404	10.1251	9.15253	8.71945	10.2758	9.85765	9.07395	11.7292	11.6205	10.6996	8.65386	8.40927
200775_s_at	11.8696	11.1379	9.56815	10.4214	11.5312	10.6251	8.74463	12.2604	12.4598	11.9075	9.94631	10.2146
200776_s_at	9.76149	8.3916	6.33418	6.95984	8.52631	10.6145	7.23233	8.58929	8.99232	10.1969	6.73636	5.70221
200777_s_at	10.1599	9.1239	6.44973	7.14817	9.2636	10.9588	9.39698	9.42758	9.79444	10.3331	8.26295	8.31638
200778_s_at	10.5514	8.36101	6.8835	8.9209	8.90732	10.7877	7.72964	11.5681	11.8092	10.7409	8.1239	7.92823
200779_at	11.7683	10.1761	8.26379	10.4494	10.3852	10.8784	8.32878	11.1547	11.2391	12.1123	9.6168	9.69555
200780_x_at	12.3074	12.0893	11.0178	12.5737	13.4154	12.2949	11.4415	13.8464	13.9461	12.666	12.1596	12.2669
200781_s_at	13.1091	13.6934	10.0895	12.7628	13.8843	13.2269	12.7478	12.9974	13.0335	13.6865	10.6853	10.7298
200782_at	10.7321	9.30495	8.6575	9.12685	9.4589	12.1426	7.9966	10.9258	11.1813	11.4487	7.92583	8.15401
200783_s_at	8.97593	6.36994	5.37876	6.42303	7.9636	8.89491	9.96871	7.58982	7.50924	9.59925	8.56237	8.41163
200784_s_at	8.25216	7.0537	6.66309	8.45044	6.08309	7.59363	5.8001	9.52375	9.6871	8.20438	7.43345	7.40093
200785_s_at	8.21963	5.80276	6.93211	7.63524	5.4094	8.07123	4.97893	9.52176	9.65081	7.83075	6.89886	7.20353
200786_at	11.1152	9.44702	7.00521	9.57053	10.7509	11.1599	9.2038	10.8305	10.6463	11.9976	9.35522	9.14926
200787_s_at	9.10065	6.60769	6.13571	7.62554	6.85769	9.42015	5.16041	10.8727	10.7327	8.55514	10.0863	9.84912
200788_s_at	10.6839	8.54216	7.04407	8.8062	7.2582	11.0688	7.64925	11.8999	11.7139	9.26603	11.4536	11.3166
200789_at	9.56665	9.30333	7.54439	10.5322	8.62932	8.28569	7.67823	11.5204	11.3004	9.86781	8.1586	8.46799
200790_at	11.1851	9.5269	8.45536	8.72761	8.99225	11.9115	10.4492	10.0605	10.4667	12.0097	7.84991	7.9734
200791_s_at	10.2382	10.5671	9.10619	8.14521	8.0399	10.0005	8.76481	9.84977	10.029	10.5705	7.11689	7.22941
200792_at	11.1777	10.1567	7.7835	9.50471	9.92394	11.2722	9.98208	11.1658	11.2571	11.6187	9.74252	10.0149
200793_s_at	9.65748	8.71453	6.6368	10.4009	8.13682	9.07658	7.05526	11.9614	11.8866	10.0152	10.0001	9.82845
200794_x_at	10.4035	11.4302	10.6784	9.28876	10.2947	10.4667	10.8295	11.8991	12.1283	9.10646	9.93214	9.73798
200795_at	5.8711	4.10013	4.52764	10.4431	3.22284	4.62367	6.93402	13.3145	13.3583	5.45408	12.346	12.3711
200796_s_at	8.494	6.86303	6.34778	5.41712	5.07059	7.82316	3.63553	7.08389	7.14992	7.62477	3.77589	3.91955
200797_s_at	11.6802	11.0465	11.1753	10.3914	9.76114	10.9534	10.7345	11.2459	11.3173	10.9561	8.52669	9.18252
200798_x_at	9.95423	9.42142	9.26066	7.87775	7.87015	9.56781	5.75288	9.91192	10.1386	9.64594	4.71975	5.18704
200799_at	10.5343	9.45108	9.6134	10.3544	10.3628	9.36157	9.33322	12.2599	12.2443	6.78669	9.79962	10.5813
200800_s_at	9.17444	8.1686	7.76434	8.56075	9.17992	7.92886	6.93209	9.76508	9.76974	7.58615	8.1654	8.9029
200801_x_at	13.55	13.593	12.5281	12.375	13.196	13.8979	11.9238	13.5502	13.7777	13.8213	12.7214	12.7867
200802_at	10.934	9.35645	7.01113	8.64556	10.1788	10.6196	7.61239	10.7995	11.0828	11.6194	9.4058	9.51029
200803_s_at	11.1422	10.3794	9.63956	9.2787	11.5888	10.817	8.97089	11.56	11.5175	11.4584	8.33387	8.11785
200804_at	10.6462	11.185	9.63737	9.66679	9.25431	10.8681	9.38322	10.8972	10.8054	11.0551	9.81288	10.0663
200805_at	9.25376	8.76752	6.50998	7.33576	8.48376	8.87008	6.51324	8.65126	8.78926	9.6658	6.56765	6.69273
200806_s_at	12.0709	8.86025	6.55114	8.72733	10.7102	11.084	6.98625	10.5419	10.8311	12.6059	8.74496	8.56803
200807_s_at	12.4362	9.8692	7.35255	9.87394	11.9123	11.7621	11.9131	11.3621	11.4205	12.9855	10.053	10.2388
200808_s_at	9.03702	8.84467	8.52717	8.45756	6.9505	10.2248	4.70237	9.64423	9.88731	7.90076	7.22705	7.6301
200809_x_at	13.4068	13.2601	10.4419	11.8568	13.7091	13.0099	12.2862	12.4559	12.6419	13.4501	10.4618	10.4356
200810_s_at	9.85977	9.74952	7.05051	9.65972	9.36156	10.1398	10.9261	11.3758	11.5225	10.1159	10.192	9.90565
200811_at	10.1556	9.48979	7.04711	9.36041	8.70853	10.0774	8.8821	11.9209	12.1473	10.0474	9.93907	9.26562
200812_at	11.3788	9.06488	6.80174	9.0505	10.5842	10.7259	9.14391	10.4352	10.3885	11.088	8.94466	9.21943
200813_s_at	9.48989	8.05038	6.89844	8.05841	6.51024	8.57803	6.31188	10.0518	10.0305	8.87947	9.17485	8.53279
200814_at	11.1629	11.0217	10.1929	10.0209	10.5263	10.1174	9.62627	10.7373	10.6852	10.4276	8.53102	8.6685
200815_s_at	9.24286	6.84739	6.94086	7.56028	7.01935	9.15375	8.0167	9.1325	9.20341	9.19208	7.18948	7.24237
200816_s_at	8.90426	8.42097	6.78113	8.68222	6.4052	8.64833	8.3435	10.2695	10.1366	7.89442	9.981	9.5716
200817_x_at	13.1396	13.5635	10.5308	11.7575	13.4714	13.3643	11.4936	13.4335	13.5592	13.5349	11.725	11.7879
200818_at	11.4893	10.259	7.03431	10.9712	11.1553	11.2204	9.35004	13.1332	12.9097	12.2473	10.2422	10.6379
200819_s_at	13.2977	13.6046	11.0256	12.4465	13.6701	13.2469	12.431	13.3119	13.2645	13.4118	11.9258	12.1289
200820_at	10.8637	9.34394	7.27736	9.1172	9.84161	10.64	8.02574	10.694	10.7304	10.3325	9.18974	9.17165
200821_at	7.59508	6.17939	6.20975	6.36418	4.45791	6.96144	6.21255	7.90929	8.08313	7.78022	6.69481	6.84845
200822_x_at	12.2653	9.87503	8.68285	11.3375	10.9019	11.9501	8.80007	12.7471	12.8744	12.0398	11.26	11.1601
200823_x_at	12.7984	12.4309	8.58631	11.8758	12.3879	12.2112	8.92494	12.0452	12.137	12.8295	9.95877	9.49191
200824_at	11.3261	9.2504	7.42894	8.79533	5.37532	10.7584	7.50817	10.5914	10.505	10.6957	7.98371	8.04297
200825_s_at	10.51	8.02676	7.44272	7.9653	8.865	9.97858	5.91751	10.773	10.9552	10.7309	9.9983	10.2177
200826_at	11.7761	11.463	6.56911	9.6169	12.0794	11.4899	9.6936	11.1577	11.0551	11.6355	9.60378	9.44214
200827_at	9.3483	5.98714	6.19165	7.71656	5.46772	9.72763	5.3266	8.47621	8.59871	7.50485	6.7425	6.75056
200828_s_at	11.0433	9.64195	8.13671	9.05581	10.0486	10.6515	7.87459	10.4886	10.5711	11.4136	8.29088	8.03541
200829_x_at	10.7422	9.1295	7.98527	8.75464	9.08848	10.0646	10.2499	10.1336	10.131	10.7094	8.36066	8.3764
200830_at	10.3611	8.67939	7.8349	9.07697	9.18469	11.0333	9.42652	10.4087	10.357	9.94416	9.27555	9.53945
200831_s_at	10.4051	6.2679	7.52616	8.82689	9.68986	8.4866	5.93787	9.80459	9.8445	11.1126	9.01573	8.59531
200832_s_at	10.4946	4.53646	4.45363	7.34417	10.3419	8.4328	7.73264	8.51186	8.85144	11.0025	10.0429	10.0644
200833_s_at	9.9299	11.3131	8.49609	8.01046	8.96225	10.5063	11.0525	9.6729	9.97491	10.1839	8.0941	8.25486
200834_s_at	12.3911	12.9864	8.6793	11.2064	13.1777	12.6592	12.4114	11.5798	11.5086	13.0382	10.8701	10.9361
200835_s_at	7.65671	5.47543	5.24349	6.92999	6.0965	6.26753	4.75594	8.77552	8.48093	6.55636	5.58524	5.64041
200836_s_at	9.43458	7.00943	6.9721	9.09169	7.25974	9.48726	6.33133	11.389	11.5052	7.72382	7.37597	7.61936
200837_at	10.6978	9.84491	8.67431	8.12242	9.97971	10.6808	6.96294	9.68582	9.87006	10.8087	9.17515	9.13606
200838_at	10.504	9.12899	7.53131	8.99152	7.35661	11.0185	5.27929	11.5542	11.6353	8.61061	8.94516	8.75335
200839_s_at	11.0652	9.9615	9.93653	9.27671	7.60953	11.6353	6.90422	12.4727	12.365	9.38802	9.4948	9.63779
200840_at	11.6357	10.3463	8.67829	10.1977	11.5394	11.4753	11.5786	11.2173	11.0252	11.9552	8.95933	9.2975
200841_s_at	9.63355	6.36213	4.50645	6.0722	6.09846	7.47644	4.31423	7.5192	7.2763	9.17076	5.11173	5.24545
200842_s_at	10.0244	8.16551	5.98912	7.36121	8.70537	8.98414	7.31257	8.40869	8.23066	9.73057	6.81418	7.52069
200843_s_at	10.8383	8.31268	6.76723	8.29657	8.6047	9.60932	9.11494	9.93001	9.98319	10.5049	8.05232	8.33236
200844_s_at	12.1255	10.1229	10.1918	10.858	11.4167	12.0283	9.53647	11.9648	11.9534	12.2827	9.12265	9.53441
200845_s_at	10.4269	8.44318	6.57119	10.0976	9.73656	11.0148	9.32794	11.0506	11.0862	9.47536	8.10677	8.69061
200846_s_at	9.99811	10.0044	8.14343	8.72474	10.2494	10.0627	6.89551	9.61223	9.69418	10.3004	7.83557	7.5626
200847_s_at	10.1691	11.1589	8.83571	8.56558	8.4793	9.30502	10.6343	10.32	10.4079	9.73892	10.7361	10.6649
200848_at	9.39808	6.83283	6.34536	7.50777	8.95441	8.19677	5.747	9.8128	9.59236	9.94564	8.82035	9.13517
200849_s_at	9.59578	7.12885	7.39333	8.67867	8.57164	8.73755	6.62143	9.89421	9.83912	9.95236	9.47871	9.9459
200850_s_at	10.5892	8.63894	7.10064	8.49341	9.50923	9.79914	6.52779	10.6014	10.5141	11.126	10.3139	10.6804
200851_s_at	10.186	9.03778	8.61953	9.05645	9.22029	9.93294	9.41689	10.3969	10.6902	10.458	8.77588	8.90253
200852_x_at	9.54512	9.09003	8.71743	8.02266	8.67782	9.58649	5.9686	9.80872	9.96089	9.11921	8.02832	8.33357
200853_at	11.7528	9.23344	6.15772	7.73435	11.1473	11.3008	10.2536	9.4795	9.37863	11.986	8.86077	8.79582
200854_at	8.77022	7.22194	5.62852	7.20168	6.40841	7.16952	7.28734	9.6853	9.65033	8.00099	8.36946	8.19096
200855_at	7.2294	5.61244	5.51943	6.11657	5.26566	6.01496	4.24413	7.36925	7.36509	6.61991	5.93452	5.90314
200856_x_at	7.71498	5.91561	5.59945	7.8874	5.22392	7.04212	5.07235	7.96819	7.76845	6.69608	6.72771	6.74367
200857_s_at	8.64457	7.58656	6.05798	7.67212	6.39476	7.63068	5.01209	8.80337	8.99446	7.92717	7.13536	7.18431
200858_s_at	12.0426	12.1445	8.36384	10.888	11.6448	11.9914	12.1481	11.762	11.86	12.7583	9.75205	9.80636
200859_x_at	10.7686	9.74684	8.20742	7.87655	8.07892	11.3393	6.5384	9.69962	9.91729	9.50385	6.9909	7.86534
200860_s_at	11.0618	9.3974	8.11577	8.66812	8.39437	9.57419	8.91328	10.6108	10.6515	10.5996	8.57583	8.70333
200861_at	9.07489	7.72955	7.83504	8.68855	6.72005	7.80299	6.60864	9.62481	9.84651	8.92886	7.57322	7.5954
200862_at	10.3267	5.45008	5.89655	6.99368	8.7335	8.86038	6.02822	8.13437	7.95727	9.72444	8.90502	8.86041
200863_s_at	10.957	10.2456	8.99482	9.26875	10.8164	10.8855	10.1919	11.1146	11.0652	12.0967	9.44534	9.39226
200864_s_at	7.83765	7.07986	5.10126	5.05525	6.43803	7.6443	6.909	7.8777	8.20551	8.35653	6.30868	6.66998
200865_at	5.21486	3.47765	3.30194	4.71861	3.07938	3.50333	3.25565	5.1765	5.13828	4.27473	3.25164	3.489
200866_s_at	10.557	11.3643	10.1743	10.1263	7.92107	10.081	6.16931	12.0795	12.2415	11.5144	9.75478	9.66266
200867_at	8.11393	7.75573	5.86572	6.80384	8.06704	8.37175	7.02727	8.24053	8.33858	8.79604	6.48564	6.83665
200868_s_at	8.98059	8.01341	6.49484	7.8156	8.41112	9.04783	6.65921	9.33306	9.42931	9.75393	6.98681	6.91679
200869_at	12.5997	13.0677	10.5115	11.304	13.1832	12.6031	7.13667	11.2325	11.4872	13.1911	9.52338	9.94045
200870_at	11.2302	9.04204	7.98081	9.88854	9.96958	11.3339	10.3419	11.1267	10.9775	11.6578	9.71795	9.73207
200871_s_at	11.4369	12.3792	11.6716	11.3979	9.31032	11.445	10.7066	13.3628	13.4041	12.4294	11.7618	12.0583
200872_at	11.5969	12.1042	9.88717	10.1444	12.6654	12.4318	9.4505	11.709	11.6437	11.9476	7.53739	8.56799
200873_s_at	11.1703	9.83373	6.79078	9.05313	10.5757	10.9817	11.134	10.3504	10.3504	11.3975	8.83284	9.50133
200874_s_at	8.62948	7.04133	6.03483	7.30534	6.23678	7.60461	6.28282	8.40614	8.33322	8.16331	7.51875	7.32589
200875_s_at	9.71841	8.50585	6.03728	6.35692	7.95779	8.93591	10.07	7.99007	8.24579	10.1399	7.57227	7.6721
200876_s_at	11.0771	10.1329	7.00599	9.10513	10.9386	10.9855	8.96009	10.6876	10.7245	11.6572	8.50093	8.70077
200877_at	12.2491	9.99997	8.25687	10.1053	11.4301	11.8458	11.2361	11.7677	11.8492	12.7681	10.1229	10.3744
200878_at	8.97273	5.56538	5.28172	9.21965	6.084	11.1369	7.03564	11.86	11.8185	12.0044	9.35979	9.17029
200879_s_at	7.46398	4.19511	5.08079	6.23933	4.13705	6.98241	4.02242	9.31495	9.4002	9.09932	5.3263	5.09342
200880_at	10.2616	7.73617	7.70822	8.07604	8.17353	9.27797	9.8361	10.2051	10.3609	9.34123	9.55085	9.72358
200881_s_at	10.8146	9.52466	7.48524	8.21036	10.4115	10.2314	9.30052	10.6734	10.8106	10.6414	9.28974	9.05057
200882_s_at	10.8492	9.3972	7.71337	8.80201	10.4599	9.98826	8.32374	10.3805	10.3828	10.2813	9.43754	9.60684
200883_at	9.95414	8.43911	6.53743	9.76788	9.01441	9.10684	7.82373	11.653	11.5941	9.82724	8.27936	7.82544
200884_at	9.46507	6.01871	6.82466	8.32271	7.14432	7.84704	5.35346	10.591	10.2036	7.81134	10.5159	11.0265
200885_at	9.83969	8.17175	6.52249	7.90432	9.51393	11.1668	6.28624	10.3167	10.5925	9.59789	7.47613	7.46917
200886_s_at	12.1505	10.4867	9.96044	8.75332	11.1116	12.5136	11.3107	12.2932	12.4861	11.9017	11.4433	11.2622
200887_s_at	10.0733	10.2558	9.10015	8.79367	8.61413	9.36454	9.85796	10.8913	10.9513	10.0512	8.53865	8.53243
200888_s_at	12.5012	12.2561	8.34989	11.6668	11.5877	12.4015	9.91525	12.3264	12.4977	12.6854	10.4079	10.6088
200889_s_at	9.42391	7.78835	5.53682	5.57781	8.19889	8.9496	6.48649	8.13338	8.29156	9.51053	4.6329	4.83573
200890_s_at	8.64457	7.19252	5.00824	5.14512	7.10854	8.48578	6.18463	8.56111	8.67617	8.56257	4.20369	4.19978
200891_s_at	10.4202	10.1147	8.33388	8.09382	9.53277	10.4593	9.4233	10.9577	11.0033	10.2776	7.71105	8.05814
200892_s_at	10.1216	8.79291	6.21097	7.58965	9.54724	9.11207	9.29357	9.85167	9.99151	9.959	7.19289	6.68107
200893_at	10.6961	10.2286	7.01115	8.25226	10.1736	10.5014	11.5348	10.3173	10.4082	10.9624	8.99856	9.26123
200894_s_at	8.33831	5.34068	5.54883	6.37412	7.33032	7.28508	5.62171	7.67308	7.75237	9.06137	6.47925	6.73384
200895_s_at	10.4001	7.27782	7.4756	8.25931	9.36112	8.73332	7.37121	9.69343	9.59344	10.0502	8.59514	9.24862
200896_x_at	11.5232	9.28352	10.0603	10.2364	10.6062	10.411	9.57339	11.151	11.1308	11.5131	9.0531	9.46381
200897_s_at	11.7135	6.63129	4.68943	9.93347	6.75121	10.7763	8.14586	12.727	12.5506	10.7295	7.04891	7.74623
200898_s_at	8.99522	8.09001	7.70428	7.10216	6.20402	8.89791	6.7579	9.94049	10.2681	8.53104	7.86316	7.44138
200899_s_at	8.86295	8.60385	8.53709	8.30738	6.94449	8.79401	9.09989	10.2696	10.5276	8.84143	9.07706	9.03717
200900_s_at	8.49302	8.52795	6.58595	6.72204	7.65652	8.39751	5.71045	8.92449	9.11424	9.03026	6.41101	6.34298
200901_s_at	9.1972	8.80896	7.94643	8.12231	7.74826	8.96228	7.93695	9.74154	9.86259	9.4015	7.85171	7.95558
200902_at	9.05794	8.83803	6.65985	6.15127	7.3305	8.936	8.605	8.48929	8.77251	9.52452	6.97524	6.73604
200903_s_at	11.0258	6.86845	5.91923	8.07286	9.77259	9.33542	6.93257	8.96971	9.06088	10.8636	6.86883	7.05256
200904_at	9.04153	11.5654	10.1506	9.19495	7.1795	8.20168	8.79865	10.3999	10.6869	7.91634	7.67621	7.96781
200905_x_at	10.5344	12.5128	11.5388	9.38591	8.89285	10.2964	10.3647	11.5274	11.4646	9.29748	8.58082	9.14718
200906_s_at	9.2309	4.84089	4.80152	7.29618	5.4136	8.06784	5.3612	10.2684	9.88607	9.03241	5.2957	5.86234
200907_s_at	11.4171	5.44558	4.28786	9.47166	6.05315	9.87354	5.1074	12.3886	12.2611	10.3198	6.18565	6.78791
200908_s_at	5.76984	4.23037	6.22732	6.34929	3.70864	7.05488	7.05636	6.62696	6.53096	6.88833	5.64675	4.97564
200909_s_at	12.5594	13.0668	9.75892	11.5972	12.0915	12.5251	10.8274	11.6597	11.7871	12.907	10.3844	10.5562
200910_at	11.6799	9.02739	6.32458	8.71136	11.1035	10.629	9.69951	9.86974	10.0623	11.0236	8.63592	8.78606
200911_s_at	9.94093	9.59561	9.08903	9.51319	9.45866	9.77045	9.74512	11.2387	11.3477	10.1591	10.4158	10.1837
200912_s_at	11.4056	11.3222	8.61753	11.5015	10.4159	11.099	11.8691	13.0229	12.979	11.2257	11.7154	11.7983
200913_at	9.41542	7.79234	7.09818	7.90241	8.12977	8.42761	6.3591	9.03944	9.12227	9.00144	7.13951	7.13449
200914_x_at	7.1654	6.42503	4.72683	7.81468	6.9909	7.44711	7.38145	9.42712	8.94707	8.43861	6.74284	6.47781
200915_x_at	9.29145	8.19617	6.19676	9.80454	8.2018	9.50848	9.68787	11.775	11.5041	9.93671	8.62158	8.67847
200916_at	11.506	10.782	11.1201	9.49123	9.09595	11.6573	8.33592	10.557	10.8062	11.1313	6.99401	7.99348
200917_s_at	8.58775	7.40687	6.01984	6.2226	5.8451	8.02058	4.57836	8.20992	8.38023	8.00736	5.10014	4.8251
200918_s_at	10.8251	9.71308	8.05997	9.08495	9.17147	9.76518	6.84959	11.2467	11.3415	9.75277	8.47285	8.59088
200919_at	10.3688	7.99409	9.17847	8.79225	7.72858	9.26035	7.26991	10.2646	10.449	8.99879	8.55028	8.70841
200920_s_at	10.5872	11.4261	9.48925	8.40988	9.05089	9.5411	9.23354	10.4515	10.8579	9.88351	7.13703	7.34783
200921_s_at	10.3832	11.1641	9.27544	8.3778	8.1909	9.6844	10.3499	10.6925	11.2982	9.3535	6.87414	7.12907
200922_at	9.58652	6.49499	5.59854	7.95552	7.38991	9.0797	4.11722	9.50193	9.74008	9.13132	6.77118	6.5331
200923_at	10.8897	6.93915	5.7145	8.08494	5.9105	8.83304	6.72241	11.3336	11.3441	8.91998	7.15745	7.78263
200924_s_at	10.4099	8.1346	6.95975	8.5072	8.27999	9.5356	6.78225	9.33696	9.39636	10.8174	8.46268	8.43802
200925_at	11.9202	11.0296	8.99165	8.75547	12.0208	11.5822	9.43256	11.2633	11.2211	12.2376	11.8869	11.5711
200926_at	13.1604	13.5705	10.8097	12.6423	13.2132	13.0776	13.1721	13.5952	13.6576	13.6584	12.0503	12.088
200927_s_at	9.61073	8.19056	6.92643	8.18218	7.12162	9.09323	6.22412	9.27573	9.34748	9.81042	8.32141	8.11573
200928_s_at	5.36322	3.68217	3.21224	4.57112	3.22179	3.83638	3.5515	5.44844	5.34579	4.77449	3.87664	3.84099
200929_at	9.75769	8.49287	6.41942	7.71755	9.59147	9.9618	8.48641	10.4495	10.4703	10.5256	7.74169	7.82981
200930_s_at	5.11455	4.25471	5.18389	5.3398	3.36902	6.36837	3.67269	7.19937	7.29733	4.8353	3.97965	4.25999
200931_s_at	10.4823	9.91939	9.21501	9.76828	7.73109	11.848	7.76537	12.0272	11.9645	10.2325	7.76624	8.02385
200932_s_at	10.7413	9.23125	7.70002	9.42298	9.29801	9.93507	7.74114	10.8109	10.8568	9.9572	9.90945	10.0339
200933_x_at	13.2615	13.4047	11.1986	12.4905	13.3861	13.3308	12.6652	13.2395	13.3272	13.3453	11.5838	11.8543
200934_at	10.4942	9.08359	7.46046	8.67145	9.5467	9.09661	10.4957	10.1858	10.3021	10.0202	7.5935	7.57443
200935_at	8.65524	5.30973	5.36728	6.30172	5.56526	7.05862	3.90326	7.93223	8.2331	7.42677	5.37902	5.39776
200936_at	13.0742	12.704	9.68507	11.2597	13.2273	12.7242	9.50128	12.8446	12.9695	12.8678	10.5884	10.7033
200937_s_at	12.3985	11.8532	7.83917	10.9232	11.241	12.2936	11.2325	12.3502	12.548	12.7682	10.4129	10.2249
200938_s_at	5.41616	4.5278	4.0441	5.07502	3.43153	4.73676	3.4968	6.04931	6.10533	4.73856	4.49463	4.21838
200939_s_at	5.33894	3.9222	4.86726	5.34664	3.8137	4.417	3.1799	7.60958	7.76112	5.50827	3.78942	3.99716
200940_s_at	8.95527	7.48909	7.59441	9.74531	7.01241	8.32278	7.44885	11.1081	11.1213	9.27727	9.33127	9.77188
200941_at	10.1188	8.46566	6.87422	8.26751	8.7818	9.35127	8.54353	9.43666	9.61547	9.1143	9.31656	9.36522
200942_s_at	11.0117	9.05517	6.66269	8.88453	11.2504	10.2275	6.01015	10.918	10.8991	10.7714	8.93667	8.57717
200943_at	10.921	9.66111	7.96938	9.12741	11.5042	10.92	11.8395	10.3908	10.6499	11.5879	8.15842	8.28461
200944_s_at	11.4361	10.5371	7.93424	8.56462	11.7071	10.8456	12.8347	10.1534	10.5052	11.4065	8.15955	8.65592
200945_s_at	10.773	9.08576	6.97141	8.59422	8.6043	10.536	8.74516	11.0597	11.3676	10.0603	8.51735	8.52421
200946_x_at	9.82043	8.08745	5.89487	7.76146	7.38109	8.85169	6.80013	10.5087	10.5588	9.51116	8.93814	8.66797
200947_s_at	9.78481	8.76895	7.18532	8.54583	7.03288	9.53098	7.69065	9.83605	9.92402	9.80421	9.35319	8.95446
200948_at	10.1732	7.71083	7.02365	8.49323	7.34787	9.85404	5.78873	10.3277	10.396	9.23975	9.39119	9.12313
200949_x_at	12.2428	13.1689	9.64492	11.9541	12.4001	12.4586	11.7972	12.9242	12.9868	12.6117	11.1214	11.3006
200950_at	10.3794	7.86622	6.92812	7.76615	9.7471	10.8667	5.67285	10.8641	10.8871	10.4298	9.02502	8.93325
200951_s_at	6.84225	5.56185	4.63198	6.0306	4.04521	5.34102	4.71696	8.03647	7.81377	5.80084	5.81424	5.37237
200952_s_at	7.22584	4.6794	5.79795	6.95269	3.89915	5.43712	4.40718	9.17342	9.51484	5.19793	5.74419	4.99279
200953_s_at	8.00733	9.65339	7.57442	8.57781	3.07089	7.67064	5.84561	11.7846	11.9137	4.56217	8.94429	8.55607
200954_at	9.24845	8.95134	9.84967	9.29078	8.09922	9.40432	5.83984	10.6686	10.8625	9.16854	9.8432	9.89232
200955_at	9.78362	8.52512	6.60665	9.12768	8.63808	9.27633	7.90867	10.9251	10.7889	10.48	8.35907	8.32369
200956_s_at	9.92994	7.84313	5.27055	6.51645	7.323	8.55606	5.36492	8.23021	8.33447	9.46253	6.57191	6.31945
200957_s_at	10.2231	7.48599	6.57473	7.5702	7.69124	9.00125	7.91244	9.35131	9.32414	9.52373	8.0576	8.14018
200958_s_at	10.9132	10.4137	10.6876	9.41416	8.12821	10.4847	9.67249	11.7952	11.7037	10.6359	9.4202	9.55368
200959_at	9.58304	9.50791	7.35486	8.43662	9.15561	9.34115	8.5855	9.10203	9.25594	10.0634	8.07366	8.05626
200960_x_at	11.2465	9.92516	8.39117	9.47312	10.5514	11.3949	9.18628	10.9786	11.0401	11.8409	10.3793	10.2696
200961_at	8.82875	7.9217	7.32178	8.21263	8.76552	8.52298	9.73608	8.53088	8.49128	8.64507	7.93197	7.9921
200962_at	9.67751	7.37291	5.89737	6.99843	6.91758	7.36909	7.90057	7.90584	7.90452	7.48329	6.88051	6.99117
200963_x_at	13.1547	13.5029	8.99553	12.0833	13.5417	12.8414	13.0707	13.049	13.1396	13.5213	11.9978	12.0078
200964_at	11.4267	9.31486	8.20192	9.36511	9.60451	10.6604	6.30044	11.0946	11.1748	10.2285	9.84392	9.85797
200965_s_at	9.15423	9.5611	7.025	8.58425	7.21892	7.13456	9.39	13.1578	12.9751	6.97287	9.32378	9.64471
200966_x_at	12.7847	11.5893	10.2689	13.3637	11.8301	12.9135	9.68414	13.7651	13.8985	12.5641	11.6477	11.9777
200967_at	10.7218	10.242	7.08627	7.83416	9.92243	11.188	9.20051	9.52863	9.95311	10.5819	7.91044	7.60208
200968_s_at	10.9902	10.227	5.69701	7.48134	10.2284	11.2109	7.30038	9.67683	10.1164	10.7548	8.08655	7.81096
200969_at	8.93279	8.84707	5.04211	5.43956	8.31924	8.47062	8.65341	7.47248	7.83629	8.18142	7.59996	7.86621
200970_s_at	9.49379	8.76767	6.96513	6.67749	8.14999	8.93509	8.13253	9.23835	9.35651	9.25112	7.99826	7.7658
200971_s_at	10.9303	10.5181	9.39739	8.22719	11.0789	10.8542	10.9658	10.0727	10.4816	11.0256	7.9913	8.32061
200972_at	10.5529	6.85625	5.78689	9.98539	6.58847	10.0568	7.51974	10.3779	10.7236	9.15741	9.85945	9.90037
200973_s_at	10.2694	7.00317	5.23673	9.30548	6.85838	9.47578	5.60228	9.79698	10.1768	8.88919	8.69599	8.50886
200974_at	11.7436	6.57227	6.11225	9.20961	6.3971	12.2121	5.43735	11.8705	12.414	6.98661	8.33747	8.53026
200975_at	10.3915	10.2934	9.3517	8.05697	10.1229	8.80894	8.87398	10.4792	10.4447	10.2915	9.72244	9.78035
200976_s_at	9.43812	9.45214	7.9301	9.40611	7.87696	9.44276	10.4508	10.9939	10.8307	9.37279	9.87307	9.97257
200977_s_at	8.8713	9.53474	6.21419	7.78813	7.91052	9.10408	7.35606	10.6257	10.3655	9.77968	9.07151	9.05672
200978_at	11.4135	10.1104	7.80633	11.1716	11.2318	11.0673	10.3969	13.7116	13.5358	11.7737	11.651	11.7817
200979_at	8.21503	5.29007	4.77716	6.30669	5.25468	7.14806	5.73325	10.2277	9.99365	5.94351	7.34883	7.25305
200980_s_at	10.4186	8.16188	7.08273	9.98386	9.32429	9.47289	7.51799	12.4796	12.2085	10.472	8.78445	8.73629
200981_x_at	12.3773	12.0646	10.9613	12.6643	13.5303	12.4826	12.1173	13.8339	13.8481	12.6948	12.4011	12.5198
200982_s_at	10.3489	9.78229	8.13941	9.86779	9.08547	10.4469	6.91726	10.9618	10.9227	8.7622	8.71907	9.01785
200983_x_at	10.7366	7.79263	7.71916	10.2681	9.68894	12.4545	6.43738	12.456	12.251	9.55507	8.67844	8.73822
200984_s_at	10.2239	7.14593	6.94586	9.90521	8.85203	12.0129	7.10631	11.7963	11.5424	8.8814	8.87042	8.85452
200985_s_at	10.1414	7.47893	6.60482	10.0469	8.49237	12.1082	8.94779	11.8887	11.5586	8.81533	9.3801	9.69721
200986_at	6.73491	5.13475	5.49954	8.82695	3.63119	6.45547	5.63409	10.7194	10.8948	6.53434	6.255	7.25878
200987_x_at	9.71468	7.45018	6.45144	6.96131	7.15725	9.18031	5.90778	9.14003	9.09643	9.29768	6.94238	6.54199
200988_s_at	8.04014	5.47106	5.79978	6.06777	4.9445	7.33996	5.18342	7.27653	7.31268	7.26023	6.21842	6.12925
200989_at	11.254	9.31705	8.0749	7.08975	8.50622	11.1693	9.71086	10.6639	10.7808	11.0336	8.47454	8.5688
200990_at	10.4608	8.5666	6.34668	8.14469	9.52346	9.83657	6.99394	9.60634	9.79347	10.9716	7.48741	8.27874
200991_s_at	10.0228	9.73244	7.80815	8.51632	8.83349	9.75907	8.85469	10.3908	10.5059	9.72727	8.55117	8.39166
200992_at	10.8365	8.40075	6.70418	9.08064	8.76073	9.75092	8.10189	10.6279	10.5528	10.9287	8.5903	8.1358
200993_at	10.6571	7.34409	5.80951	8.80271	7.77916	8.99548	6.53504	10.5416	10.4352	10.6098	8.31645	7.71826
200994_at	10.1393	7.56722	5.57843	8.14019	7.17311	8.42492	7.43455	9.73722	9.6451	9.53807	7.73488	7.51546
200995_at	8.29498	5.39276	4.41877	7.05855	5.07441	7.14236	6.51267	8.84563	8.6363	8.88248	7.10866	6.99783
200996_at	10.0544	10.441	8.53066	6.92607	9.73622	10.6431	9.9695	9.84366	9.99488	10.3718	7.92131	7.9394
200997_at	9.93927	9.10679	7.78566	8.35504	9.64281	9.60502	9.03565	9.32319	9.56127	10.4297	7.86627	8.20218
200998_s_at	9.84761	6.88659	8.12266	7.56695	7.82711	10.4878	5.1111	9.58199	9.63794	8.20003	6.60714	6.46852
200999_s_at	10.2285	8.44522	7.67843	7.49761	7.79062	11.484	8.20842	9.38457	9.31347	8.27776	6.93865	7.3463
201000_at	10.5491	8.29126	7.27148	8.76601	9.52059	9.84731	8.25018	10.3892	10.5186	10.4639	9.51468	9.76277
201001_s_at	9.56955	8.49679	6.18332	6.99005	9.87843	9.25437	7.53352	9.35005	9.47098	9.22363	7.09049	6.40796
201002_s_at	10.4284	8.87677	8.09164	9.11972	9.44546	10.1537	7.92389	11.0241	11.0996	10.2628	8.82952	8.91253
201003_x_at	10.8116	8.35445	8.18189	7.8964	8.30785	9.37655	7.21903	9.22339	9.26134	10.5098	7.1427	7.17139
201004_at	11.4923	10.4015	8.42017	9.06245	10.3899	11.0136	8.33351	11.1421	11.3099	11.1926	8.76139	8.5134
201005_at	9.66531	8.15476	5.55801	8.63676	10.539	9.7577	6.64842	11.0817	11.796	9.38385	8.65993	8.98042
201006_at	6.40357	5.45973	6.3905	6.45013	5.44336	6.86449	6.27131	6.45814	6.47627	6.91632	5.15996	5.68579
201007_at	10.4594	9.18183	8.09434	11.1999	9.35435	9.96195	9.14129	13.1195	12.855	10.0942	9.0972	9.14531
201008_s_at	10.8353	11.7458	10.7215	10.9941	7.6537	9.48994	6.29029	11.9508	12.3974	5.27568	6.77131	6.49569
201009_s_at	11.1556	11.9384	11.0815	11.9252	8.22956	10.0251	7.65462	12.3903	12.5695	7.76912	8.36693	8.70934
201010_s_at	11.7581	12.7478	12.0882	12.5229	8.54588	10.365	10.4698	13.0531	13.2078	7.46307	8.9178	9.41463
201011_at	9.61687	8.57306	6.54286	7.00763	7.88807	9.29461	7.58337	9.18064	9.41053	9.51678	6.86287	6.94668
201012_at	11.0733	11.1224	8.23112	8.82576	5.93458	11.4424	9.59296	10.5457	10.8937	9.35619	5.54512	6.08212
201013_s_at	11.2244	6.9156	5.59545	7.30099	9.46422	9.73721	8.00959	9.16097	9.11684	10.9069	7.57542	7.3904
201014_s_at	10.3898	5.85474	4.2183	6.25124	9.39165	9.51449	8.5803	7.63856	7.99072	10.8921	5.52021	4.97799
201015_s_at	8.39538	5.78805	6.22361	8.4442	8.11356	7.9331	6.14482	11.0284	11.1548	10.5634	6.34419	6.72798
201016_at	8.6146	5.94169	3.00183	5.1848	5.71453	8.38493	5.95677	7.89095	7.91143	8.03793	3.79875	3.57485
201017_at	9.35741	7.22274	4.56389	6.42801	6.80915	7.59275	4.86218	8.38424	8.25636	8.18134	7.55477	6.79976
201018_at	9.08982	7.11271	5.21494	8.72922	5.80375	8.32909	8.22457	9.61211	9.46374	8.19616	8.68345	8.45947
201019_s_at	9.69358	7.75748	4.95679	8.1748	8.04287	9.34104	9.08151	9.14518	8.83673	9.22364	7.85391	7.41356
201020_at	8.89935	7.96467	6.40641	7.00182	6.93271	9.50007	5.82337	9.18372	9.34103	9.02321	10.5687	10.3805
201021_s_at	11.312	8.40533	6.06317	8.69076	10.2571	11.2402	7.43966	12.7326	12.7432	11.5379	9.99818	9.20211
201022_s_at	11.8602	9.24044	5.92077	9.4232	11.1421	12.1784	10.583	12.9847	12.9508	11.944	11.1657	11.2095
201023_at	9.96989	8.9035	7.38758	8.56164	9.48383	9.2596	9.14486	10.4246	10.3894	9.6709	7.99507	8.11149
201024_x_at	9.34208	8.85206	6.6396	8.00728	8.74689	8.88604	8.09305	10.6966	10.2105	9.76229	8.09892	8.48058
201025_at	7.18575	5.0036	5.362	6.34333	4.78198	6.9543	6.06289	9.20889	9.02	7.91388	5.76092	5.62943
201026_at	5.56501	4.21631	4.05254	5.13425	4.56802	5.92736	3.96344	6.31787	6.16632	7.11916	4.33239	4.12878
201027_s_at	8.15448	7.12762	4.92423	7.50795	6.72929	7.83405	5.61424	9.82111	9.64299	8.92653	7.23621	6.92066
201028_s_at	10.3601	9.78427	7.94763	9.05855	7.67015	10.851	6.86653	10.7223	10.9106	9.00679	6.86789	7.55939
201029_s_at	11.3785	10.5669	9.16936	10.1018	9.15332	11.5822	11.2594	11.7142	11.8447	10.0334	8.59161	9.26734
201030_x_at	12.6979	11.873	8.39013	10.0794	5.01081	12.1604	12.6389	13.7424	13.525	13.1155	11.3954	11.3823
201031_s_at	9.54303	9.11574	7.61641	8.90286	7.59612	9.55021	10.0769	10.4465	10.6653	10.037	8.47122	8.55891
201032_at	10.0518	8.99041	7.97653	10.4366	8.6356	9.21402	8.72863	11.0275	11.0293	10.1405	9.78789	9.928
201033_x_at	13.4784	13.0262	10.5408	12.8124	13.7509	13.7583	13.7399	13.2725	13.2382	13.9768	10.917	11.2874
201034_at	10.4131	10.8622	8.40022	8.71293	7.25835	9.94558	9.26216	11.9133	11.929	8.80524	10.249	10.4617
201035_s_at	9.67026	6.30947	5.59031	9.46129	8.06557	7.48509	8.08721	10.7269	10.4886	8.95265	6.8938	6.84641
201036_s_at	8.58359	5.76557	4.44076	8.4821	7.85316	6.64647	9.39172	11.1678	10.8527	7.89121	6.05051	6.35258
201037_at	10.0122	8.00334	6.56051	7.11217	9.55965	11.3334	9.05328	10.6144	10.6589	10.4102	9.10148	9.02939
201038_s_at	8.13947	7.76538	5.46248	5.57995	5.93466	6.86577	8.2112	7.1626	7.28424	7.70457	6.10069	6.01142
201039_s_at	9.57178	7.28061	7.80791	9.60461	7.70585	8.34984	4.75122	9.88495	9.79991	8.71068	7.98039	7.40515
201040_at	10.313	10.174	9.28322	7.86148	7.17649	9.8973	6.04899	10.3306	10.401	7.2076	8.2404	8.15282
201041_s_at	10.2337	11.0784	10.2828	9.82045	8.02484	11.6342	10.0407	11.8031	12.6393	8.22434	8.84824	8.9848
201042_at	8.38971	4.52016	6.29079	7.08351	4.63258	8.84934	4.89496	11.2204	11.2673	6.60602	6.68073	7.55826
201043_s_at	7.84261	7.09357	4.79941	5.73014	7.91147	6.85223	3.45202	8.01206	7.92641	8.3795	5.66708	5.76607
201044_x_at	8.83235	7.44928	6.02523	6.24415	5.1456	7.76853	5.33119	8.33376	8.70721	6.10674	5.39807	5.42349
201045_s_at	6.18269	5.6244	5.31988	6.17594	4.77005	6.2412	5.00644	6.90961	7.03627	6.52317	5.90014	5.78559
201046_s_at	10.6106	8.85706	7.35677	10.6827	8.97955	9.10493	7.55845	11.4514	11.326	9.94782	9.46043	9.4866
201047_x_at	9.892	8.9259	7.47312	8.80708	9.26091	9.66195	7.22182	11.0792	11.3071	10.5619	10.3037	10.193
201048_x_at	6.4527	5.16779	4.11751	5.87338	4.78559	6.94691	3.86074	7.19875	7.52619	7.28548	6.07674	4.58939
201049_s_at	13.4986	13.6387	10.2771	12.9202	13.4975	13.5619	13.4754	13.5014	13.6521	13.5562	12.1097	12.0231
201050_at	8.60529	7.84911	7.40799	8.67187	6.46911	9.07057	5.37169	9.25725	9.64186	8.23678	9.07842	9.04977
201051_at	10.2855	9.18116	8.55771	8.85463	8.19326	9.34539	8.75065	10.6581	10.85	9.86188	8.64547	8.64652
201052_s_at	9.69595	8.44725	8.7503	7.97273	7.77886	8.59674	5.74146	9.42202	9.42512	8.88348	7.59261	7.36914
201053_s_at	7.54746	6.31879	6.25195	6.34588	6.65213	6.97336	8.40997	8.39711	8.37014	7.46678	5.87371	6.09288
201054_at	9.95464	8.37091	5.06028	7.77891	9.0806	9.71604	7.45086	9.82479	10.0187	10.8809	9.25778	8.92985
201055_s_at	9.33251	7.57845	6.72757	7.89419	7.42597	7.8446	6.9045	9.24065	9.35426	9.38961	7.15404	7.30963
201056_at	6.57478	5.90162	5.76227	6.71369	5.43017	6.74786	5.53208	8.38315	8.52109	6.61551	6.96559	7.2426
201057_s_at	7.95861	7.02393	6.5317	7.61978	6.6891	8.57351	8.78316	9.5754	9.84149	8.73484	7.65258	7.8984
201058_s_at	10.1761	6.6567	5.27771	7.75906	3.92416	11.5328	4.23568	12.8123	13.0084	6.89272	6.17431	6.64796
201059_at	9.44735	6.55841	7.01258	8.42517	7.94358	10.2554	7.38861	9.88712	9.9196	8.96975	8.51788	8.71326
201060_x_at	9.51529	8.14301	7.07188	8.72022	8.77492	8.50371	5.5405	11.2325	11.1249	6.88142	7.58802	7.55809
201061_s_at	9.83696	9.74435	8.35614	9.20074	9.19352	9.13059	7.38583	11.0515	10.8528	6.56926	8.4563	8.78797
201062_at	4.67353	3.45134	3.16663	4.37447	3.16791	3.52456	3.28463	4.81015	4.80459	4.09464	3.08857	3.4592
201063_at	9.81988	5.27464	4.39138	7.49142	6.69231	10.723	8.30682	8.08802	8.31276	10.7291	6.9025	7.60906
201064_s_at	11.2082	8.79643	7.14129	10.3954	9.08207	10.4621	7.6658	11.023	11.3381	11.333	7.55308	7.666
201065_s_at	10.2915	8.76683	8.58371	9.1697	9.64736	9.6568	8.31677	9.40668	9.71734	9.79583	9.70173	9.66646
201066_at	11.0142	8.56304	5.99198	10.3195	11.135	10.04	8.26269	11.8305	11.4872	11.0636	8.4655	8.01888
201067_at	9.63751	7.7567	6.53709	8.65673	6.98836	8.61105	7.36503	9.83861	9.76832	8.45941	8.58167	8.25887
201068_s_at	10.687	9.156	7.17176	9.61254	10.5743	10.6984	9.88736	10.7454	10.5293	10.8797	8.73328	8.77327
201069_at	11.4703	5.37362	6.5129	9.51348	5.76696	10.4911	5.87692	10.7818	10.9522	9.4574	6.05135	6.10171
201070_x_at	9.29962	8.40811	7.69351	8.44139	7.40311	8.26237	7.74002	9.46471	9.44927	10.2706	7.69002	7.14941
201071_x_at	11.1356	10.6902	9.11122	9.95034	9.61257	10.4517	11.5907	11.337	11.6119	11.8478	9.29541	9.26624
201072_s_at	7.68963	5.82682	6.59701	7.28341	6.09839	7.13731	6.64039	7.38778	7.45874	7.7964	5.29498	5.90782
201073_s_at	8.80808	5.60126	5.96493	7.44615	5.70873	7.92944	4.51361	7.86763	8.06698	9.22085	5.50914	6.29105
201074_at	9.4701	7.23127	6.75641	7.29943	6.59471	9.03483	8.49767	8.38697	8.63358	10.0196	6.22341	6.59622
201075_s_at	8.96499	6.75473	4.93704	5.77752	6.28919	8.29397	5.79278	7.38355	7.47185	8.69105	5.153	5.14961
201076_at	9.62751	8.99181	7.28958	8.8185	8.86478	9.10084	8.47651	9.88019	9.89391	9.18367	9.18841	9.22508
201077_s_at	11.5075	9.67826	7.09407	9.39514	9.87904	10.6883	9.20252	11.3867	11.2904	11.4405	9.36551	9.37483
201078_at	10.1146	9.30737	8.8325	8.52275	8.0938	9.88286	7.72938	10.5109	10.6832	10.3405	8.57526	8.03616
201079_at	9.39734	8.72937	7.99356	9.42584	9.78932	8.35996	6.44961	10.5794	10.6341	8.86615	7.6124	8.09233
201080_at	9.16894	7.58598	6.66794	8.73245	7.00004	7.92144	6.75612	9.49242	9.6234	8.05099	9.28378	9.49252
201081_s_at	8.68175	6.49341	7.43441	8.08852	5.64288	7.42085	6.46117	8.71343	8.84152	7.87603	6.83112	6.64714
201082_s_at	7.83309	5.59854	4.51999	6.89895	6.15297	8.2916	3.56535	9.36635	9.23179	7.59728	8.82551	8.76773
201083_s_at	5.93348	4.21989	3.07661	4.48085	3.13397	4.86906	3.42005	5.29045	5.47885	6.27478	3.67959	3.63409
201084_s_at	10.1099	9.34644	7.32456	8.99048	8.27835	10.0672	10.2495	10.7279	11.005	10.9368	9.0261	8.90987
201085_s_at	8.08617	8.32881	6.98773	6.30231	6.60212	7.42237	5.87669	8.08131	7.89587	7.91629	6.0015	6.53387
201086_x_at	9.93589	9.62662	8.27083	8.71454	8.35683	9.45745	9.08649	10.7412	11.0111	10.2803	8.58811	8.87797
201087_at	8.70853	7.90172	8.88891	8.42176	7.0138	8.98074	6.87849	9.37541	9.65135	9.56002	7.08205	7.22418
201088_at	10.0288	6.349	6.73019	6.69344	9.90694	9.91623	9.94481	8.12716	8.15253	10.5809	7.43991	7.40552
201089_at	10.1164	9.55107	9.7292	8.87367	7.13991	9.64248	7.16798	10.3383	10.5078	10.2341	10.7329	10.6947
201090_x_at	13.4282	11.6648	10.5953	11.1916	13.0617	13.8096	10.5421	12.8184	12.8808	13.4519	13.1667	13.3245
201091_s_at	9.2482	7.60622	4.38935	5.85852	8.41308	8.23676	7.71653	7.18629	7.36073	9.86032	5.87897	4.79476
201092_at	11.1888	9.19569	7.44119	9.20036	10.0908	10.1677	10.6886	10.5911	10.5883	10.8088	8.87983	8.66487
201093_x_at	9.48227	9.24416	8.08474	10.0155	8.69482	9.63377	8.37659	11.7787	11.5284	9.77098	8.9432	9.07799
201094_at	12.7167	13.1523	9.76927	12.2059	13.1275	12.6245	12.7348	12.5325	12.5921	13.1836	10.9501	11.18
201095_at	9.13945	7.45397	7.51341	7.62327	7.77809	10.5833	6.73634	9.12686	9.50893	9.67952	7.02931	7.21813
201096_s_at	10.5636	8.51233	6.97263	7.59036	9.56697	10.9268	5.26572	10.3395	10.6284	10.5168	7.57055	6.58085
201097_s_at	11.0079	8.96488	7.50075	8.89535	9.33876	11.451	9.39147	11.0956	11.3115	11.0188	8.9757	8.83829
201098_at	9.68053	8.18996	6.47877	7.32429	8.81355	9.93785	7.5884	9.91858	10.1462	9.33977	7.10482	7.09358
201099_at	8.31095	7.45019	5.92476	7.95898	6.33917	8.06018	6.7705	9.18112	9.1784	7.15117	7.88439	7.70542
201100_s_at	10.4557	9.07884	8.39584	9.38529	7.84309	9.57743	8.42743	10.9787	10.9205	8.70665	8.92655	8.93992
201101_s_at	9.27072	8.06654	6.37054	6.64256	6.63688	8.78791	6.06251	8.34637	8.46277	9.9259	6.00761	5.74962
201102_s_at	8.9415	7.7336	7.1783	7.48602	7.6493	8.17673	6.24304	8.917	9.03506	8.73912	7.97451	8.20531
201103_x_at	11.6423	10.5422	9.46555	10.0166	10.2911	10.4483	6.93388	11.1801	11.5807	10.9813	9.30923	9.06827
201104_x_at	10.8952	9.84567	8.95698	9.67268	9.36984	10.1036	6.65687	11.2326	11.5831	10.7598	8.91744	8.31847
201105_at	12.7958	11.3134	9.06476	11.2406	11.0279	13.5944	6.90737	12.3174	12.3906	8.54788	9.64398	9.93874
201106_at	10.8847	10.0533	8.80232	10.0044	11.2837	11.2161	7.95796	10.9139	10.9589	10.9961	10.1798	9.59608
201107_s_at	9.40553	5.32856	4.97303	5.95483	4.04283	7.70376	4.12876	7.14084	7.17547	5.27674	4.65224	4.60735
201108_s_at	10.993	6.9142	6.54088	7.76387	6.15654	10.8916	4.68559	8.49415	8.55473	7.16922	5.58918	5.59511
201109_s_at	10.4841	5.16488	4.26744	5.62582	5.53475	10.322	3.79247	7.64083	7.6207	4.50026	3.46893	3.71276
201110_s_at	9.49683	4.14684	3.30165	4.99466	4.3614	8.82857	3.20588	6.78255	6.93114	3.93805	3.01638	3.34788
201111_at	9.92294	5.21901	4.36886	7.16935	7.98352	8.62074	8.57646	8.23017	8.14972	9.82932	7.80728	7.99178
201112_s_at	11.1556	7.97448	6.75783	8.42677	9.74088	9.91628	7.70103	10.0886	10.0432	11.0667	8.23517	8.17121
201113_at	11.0035	9.05828	6.93798	9.55805	10.0206	10.1435	8.97634	10.8331	10.7005	11.1454	9.10713	9.25119
201114_x_at	11.2491	9.86214	8.89626	9.96766	11.4921	11.169	9.65037	11.0069	10.8605	11.2779	9.24548	9.3431
201115_at	9.04295	6.96225	5.54335	7.47826	8.03332	8.90524	7.14052	8.77856	8.92065	8.66075	6.98949	7.0742
201116_s_at	9.88779	4.3324	4.93049	7.02269	7.33408	6.59682	5.3813	9.58799	10.2388	5.64048	10.529	10.3215
201117_s_at	8.39939	3.25821	3.14222	5.12813	4.43795	4.51662	3.59232	8.41063	9.20374	4.03656	9.43495	9.23809
201118_at	10.4666	9.29386	8.60012	7.60055	8.25276	9.82121	5.8038	9.05527	9.08885	10.1013	7.38907	6.78184
201119_s_at	11.599	10.4885	9.18482	11.3814	11.6853	11.6874	8.09738	12.3561	12.2668	11.3328	10.0602	9.83777
201120_s_at	10.0571	7.91368	5.9698	7.08292	8.834	9.59646	5.34177	8.70831	8.94165	10.3393	8.83786	7.9534
201121_s_at	10.4963	8.8175	7.49626	8.89796	9.28746	10.0864	8.55913	9.72942	9.93751	10.4181	9.9285	9.47069
201122_x_at	9.89166	8.23826	7.49212	8.62281	6.75483	8.91255	7.26032	9.90616	10.1069	9.76196	7.62137	7.53687
201123_s_at	11.3145	9.31482	6.5739	7.87307	6.43442	11.0216	4.60296	9.7632	9.86091	11.2719	6.40435	5.34007
201124_at	8.16327	4.59125	6.4348	7.08414	5.29687	7.37997	4.40677	8.22977	8.44905	6.39913	6.55591	6.34286
201125_s_at	10.0664	6.80182	7.13104	8.33979	9.03018	10.0593	6.61598	10.1834	10.2969	9.0061	7.34574	7.50476
201126_s_at	9.80642	8.72776	8.6951	8.57903	7.6526	9.20605	7.14668	9.89351	9.90749	8.96769	7.54685	7.78707
201127_s_at	9.03325	7.41894	6.73977	7.12699	6.69649	8.64274	6.35826	8.45079	8.45843	9.42165	7.64386	7.35313
201128_s_at	11.2346	8.92424	7.26431	7.66499	9.79213	10.8649	9.66429	10.2088	10.4051	11.5672	8.76278	9.05573
201129_at	9.09296	7.94532	5.52954	5.97842	8.07731	8.56107	7.66698	8.49781	8.59425	9.14704	7.93779	8.27989
201130_s_at	5.25269	3.90044	4.16823	5.01136	5.21967	4.04229	3.52972	5.26044	5.25299	9.02173	3.58741	3.7711
201131_s_at	5.16833	3.78268	3.23128	5.02455	10.7195	3.63706	4.37649	5.28688	5.2715	11.9544	4.18102	4.27243
201132_at	8.02777	8.33506	6.26733	6.75975	7.63217	7.54569	6.75852	9.43452	9.6084	8.03899	7.89212	7.73326
201133_s_at	8.4167	8.12599	7.31798	7.48487	6.53189	8.58285	5.24003	9.51143	9.75091	8.96805	9.56999	9.13829
201134_x_at	11.5615	11.5047	7.73385	11.5426	11.4574	11.1126	11.0702	13.2739	13.1674	12.1974	11.1884	11.123
201135_at	10.5847	8.83343	6.91283	10.0376	10.4659	10.7119	8.58605	11.0275	10.7026	10.2449	9.19168	9.62363
201136_at	11.1649	10.5181	8.95682	8.61855	9.52051	10.3538	7.60591	10.0508	10.3326	6.7904	6.53438	6.57671
201137_s_at	7.62079	11.1004	9.51723	9.17087	4.5051	6.82856	8.14664	10.4701	10.7736	7.6048	6.97648	7.4412
201138_s_at	9.47546	7.75186	5.363	6.713	9.21866	7.93804	5.47093	8.076	8.05233	9.48194	6.75574	6.30404
201139_s_at	8.82847	7.97758	4.33565	5.95711	7.80392	8.54949	7.85052	8.44519	8.47961	9.32985	7.29083	7.52909
201140_s_at	8.62368	8.2672	7.1945	7.37095	7.75106	8.51416	5.30032	8.96837	8.92561	8.2004	7.76036	7.92778
201141_at	6.7508	3.93218	4.48988	8.59565	4.34979	4.69727	5.7229	11.9953	11.8167	5.69059	6.57589	7.22521
201142_at	9.17591	7.55755	6.2425	7.90423	7.32799	9.02676	6.71932	9.10364	9.18666	8.91693	8.15226	8.17355
201143_s_at	8.80242	7.3936	4.81395	6.26459	6.35956	7.68212	7.36737	7.09113	6.99203	8.39659	6.08384	5.92129
201144_s_at	10.7744	8.55068	6.61169	8.46644	10.1094	9.84517	9.39377	10.2003	10.1455	10.7434	8.20431	8.30155
201145_at	10.9724	8.95729	7.92327	9.38089	10.2049	9.91214	8.03649	11.2428	11.0843	10.2925	9.03558	8.68376
201146_at	9.37317	7.3721	7.45768	7.66774	6.82543	9.02026	7.62843	10.2122	10.5554	9.54406	7.40569	7.7132
201147_s_at	8.94337	3.79492	3.76672	6.92894	4.18777	10.2376	3.93315	10.4203	10.8207	4.77327	5.41115	5.08509
201148_s_at	10.0563	5.19532	7.49015	9.04731	5.67429	9.78106	5.60987	10.7996	11.1651	7.65471	6.8927	6.71079
201149_s_at	9.4737	4.57163	5.91521	7.77209	5.53927	10.3688	4.92198	10.615	11.0895	5.84938	5.91458	5.74911
201150_s_at	9.76433	4.05647	4.76445	8.3842	4.31325	10.7356	4.93457	11.4702	11.8897	5.29948	7.25046	7.67377
201151_s_at	7.73981	8.11663	6.00391	6.99956	3.7773	7.10803	4.78183	7.95245	8.10108	4.57846	3.99052	3.85224
201152_s_at	10.3099	10.4654	9.32826	9.68331	7.77006	9.57665	9.14681	11.0031	11.0752	7.92005	8.37648	8.06741
201153_s_at	9.19266	10.4623	8.15665	9.52402	7.65838	9.36541	9.84644	10.7089	10.7288	7.22566	8.02893	7.54244
201154_x_at	13.2545	13.2167	9.38906	11.6782	12.8902	12.5925	11.6596	12.6908	12.8921	13.2724	10.7734	10.897
201155_s_at	9.51191	7.71266	7.93633	9.89454	7.34718	9.00047	7.32578	12.1432	12.1561	9.42109	9.01174	9.13403
201156_s_at	9.20427	8.3319	7.17449	7.37293	7.33492	8.47418	5.46931	8.70248	8.94074	8.47399	7.04733	6.82405
201157_s_at	9.53488	8.51106	5.61613	7.06803	7.48883	8.85688	6.25807	9.01273	8.90139	9.55765	7.29226	7.60822
201158_at	7.49665	6.72998	6.51942	6.98951	6.39101	6.94533	5.29406	7.92803	8.13289	7.8293	7.5256	7.56231
201159_s_at	7.64653	5.51667	5.27875	7.35669	4.98856	6.74496	4.47166	8.17804	8.24481	7.46135	6.61331	6.4524
201160_s_at	11.4931	9.22657	10.9754	12.3055	8.93676	10.7523	8.56412	12.2718	12.1818	10.8172	5.68029	6.9571
201161_s_at	11.1434	8.67231	10.4528	12.1289	8.18512	10.1918	6.22193	11.8437	11.8868	10.147	6.21267	7.20016
201162_at	11.4246	7.90686	7.0289	10.0886	6.12009	10.6634	8.59473	12.6646	12.9748	7.91854	9.12479	9.29583
201163_s_at	10.295	6.43809	5.22623	9.49464	2.75094	9.74364	7.75787	11.6499	11.8325	3.91089	8.11031	8.17702
201164_s_at	9.44096	8.88198	6.70998	7.98281	8.1365	8.92347	7.30066	9.48559	9.61498	9.51933	8.77819	8.75177
201165_s_at	9.67593	8.24959	6.76863	8.32317	7.79466	8.8094	7.98251	10.3864	10.5714	9.54529	8.3154	8.1673
201166_s_at	10.6874	9.93587	7.26345	9.11512	9.38962	9.50882	9.73329	11.1638	11.2317	10.3253	9.61312	9.7551
201167_x_at	8.02103	6.53993	6.48093	6.18874	5.22246	6.91122	3.67961	8.71736	9.03731	7.37679	5.64252	5.20123
201168_x_at	10.2724	8.63733	8.41169	9.0428	8.34787	10.1588	6.10251	10.2275	10.4511	9.18289	8.11709	8.10721
201169_s_at	7.63954	5.54737	6.25392	6.54798	4.55196	7.79984	4.60184	8.16334	8.64306	6.32142	5.95009	5.61622
201170_s_at	9.56614	8.04098	6.64986	9.25758	8.0129	9.64343	6.5481	10.6025	10.9464	8.17282	8.72262	8.74763
201171_at	5.37395	6.33436	3.59868	4.42588	5.16179	5.91715	3.39905	5.34529	5.3245	5.02038	3.80002	3.93953
201172_x_at	11.0779	10.3156	10.0907	9.67866	10.8176	10.8448	8.90915	11.8781	11.8727	10.7846	8.71635	9.14084
201173_x_at	10.616	8.49812	7.89189	9.43538	8.89072	10.1021	9.30379	10.4614	10.6465	9.57237	9.22822	9.36647
201174_s_at	9.34563	9.09487	8.08618	8.42726	8.27877	9.01159	9.25619	10.3524	10.5918	8.10635	10.0119	10.0738
201175_at	10.482	7.7794	6.79424	8.06429	8.49363	9.40487	7.22867	10.4572	10.4174	10.2067	8.93325	8.96693
201176_s_at	9.74948	8.39987	6.90509	7.66574	8.29533	10.1945	6.17047	10.1874	10.2973	9.57693	8.40295	8.40671
201177_s_at	9.14045	7.7624	4.36102	7.53932	8.11519	8.38213	9.26584	8.3144	8.36475	9.61773	7.40759	7.27927
201178_at	10.4436	9.38547	11.2753	8.44811	8.06915	9.73052	8.75923	10.3929	10.49	10.0926	8.95167	8.99814
201179_s_at	9.01819	7.87245	6.94518	6.90912	7.97976	9.05831	7.29297	7.77472	7.96628	9.04408	5.88098	5.72651
201180_s_at	10.3429	8.83029	7.61621	8.03423	9.96972	10.8761	10.333	9.20401	9.38216	10.8399	6.92901	7.53745
201181_at	6.93736	6.36314	6.25498	5.569	5.80943	6.85235	7.07626	6.16765	6.3134	7.38869	4.56026	5.01544
201182_s_at	8.58299	6.88407	6.74634	7.52921	6.88907	7.05567	7.40473	8.74288	8.82117	7.89399	6.46479	6.8015
201183_s_at	9.57394	7.68181	6.97062	8.41081	8.13849	8.41367	6.64554	9.65315	9.67411	9.31104	7.64009	7.8865
201184_s_at	10.0774	8.77505	7.36491	8.61954	8.58051	9.33981	8.50146	10.0673	10.0674	9.50305	8.7798	8.82728
201185_at	10.7479	6.26133	6.5177	9.57363	5.64215	9.71633	6.78251	10.5937	11.0425	6.78295	9.85347	9.95429
201186_at	9.32515	8.47946	7.47551	8.11324	7.75311	8.998	9.4663	9.87242	9.92258	9.26671	8.39491	8.5472
201187_s_at	6.47676	5.27433	5.78476	6.41674	4.67812	5.7819	4.86652	6.62204	6.49858	5.85152	6.27442	5.99675
201188_s_at	8.97762	7.20778	5.30239	7.89091	7.25181	7.07274	5.40166	7.79478	7.86868	7.78837	4.8039	5.20212
201189_s_at	9.9779	7.66284	6.39414	6.88486	7.96377	7.6264	7.087	9.02194	9.00868	8.52039	6.35197	6.25082
201190_s_at	9.30991	7.94	7.4517	7.71863	6.94692	9.31562	7.76691	9.31684	9.42313	8.98318	9.22883	9.23522
201191_at	8.43302	7.01551	6.32945	6.91473	6.10583	7.90213	6.03839	8.53294	8.66382	8.29733	8.3342	8.14438
201192_s_at	8.83385	7.30095	7.80543	6.73925	7.74274	8.56062	7.39475	9.04359	9.18466	8.97745	7.52606	7.41739
201193_at	9.82674	7.56246	6.81597	7.28024	8.74295	8.87624	7.62404	9.15065	8.88578	11.0956	6.89488	7.16316
201194_at	8.95925	8.79605	7.32297	11.4096	8.95725	9.90287	7.90109	12.4562	12.2943	8.73157	10.6037	10.6264
201195_s_at	10.4072	6.59752	6.97187	7.48419	10.2829	10.7105	7.44247	8.27163	8.32083	11.8061	8.26873	8.89978
201196_s_at	9.32842	7.4552	6.70101	6.28193	6.99513	8.23193	8.3451	9.19663	8.92111	9.15	7.87244	7.90479
201197_at	8.444	8.43807	5.04157	5.86776	7.70502	8.11127	7.77901	8.47067	7.97858	9.8469	7.95602	7.9833
201198_s_at	10.0446	7.16835	7.05692	8.71299	7.72548	9.72985	6.75075	9.86027	9.67038	10.2627	8.39939	8.35342
201199_s_at	10.6963	8.50691	7.54212	9.67839	9.0155	10.552	8.15937	11.0137	10.8377	10.549	9.31295	9.37645
201200_at	10.1899	8.38655	7.68642	8.21335	8.38557	7.13248	8.47812	10.9867	11.0113	10.1112	8.1212	7.88523
201201_at	11.6089	10.7447	8.8247	9.47546	11.5542	11.3344	8.25544	12.2563	12.1411	11.7745	9.73759	9.94745
201202_at	11.0104	8.11877	5.82157	6.62389	9.46504	9.60758	9.96413	8.67478	8.40673	11.1971	6.93778	6.85147
201203_s_at	7.11033	5.39219	4.98809	5.2115	4.78405	7.93834	3.41161	6.7196	6.92052	7.55396	4.92239	5.12568
201204_s_at	8.99037	6.0456	5.24046	7.98582	6.83112	9.66872	5.16604	9.53277	9.8425	8.82435	6.81151	7.31902
201205_at	7.65342	5.1765	5.99114	7.12681	4.72569	6.54758	4.95674	7.2446	7.3173	6.72229	5.40689	5.25734
201206_s_at	8.16598	6.02137	5.40914	6.67194	5.91897	8.94583	4.94738	8.40298	8.58565	8.29869	6.23819	6.20746
201207_at	8.75101	6.53106	6.63974	8.18354	7.38294	9.30518	7.116	9.53574	9.56105	9.15967	8.05356	8.31337
201208_s_at	8.06566	6.09945	7.48286	7.93912	6.55938	7.78345	6.23805	8.80927	8.8952	7.88737	6.42259	6.80179
201209_at	9.87635	9.37372	6.28956	6.86324	9.52914	9.15059	9.9081	9.04973	9.17023	9.65837	6.34151	6.47993
201210_at	10.2927	9.8953	8.64036	9.25177	8.7742	9.19199	9.80429	11.1158	11.2453	10.8427	9.14827	8.86765
201211_s_at	9.04212	7.94177	5.97894	6.71294	6.31738	7.9503	5.16148	8.52923	8.97875	8.51124	6.0661	5.83188
201212_at	7.68011	4.12943	4.23543	7.56397	6.21984	7.32343	5.43719	9.14906	8.89576	8.5473	6.44341	6.53386
201213_at	7.86085	5.92948	6.30814	6.71974	6.52388	6.54708	5.60317	8.13055	8.05324	7.08346	6.64044	7.18351
201214_s_at	7.48881	8.30785	6.08922	7.46541	8.15421	8.29871	7.99905	8.69826	8.76404	7.94536	8.70052	8.58319
201215_at	11.0304	3.53603	3.16773	7.77422	2.81767	10.6079	5.90306	10.4006	10.5107	11.2199	8.6396	8.62392
201216_at	10.4495	10.9638	8.45032	7.91869	10.0006	10.1277	7.64375	10.2875	10.3655	11.1573	8.62065	9.00739
201217_x_at	13.5849	13.7295	10.7526	11.3031	13.3571	13.2898	13.2877	12.8716	13.5545	13.7984	11.8246	12.0032
201218_at	8.79742	7.51525	6.57048	7.09455	9.08598	9.14536	5.83565	8.82089	8.85854	8.43566	6.4183	5.96205
201219_at	8.20518	5.93771	5.05646	5.85272	6.69928	6.88271	4.305	7.58154	7.49404	7.36144	5.64791	5.48128
201220_x_at	11.3716	8.89361	8.75362	8.66934	9.52626	9.56145	7.56142	10.1048	10.1776	9.54489	8.36537	8.36742
201221_s_at	10.0853	8.65638	7.54758	9.24594	8.26998	9.30736	8.94424	10.6102	10.9496	9.90262	8.3587	9.36183
201222_s_at	9.70861	8.93604	6.76431	8.89651	10.042	9.60247	6.75761	9.51612	9.48318	10.7517	7.96095	7.8493
201223_s_at	9.88099	7.73247	5.88886	8.60168	8.86362	9.19659	7.49236	10.0806	10.0257	10.2304	8.5894	8.55392
201224_s_at	9.86013	7.83867	7.13416	8.42711	7.46539	7.83122	6.95363	9.65377	9.90484	8.69887	7.67079	7.19575
201225_s_at	9.92507	8.80843	7.58363	9.04864	8.39935	9.40265	7.42053	10.2536	10.5825	9.95854	8.6105	8.3765
201226_at	10.4655	9.76247	7.34956	9.73704	9.24356	10.4524	8.98452	11.4187	11.3353	10.9204	10.6845	10.5234
201227_s_at	10.5361	9.89629	7.84003	9.81739	9.21068	10.7425	11.2896	11.7001	11.5734	10.5833	10.5466	10.5257
201228_s_at	6.97608	5.19886	4.46226	6.43912	4.43253	6.68465	4.04133	8.23099	8.61021	6.70137	5.8699	5.90106
201229_s_at	8.04753	6.27034	4.63021	6.63941	5.98515	6.4816	4.05893	8.5275	8.38351	7.75362	6.02331	5.73331
201230_s_at	8.77184	6.95014	6.93775	7.75852	5.56976	7.73408	8.02118	10.0098	10.1215	8.32588	7.65503	7.85821
201231_s_at	12.3281	10.3244	9.21741	9.35955	11.6429	12.33	9.74984	10.4408	10.6876	12.1989	10.4742	10.3643
201232_s_at	9.01779	7.95466	6.7159	7.80134	7.21648	8.8608	7.9357	8.91019	8.86535	8.77198	7.23452	7.27706
201233_at	8.61017	7.45662	7.09564	7.37358	6.68589	7.93179	6.10001	8.07814	8.13047	7.92102	7.09404	7.11327
201234_at	10.4137	9.09479	9.04416	9.93435	8.05707	10.6175	7.57113	11.2202	11.2608	9.71658	8.55194	8.43576
201235_s_at	8.00313	7.33284	6.05907	7.39682	5.2302	6.22517	4.93996	9.78713	9.98964	8.134	6.37961	6.13565
201236_s_at	9.07243	8.8408	8.71296	9.93402	6.94949	7.41813	8.4465	11.2612	11.6504	9.50402	8.2022	8.54898
201237_at	7.71126	8.61786	6.59496	7.57498	6.54957	7.89175	7.1015	9.21617	9.17866	7.00015	7.13205	6.89887
201238_s_at	9.602	9.36547	7.12581	9.4276	8.8829	9.46013	7.79917	10.7701	10.8508	9.27622	8.34621	7.91462
201239_s_at	10.4305	9.27696	7.60703	8.27458	10.521	9.5134	8.45362	10.5893	10.7139	10.1484	8.81182	8.54807
201240_s_at	11.4285	10.3827	8.4372	9.48282	11.3667	10.4767	10.459	11.2816	11.4736	10.9088	10.1078	10.203
201241_at	10.5905	8.45331	6.5639	9.38947	8.8382	9.85329	9.67244	11.4611	11.2121	11.1084	9.51149	9.60099
201242_s_at	10.4575	4.26614	3.35804	10.2073	9.14131	8.76667	4.54063	11.4535	11.2762	8.77365	11.406	11.0027
201243_s_at	10.2132	5.45771	5.64359	10.8256	8.24802	9.11745	7.60467	12.0425	12.0334	9.03861	11.1711	11.3957
201244_s_at	9.25518	8.02474	8.55519	9.25539	7.95339	8.69849	8.24567	10.7148	10.6921	9.533	7.53237	7.82391
201245_s_at	8.66804	8.76973	6.76048	6.66393	8.05386	8.82215	5.09524	8.57135	8.77652	8.62713	7.48284	7.36253
201246_s_at	8.16283	6.52728	6.54919	7.59509	6.48693	7.53765	5.31585	8.28985	8.33607	7.99808	7.80218	7.76428
201247_at	8.79544	7.3339	6.65869	7.54692	6.64722	7.42566	6.97576	8.89552	9.08909	8.47024	8.34829	8.25179
201248_s_at	8.619	6.93477	6.72546	8.09302	6.87093	7.80037	6.26607	8.96296	9.17405	8.61157	7.78643	7.85768
201249_at	7.04982	3.97323	5.72244	5.60857	4.03984	4.97992	3.60531	6.25017	6.32853	5.89813	4.39664	4.58518
201250_s_at	9.22676	7.15992	6.26679	8.2878	8.23108	8.99841	7.05296	9.95968	9.87877	9.35665	7.85191	8.06648
201251_at	12.2383	9.52152	8.44256	11.4147	10.3164	12.3602	5.03349	12.1012	12.2064	10.9569	10.1615	10.4156
201252_at	8.97962	7.9001	6.5786	7.53877	8.18364	8.94853	6.82921	8.77928	8.80882	9.07055	7.28185	7.32399
201253_s_at	10.9416	9.3519	9.65225	8.75056	10.578	10.5975	10.0571	11.8507	12.0612	10.7019	9.80326	9.87098
201254_x_at	13.246	13.2383	9.88972	12.1571	13.1003	13.193	13.4452	13.307	13.4516	13.6738	11.4269	11.5163
201255_x_at	10.5369	8.58099	8.69938	8.85187	8.86411	9.51178	8.44956	10.759	10.8336	9.80602	8.32571	8.44205
201256_at	10.7968	9.21696	7.53417	8.87798	10.3992	10.1976	10.4116	11.1162	11.2949	11.1798	9.57873	9.36953
201257_x_at	13.3428	13.7161	10.3761	12.7046	13.7955	13.0957	13.5461	13.8524	13.8752	13.7868	12.3211	12.4432
201258_at	12.6364	12.4776	9.0787	11.6591	12.0949	12.4043	9.65057	12.3001	12.3141	12.9154	10.0056	10.2719
201259_s_at	10.1364	8.37894	6.68483	8.95803	10.0509	9.63183	6.90663	10.7345	10.9337	9.67895	6.68561	6.15781
201260_s_at	8.98402	7.54909	5.57294	8.75321	8.56962	8.70899	8.82254	10.1887	10.2578	8.93061	6.71774	7.13684
201261_x_at	10.2849	6.17302	6.8157	8.03661	5.57638	9.2598	6.34961	9.95219	10.4526	6.72857	7.1551	7.17241
201262_s_at	9.5266	4.97118	4.911	6.32775	4.37084	7.73213	4.38	9.72324	10.4513	5.81721	5.04399	4.99375
201263_at	10.512	8.0583	4.49447	7.36826	8.80459	9.54759	8.0329	9.15264	9.14428	10.9882	6.92181	7.0932
201264_at	9.47542	9.0624	7.88423	7.87064	8.4927	9.83331	5.69583	9.59429	9.65739	10.1483	8.21751	8.13471
201265_at	6.37101	4.90549	5.91461	7.65535	4.14219	6.0345	4.73502	6.35824	6.45637	6.43523	4.47396	4.60015
201266_at	11.098	7.76245	8.0347	8.35114	8.99235	10.6962	9.56928	10.8076	10.9562	11.6844	7.6816	7.86205
201267_s_at	10.5276	8.31929	6.30979	8.64689	9.3974	10.2795	5.05515	9.82657	9.99438	10.1766	8.41222	8.28682
201268_at	12.3153	10.0823	6.93862	9.3687	11.9296	11.89	9.05975	11.223	11.4162	12.3028	9.63223	9.72412
201269_s_at	6.84949	5.35493	4.16382	6.31532	4.65451	5.73113	3.88382	8.34182	8.36779	5.45952	6.7582	6.81343
201270_x_at	9.40927	7.77859	7.55903	9.18249	7.52678	8.80039	8.2848	10.1863	10.2853	8.6022	9.39884	9.80135
201271_s_at	8.23357	7.83744	6.26925	7.15098	7.27514	8.36791	7.59846	8.98015	9.06552	8.44023	6.89476	7.12176
201272_at	11.1186	8.46887	7.14693	10.2608	4.93841	11.2917	9.59148	11.4705	11.3087	12.5479	9.48508	9.73908
201273_s_at	11.0444	10.2803	6.90696	9.98073	10.8164	10.6842	10.3642	11.8035	11.7232	10.897	9.99738	9.90848
201274_at	10.3673	9.18087	7.08679	7.9805	11.1111	10.0994	9.10647	9.69712	9.63413	10.8228	7.78725	7.88775
201275_at	10.5516	8.51447	6.69107	7.54763	10.3529	8.88464	9.27869	8.3371	8.33716	10.7886	8.15425	8.13033
201276_at	8.32859	6.54469	7.41262	7.91079	5.79034	8.28647	5.56861	9.45773	9.57549	8.69366	8.46311	8.38881
201277_s_at	11.7832	9.26515	6.84124	8.45744	11.0569	10.6949	8.92321	10.7651	10.8586	11.9152	8.08906	8.32564
201278_at	7.91577	6.09777	4.86824	8.14751	4.32915	9.40495	6.01365	9.72876	9.7824	8.04918	4.96998	5.17376
201279_s_at	8.06564	6.3488	5.98386	8.38825	3.94997	9.65998	5.59208	9.53778	9.35721	9.26889	5.41607	5.08667
201280_s_at	8.65011	4.7914	5.06356	8.13304	3.91217	8.783	4.3528	9.19457	8.9903	8.1462	5.49592	5.46338
201281_at	9.77798	8.20636	7.46335	8.89729	9.01371	9.66346	6.67287	9.58065	9.57077	9.53131	7.90435	8.17871
201282_at	7.91572	7.45696	6.87156	9.34554	6.02945	7.85892	5.66039	10.7364	10.485	7.94065	7.55706	7.76148
201283_s_at	5.99723	4.09673	3.94426	5.75995	3.90204	5.2451	3.53243	7.4324	7.89279	7.21472	4.04646	4.19389
201284_s_at	9.19036	7.61785	5.89592	7.40916	7.55529	8.21609	5.72362	9.10369	9.03524	9.52901	6.89793	6.8384
201285_at	9.05876	9.19878	10.0784	8.95563	8.39558	8.94598	8.85722	10.3701	10.598	8.94555	7.63163	7.9107
201286_at	7.51553	4.26012	4.6113	5.55517	7.45874	8.32922	4.63785	6.0194	6.04004	6.81203	5.0991	4.73226
201287_s_at	8.75584	4.85715	5.90197	6.0273	8.3193	9.20514	5.55261	7.20913	7.20945	8.49043	5.9782	5.77269
201288_at	7.49372	11.9883	10.8813	8.50298	3.43394	6.92849	9.74636	10.2448	10.3767	6.04018	6.67141	7.15457
201289_at	10.6649	3.8962	3.85247	7.75004	6.12616	8.84293	6.03294	9.69663	10.4109	8.45435	6.21369	6.87258
201290_at	11.2097	10.2891	8.45441	9.59011	10.9655	11.3143	11.0123	10.404	10.463	11.4608	7.88573	7.95469
201291_s_at	8.02237	3.59921	3.21488	4.3571	7.93514	7.70607	8.18331	4.91278	4.89338	9.67165	3.06757	3.28368
201292_at	9.67154	4.03863	3.58867	4.80955	8.10204	8.79198	8.28448	5.36624	5.42527	9.86247	3.25992	3.57949
201293_x_at	13.2938	12.8857	10.6186	11.1496	13.1612	13.417	12.4087	12.8956	13.0444	13.5105	12.428	12.6588
201294_s_at	7.15592	5.34284	6.65595	6.99329	4.93197	6.72204	4.84854	8.22758	8.49525	6.771	7.01783	6.42845
201295_s_at	5.50869	3.53586	3.87969	5.16768	2.96063	5.10523	3.41396	6.31906	6.45712	5.23881	4.4807	3.93677
201296_s_at	8.49928	8.86941	8.1704	8.75464	7.09488	8.50608	8.06395	10.1876	10.3325	9.81122	9.42098	8.83796
201297_s_at	6.53029	6.69142	4.94774	4.76617	6.46969	5.61379	5.38247	6.2206	6.22978	7.26854	3.22793	3.79797
201298_s_at	9.96324	8.84204	8.45405	6.08998	9.5915	9.08593	7.64514	9.919	9.82249	9.74296	5.39717	5.63145
201299_s_at	8.56901	7.60074	6.71653	4.85415	6.37304	6.85937	4.87801	7.63807	7.61829	7.91612	3.38691	3.43884
201300_s_at	9.07014	8.06964	4.98218	6.62054	6.19723	8.80411	7.71039	10.4539	10.6202	7.59833	10.2982	10.101
201301_s_at	9.50319	8.54742	6.68193	7.31741	9.53286	8.9281	7.57724	9.41022	9.73686	5.61849	6.30554	6.55275
201302_at	9.26244	7.9854	6.18192	6.60833	7.75048	8.48823	7.53338	8.97628	9.40174	5.33824	6.30597	6.13312
201303_at	10.7011	8.72592	7.8974	8.74503	9.77273	10.1814	8.20915	9.99113	10.205	10.553	8.41289	8.71372
201304_at	8.20282	7.08174	3.52191	8.60649	5.89451	7.18937	6.9408	10.5904	10.427	8.723	9.02449	8.59136
201305_x_at	10.5664	10.3781	7.68217	8.04553	10.5849	10.0971	10.5802	9.67426	9.79666	11.5293	8.0143	8.31842
201306_s_at	12.0243	11.327	9.88913	9.76645	12.0666	11.6468	12.4083	11.3437	11.6035	12.6242	9.61454	9.99635
201307_at	10.7091	6.35518	5.48816	7.61197	7.86841	11.0307	7.40563	9.12678	9.68825	10.9767	8.2396	8.22747
201308_s_at	8.22225	3.97311	3.07952	4.54851	3.50718	8.06475	3.60551	5.87524	5.73677	7.9093	4.0823	3.98059
201309_x_at	8.76802	5.02167	5.28887	8.58077	6.02208	9.62401	4.92647	9.17502	9.1761	7.68542	7.43663	5.91069
201310_s_at	10.1032	6.85478	5.80078	10.2605	6.93682	11.2787	10.6207	10.651	10.7477	8.76084	10.0123	9.48356
201311_s_at	8.74113	9.55966	7.23677	7.17377	6.02038	8.80115	6.67977	8.83268	8.92131	6.64783	7.58782	7.45651
201312_s_at	10.119	10.4984	8.10377	7.17676	6.53175	9.67489	8.98152	9.83651	10.1659	6.5786	9.09869	9.01109
201313_at	8.4363	6.62064	5.74065	6.07746	5.89066	8.81506	7.378	8.71071	9.51354	5.35707	10.7489	11.1471
201314_at	8.81041	6.47743	5.6641	8.04809	7.00746	8.09279	6.46132	8.43639	8.58553	8.43478	7.64268	7.73982
201315_x_at	11.7389	12.1413	12.4044	10.0908	10.1184	11.9666	8.022	11.5949	11.5418	7.51298	8.49238	9.44771
201316_at	8.45566	7.0006	5.00658	6.82205	6.64156	7.54459	6.83817	7.78019	7.64127	8.41028	7.40671	7.72447
201317_s_at	10.9775	9.36967	7.39686	9.1756	9.36621	10.5427	8.22258	10.9456	10.7676	10.9439	8.61751	8.76569
201318_s_at	10.8504	11.1923	9.60667	11.3605	11.0086	11.2331	9.75063	12.1378	11.9634	10.6014	8.6634	8.67693
201319_at	9.13915	9.12099	8.21494	10.3922	8.59185	9.0092	8.86233	11.0053	10.7602	8.59226	5.90508	6.24484
201320_at	8.275	7.11051	6.25414	8.12258	6.68462	7.09134	6.18021	9.35794	9.56448	7.27537	7.89305	8.40381
201321_s_at	8.43602	6.50242	6.82907	7.7376	6.97406	6.9356	5.60979	8.93435	9.05065	7.06715	8.30031	8.09378
201322_at	12.0815	10.0018	9.01114	11.6167	10.5276	11.9755	10.7623	13.5493	13.4191	12.3079	10.7611	10.5929
201323_at	8.49709	6.07612	4.36763	5.18418	7.64947	9.17207	7.41532	6.72357	6.66488	8.52513	6.75318	6.60151
201324_at	8.70179	3.642	3.07143	5.49894	2.93867	9.44014	4.3175	9.08789	9.3954	4.005	3.71826	4.49319
201325_s_at	8.99652	4.43648	3.97158	6.80385	3.98758	9.92401	4.24285	9.02797	9.27473	4.8193	5.25686	5.32811
201326_at	9.59936	6.86097	5.35596	6.56038	7.00936	8.87628	9.58486	8.00257	8.10976	9.0782	7.80831	7.63995
201327_s_at	9.94013	7.67404	5.34482	7.37901	8.35909	9.31521	8.40921	8.53031	8.5498	10.2373	7.01519	6.49874
201328_at	7.48542	6.47518	6.17452	6.9617	5.85996	7.43271	8.52111	8.33837	8.25259	8.075	8.09703	8.68443
201329_s_at	7.53306	6.34128	5.33574	7.01403	5.30121	7.61239	6.00282	8.29999	8.29458	8.54231	7.04654	6.80775
201330_at	10.4312	7.7956	6.0015	7.4088	8.49853	10.2921	7.95667	8.41413	8.36235	10.5337	6.79765	6.96152
201331_s_at	10.2031	9.4676	9.29593	8.63407	5.81347	9.10868	8.47616	10.1658	10.3544	8.26141	8.11059	7.92405
201332_s_at	8.72419	6.936	6.89495	7.07369	4.97566	6.70108	4.8217	8.58951	8.75685	6.47677	6.75	6.35109
201333_s_at	7.3706	5.46325	6.28463	7.09286	5.94282	7.20308	5.52262	8.06979	7.98808	7.26189	6.43666	6.71168
201334_s_at	8.75271	6.44292	4.13138	8.30881	6.9958	9.00932	5.08423	10.9283	11.044	7.9717	9.21855	8.98288
201335_s_at	5.32353	3.74909	4.09064	5.29966	3.82419	4.61619	3.57014	6.47007	6.4162	4.72236	5.85677	5.85966
201336_at	10.4406	9.71307	9.01535	9.1629	7.87745	11.1469	8.77154	10.8799	10.9093	10.2122	9.10798	9.74628
201337_s_at	9.24739	7.97815	5.50979	6.66855	6.26615	9.30906	3.60194	9.34541	9.64349	9.1945	5.91513	5.40032
201338_x_at	11.3922	10.2496	8.74931	10.2434	10.4529	10.3565	11.7813	11.7597	11.539	10.3265	9.13036	9.25528
201339_s_at	8.90217	8.91559	5.32781	6.52327	8.08872	8.98277	9.49819	9.95227	10.0416	8.87447	6.73932	6.82332
201340_s_at	5.19782	3.91195	3.3376	4.8082	5.30841	5.35876	3.88055	5.46332	5.46185	7.75331	9.16551	8.92543
201341_at	8.87631	5.9754	7.28286	8.4109	5.61359	8.92139	7.14469	9.64074	9.90089	9.4926	11.8045	11.6993
201342_at	10.337	8.87823	8.04681	8.75957	9.71667	9.38945	7.23844	10.0514	9.85488	9.66819	7.8636	7.8975
201343_at	9.68523	8.2576	6.83641	8.41592	8.2186	9.10667	9.47233	9.47669	9.39438	9.88232	8.0139	8.12799
201344_at	6.00956	5.42541	3.98035	5.97347	3.63169	5.83796	5.90135	6.65392	6.75244	6.2929	6.52603	6.54261
201345_s_at	10.5564	9.69845	8.03293	9.0161	9.45198	9.8711	8.96412	10.0484	9.96818	10.3744	8.3374	8.39724
201346_at	9.60572	8.5778	7.24974	9.17978	9.53275	8.46209	7.66914	10.2915	10.4664	9.53758	8.94068	9.36219
201347_x_at	10.549	8.36274	6.3886	8.52195	8.80862	9.50027	6.53446	10.6532	10.7168	9.67035	8.46005	8.33668
201348_at	7.0112	4.38903	6.21574	9.85581	5.03793	5.91843	4.77841	13.9093	14.0106	7.53551	8.03723	8.4953
201349_at	9.13588	8.54637	8.14551	7.13904	9.1356	6.76625	7.59208	8.79245	8.60976	8.63731	7.10008	7.12144
201350_at	9.71735	8.49762	9.95733	9.1469	7.48795	9.02946	7.12692	10.513	10.5645	9.65973	8.79378	8.8551
201351_s_at	10.1723	8.78229	6.75762	8.32584	9.2331	9.77507	8.71425	10.4072	10.4446	10.2685	7.27021	7.02922
201352_at	9.9541	9.56471	7.78154	9.149	8.69386	10.1197	9.96263	10.8844	10.9271	10.0903	8.20765	7.84373
201353_s_at	7.96745	7.039	6.13926	7.11075	5.96286	6.59678	5.01615	7.90809	8.05452	8.28208	6.30872	6.19974
201354_s_at	8.19078	7.54061	6.66526	7.6129	5.95611	7.14004	7.35063	8.73069	8.68319	7.9551	7.56067	7.53754
201355_s_at	7.83094	6.70138	6.73444	7.35272	6.36884	7.36816	6.18568	8.76861	8.81409	7.82083	6.79072	6.68156
201356_at	10.011	8.89475	7.93693	8.56379	7.88132	9.32267	8.99394	9.63449	9.78128	10.2602	7.88227	8.21491
201357_s_at	7.82272	6.73226	6.38096	6.4156	5.93882	7.24703	5.05251	8.59231	8.73157	7.51427	5.67237	5.64662
201358_s_at	11.011	10.0402	8.25957	8.64616	9.58994	10.6839	10.0597	10.8043	10.8565	10.382	8.66142	8.79409
201359_at	10.0523	8.45526	7.21916	7.40892	8.04939	10.041	8.74871	10.1781	10.2421	10.078	7.89087	7.97343
201360_at	9.96857	10.7123	8.98191	10.2331	8.08793	9.87161	5.26523	12.0119	12.0616	9.1099	11.0176	11.2135
201361_at	9.85072	8.2538	7.47304	9.04852	7.71312	8.9548	7.20395	10.383	10.4108	8.74503	7.7312	7.91959
201362_at	7.67121	7.40923	6.81895	5.74815	7.25154	6.92115	7.09631	8.51684	8.38535	8.51713	6.38324	6.62858
201363_s_at	8.51638	7.52969	6.76451	6.2137	7.08711	7.18596	6.42075	8.74824	8.66117	8.71053	6.91964	7.07636
201364_s_at	9.50559	8.10937	9.06133	9.49421	7.56585	9.68555	6.66594	10.6665	10.6302	8.31916	8.59863	8.44122
201365_at	9.38498	7.86798	8.99433	9.47227	7.64231	8.88043	6.85989	10.2807	10.3203	7.77394	8.6628	8.94314
201366_at	10.267	9.03192	5.85966	8.94709	8.60096	8.84059	7.47854	10.6431	10.482	9.97027	9.191	9.01061
201367_s_at	5.9041	7.42195	5.66118	5.63621	4.03793	5.83071	3.31755	6.22455	6.6883	5.63057	4.20809	4.4306
201368_at	10.4221	10.788	9.53457	9.31571	10.8176	9.50574	10.4944	10.7708	11.2796	7.31382	7.43822	8.32313
201369_s_at	7.34531	8.32811	6.73831	7.33822	7.86463	6.53848	4.53498	7.85572	8.09631	5.63286	5.55746	6.01487
201370_s_at	6.08208	4.3919	4.16493	5.8571	4.08384	6.13254	5.93049	7.19223	7.15372	6.5153	5.50237	5.25213
201371_s_at	9.84277	9.51582	7.29268	8.98461	9.23821	9.31322	9.90494	9.98263	9.96444	10.7846	8.03696	8.17785
201372_s_at	5.26569	3.88428	3.22491	4.6989	3.1821	3.50116	3.76698	5.50851	5.5007	4.30774	5.88906	5.84068
201373_at	9.16225	8.82641	7.7842	9.66554	7.85683	9.23688	7.01376	9.47781	9.26309	8.054	7.68789	7.94742
201374_x_at	5.27707	4.57759	3.87332	5.05056	3.706	5.25874	3.43763	5.27661	5.32004	4.6009	4.22419	4.2869
201375_s_at	10.1071	8.01402	6.76702	9.11411	8.52769	10.2232	7.85034	11.409	11.4265	10.1797	10.4975	10.3188
201376_s_at	9.47073	8.92029	6.12436	6.46213	8.32677	8.29611	6.43752	8.75149	8.7415	10.0628	6.03564	6.27741
201377_at	9.73928	7.21028	6.6472	7.62966	8.14349	8.85711	7.95988	8.97319	8.90086	9.60031	7.35695	7.43002
201378_s_at	10.235	7.91158	6.53481	8.15375	8.3927	8.98919	5.18983	9.82587	10.0186	9.73656	7.62281	7.65487
201379_s_at	9.82129	7.7962	8.32905	8.45191	8.38925	9.63692	6.31243	9.89565	10.1283	9.2629	7.96671	8.27802
201380_at	9.51995	6.07524	5.14435	6.07786	6.16035	7.98388	5.0666	8.60935	8.68745	7.19642	5.66959	5.52525
201381_x_at	10.739	8.13477	7.26594	8.12588	9.87365	9.61139	9.13898	9.23506	9.09093	10.608	9.14655	9.0696
201382_at	8.46923	5.2135	5.00392	6.9115	5.42025	6.23272	4.4619	7.65142	7.66982	6.54712	6.51033	6.2678
201383_s_at	8.72631	7.91516	6.70507	7.92992	5.40244	7.93512	5.19508	9.80921	10.018	8.27003	6.81336	6.41247
201384_s_at	9.35372	8.30014	7.16156	8.16581	6.91565	8.40774	8.38183	9.89117	10.0084	8.62926	7.98293	8.22637
201385_at	11.1931	10.0555	8.10347	8.56048	10.4435	10.3938	10.4977	10.5793	10.5628	11.4888	9.0505	9.21238
201386_s_at	10.7282	9.21888	7.05644	8.48695	9.55679	10.102	8.51778	10.3624	10.4183	11.0031	8.24024	8.05863
201387_s_at	9.13813	5.07202	6.24596	8.37301	4.67135	12.2125	4.94774	8.90476	9.53445	6.23566	11.7822	11.5974
201388_at	8.56898	6.80046	6.19907	7.70903	6.62082	8.66751	4.40181	9.31292	9.3861	8.40272	7.33795	7.29521
201389_at	10.1458	8.05108	7.76749	8.34179	6.34765	10.8814	6.70834	9.4959	9.7951	9.49613	6.24399	6.44382
201390_s_at	11.4168	9.80837	8.33843	9.55176	10.2659	11.3328	7.21489	11.1662	11.2354	11.1956	9.34634	9.54238
201391_at	10.6799	7.79304	8.18343	9.40197	9.46297	9.09533	7.81282	10.145	10.0853	9.78158	8.61983	8.55246
201392_s_at	8.54339	6.81213	7.25061	7.28627	5.61252	8.26249	6.14905	8.47371	8.36419	7.72918	5.42036	5.47697
201393_s_at	9.31258	7.97602	8.13748	8.47989	6.30718	8.85593	5.75131	10.0593	9.87632	8.54424	6.17224	6.2072
201394_s_at	8.46835	8.22922	7.25715	8.51127	6.77413	8.07956	6.89205	9.22478	9.59702	8.81927	8.03348	7.72521
201395_at	9.90548	9.3035	9.01652	9.17009	8.20274	9.042	9.80743	10.3994	10.7528	9.50139	8.6755	8.71569
201396_s_at	8.64396	7.0066	6.74044	7.83412	6.63514	7.89559	5.47101	8.89368	8.9241	8.16393	7.98639	8.07598
201397_at	9.9193	5.83142	6.27037	7.0493	8.66027	9.60055	6.27671	8.15515	8.38432	10.7343	7.48492	8.11034
201398_s_at	11.14	10.1491	7.40987	8.41927	8.21482	10.8192	10.5508	10.8164	11.0474	10.6825	7.95343	8.08933
201399_s_at	10.4585	9.56965	7.22529	7.1562	8.30911	10.1338	6.80282	9.21489	9.73223	10.0538	6.01956	5.82218
201400_at	11.0578	10.1244	8.87219	9.03191	10.1219	10.9307	7.48831	10.4637	10.432	11.0837	8.74617	8.54583
201401_s_at	7.39789	8.51848	7.17116	6.70309	5.18015	6.30769	4.94675	7.66691	7.8697	6.59257	6.0632	5.76974
201402_at	8.40931	6.64432	6.99	8.10943	6.48142	7.24204	6.09118	8.76678	8.80332	7.7706	6.82675	6.4062
201403_s_at	11.343	9.39782	8.47662	10.9276	9.98937	10.9656	7.40025	13.1748	13.1079	12.7713	10.6471	10.588
201404_x_at	9.04047	7.6973	7.70738	9.43733	7.72887	8.57419	6.47342	9.23193	9.17325	8.72714	7.58628	7.5927
201405_s_at	10.2688	8.58702	6.82231	8.87373	9.86428	10.7019	8.45619	10.3472	10.4409	9.66983	8.95674	9.01133
201406_at	12.9199	12.9748	8.95733	11.5126	13.4338	12.5905	8.50999	12.2117	12.4119	12.805	10.4149	10.3628
201407_s_at	7.0275	5.38125	3.453	7.33195	5.57959	7.29541	6.75495	9.06103	9.13368	8.24758	6.45082	5.57713
201408_at	8.44753	7.95595	6.07637	7.50889	5.44777	6.90937	7.12149	10.0739	9.97005	8.53196	7.87863	7.82181
201409_s_at	8.14974	7.62751	6.58572	8.71013	7.25506	7.66439	6.75197	10.259	10.2698	9.13118	7.63472	7.56371
201410_at	9.76277	8.29481	7.62702	7.17566	8.0913	9.41213	8.37657	9.72206	9.76437	9.47277	9.76461	9.44588
201411_s_at	8.75522	6.89753	6.60519	5.63511	7.23706	8.51116	5.66182	7.46696	7.3195	8.84131	7.96428	7.79114
201412_at	10.3804	9.40312	9.49023	7.89816	9.39693	10.1089	7.42045	10.4582	10.6233	9.48401	7.20634	7.72149
201413_at	9.72483	8.66231	6.18174	7.90948	7.48452	8.17675	8.4261	10.4027	10.2504	9.65859	8.60766	8.81517
201414_s_at	9.64476	8.0201	7.52821	8.36082	7.47123	8.57118	7.26851	10.4162	10.4054	9.1463	8.31577	8.59534
201415_at	9.19904	7.11478	6.28215	7.72002	7.92917	8.44073	8.85774	8.50623	8.57102	8.78982	7.59172	7.7334
201416_at	8.05882	5.79515	4.69789	5.99875	8.09772	8.73882	11.0774	7.47348	7.7117	9.27813	4.0458	4.29492
201417_at	9.63752	6.33246	4.7108	7.17475	9.10139	9.24143	9.56428	8.46339	9.12449	10.4829	5.93461	4.77228
201418_s_at	8.26465	6.78502	6.70535	6.87031	8.51798	8.1374	6.38713	8.68859	8.50243	8.97885	7.08089	7.1327
201419_at	9.36134	7.32573	6.99812	7.65171	6.55039	8.03156	7.49761	9.02095	9.13091	8.84358	8.68501	8.82548
201420_s_at	10.1571	7.40251	7.08037	8.19045	8.75389	8.87896	5.8042	9.05744	9.11593	9.71008	7.15356	6.88955
201421_s_at	8.79335	7.21238	6.25849	7.92895	8.21603	8.55115	7.52906	8.70774	8.67887	9.07996	6.95462	6.77051
201422_at	9.85148	12.0849	11.0651	8.82607	8.92757	7.40386	7.43715	9.936	9.73838	9.4888	7.18995	7.46264
201423_s_at	9.54491	7.5036	6.64353	8.93306	6.95784	8.9534	6.53928	10.3788	10.3893	8.74003	6.66746	6.53495
201424_s_at	6.52226	5.92418	3.42088	5.68264	5.81035	6.66548	6.343	8.84138	8.86547	6.28417	3.56599	3.72251
201425_at	8.30602	9.53319	7.96735	9.47076	5.86869	8.7544	7.88308	12.441	12.3665	9.15589	9.82473	10.0069
201426_s_at	13.0191	12.1877	10.7937	11.5517	5.23161	13.5937	10.3459	12.9124	13.3512	6.56196	9.38098	9.8632
201427_s_at	8.65003	3.5983	3.01761	10.5869	2.99252	3.36099	7.83989	11.9398	11.9818	4.41544	9.67137	9.81002
201428_at	6.61745	4.79132	5.76978	6.75371	7.18936	6.44399	4.25433	6.76648	6.6132	8.8814	5.46185	5.13975
201429_s_at	13.4458	13.6407	12.0136	13.781	13.7388	13.5758	13.7817	14.2329	14.2196	13.8475	12.9921	13.0608
201430_s_at	8.60359	3.99555	4.33538	6.58639	3.85908	7.99768	4.2529	8.48739	9.22801	5.53172	5.19696	5.1355
201431_s_at	9.26105	4.66021	6.20857	9.22086	4.98432	9.84156	5.95216	9.68011	10.2981	5.96564	8.39892	8.55888
201432_at	10.855	10.6451	10.0099	10.1771	8.97249	9.4156	9.33915	11.8627	11.9324	9.94995	8.25542	8.01176
201433_s_at	10.8377	8.93415	7.86695	8.63278	9.91588	10.0311	9.95972	12.0874	11.4944	9.7223	9.08875	9.1618
201434_at	9.44986	8.37416	6.96062	8.42004	8.37247	8.72238	7.61333	10.224	9.97497	9.51996	8.58255	8.67483
201435_s_at	10.2078	7.15692	5.79704	7.68597	8.13011	9.27961	6.34843	9.62902	9.80103	9.67248	7.75096	6.85174
201436_at	5.40442	3.70893	2.89564	4.49425	3.58903	5.53636	5.19603	5.81895	5.81973	5.98984	5.64798	5.1666
201437_s_at	7.29167	5.48081	3.34156	4.91249	6.46043	7.3102	5.69811	6.92088	6.98778	7.38735	5.9044	5.11001
201438_at	9.63977	4.94597	5.40765	10.3858	4.11978	12.8038	7.15504	11.4102	11.5235	6.95493	5.2217	5.38126
201439_at	8.34637	6.59255	5.92605	8.10306	6.23418	7.81036	5.61982	9.23793	9.1598	7.80263	7.6459	7.75006
201440_at	8.661	7.78163	6.57548	7.70946	8.14989	7.867	7.14493	8.76856	8.70349	9.21161	7.0592	7.59187
201441_at	10.9533	10.8253	9.3091	10.5285	11.573	10.4127	8.5233	11.9709	11.8161	11.1676	9.99494	10.2901
201442_s_at	5.57961	4.42005	4.56923	5.1724	3.93083	4.65197	3.66645	5.51793	5.54935	5.02868	3.99175	4.21144
201443_s_at	9.84948	9.89958	7.84784	7.04169	8.7159	10.4592	9.75088	9.63934	9.90544	8.71341	9.7741	9.56339
201444_s_at	10.1904	9.77811	8.01448	7.30255	9.19565	9.95426	6.39256	10.3914	10.7951	8.58671	9.46046	8.34848
201445_at	8.10436	3.63829	3.19461	6.96652	3.12331	9.19521	3.59746	9.62682	9.97871	9.24932	7.1561	7.31919
201446_s_at	8.22442	8.19845	6.35996	7.35364	7.46087	8.06376	7.50125	9.13342	9.32216	9.14368	6.43848	5.83464
201447_at	8.32005	7.22955	6.44185	7.40851	6.38326	7.25576	7.74248	8.82721	9.01848	8.11069	7.35509	6.97072
201448_at	7.38241	7.22814	4.89872	6.47643	5.31973	6.78151	9.00307	8.88681	9.16546	7.76322	7.03732	6.68246
201449_at	6.26586	6.55246	5.69716	6.13327	3.7413	5.50282	8.5093	7.61798	7.70088	6.58194	5.17479	5.31235
201450_s_at	5.70238	5.19766	4.34927	5.50782	4.61459	6.68351	6.89484	7.34029	7.51085	7.47135	4.94549	4.24745
201451_x_at	7.74587	4.74321	4.41706	5.50086	4.28629	5.08159	5.47738	6.92091	6.64242	5.16557	5.76882	5.53083
201452_at	7.07983	4.58425	4.39037	5.35125	4.94914	5.29549	4.11763	6.94482	6.82919	6.89208	6.19351	5.73776
201453_x_at	11.6312	9.61592	7.61191	10.0475	10.5405	11.2825	10.3416	11.1948	11.3149	10.842	10.4608	10.328
201454_s_at	7.6503	7.6466	6.89771	6.88662	7.90749	7.59546	5.59553	8.23388	8.22427	9.87512	7.47469	7.6502
201455_s_at	9.47252	7.35611	7.31175	8.54946	7.79207	8.41856	5.75293	10.2407	10.2139	9.83496	8.85305	8.17506
201456_s_at	9.57334	7.58138	5.62906	6.83302	7.30037	9.11734	7.47187	8.2232	8.57732	8.7843	6.81621	6.37462
201457_x_at	10.9246	9.73374	6.9628	7.39757	10.278	10.2384	9.63819	9.32957	9.52218	10.7789	7.04776	6.62804
201458_s_at	10.1594	8.76079	6.109	7.5771	8.56129	9.60626	9.43417	9.2119	9.50237	9.37015	7.72353	7.63713
201459_at	10.9697	8.24555	6.09979	8.28581	9.79585	9.88831	7.9584	9.31229	9.29152	10.1651	8.27928	8.39262
201460_at	9.73916	7.49001	8.08982	8.94119	7.63918	9.1161	7.10699	10.3749	10.3896	8.36082	7.30957	7.6425
201461_s_at	6.66572	4.28941	4.01161	5.05117	3.70007	5.99211	3.35365	8.20786	8.65666	5.206	3.14584	3.47591
201462_at	9.65054	6.65526	6.31419	7.01848	8.75432	9.38231	6.02333	9.48038	9.76027	6.07	10.3749	10.4917
201463_s_at	11.383	11.0322	10.5855	7.84408	10.412	10.745	8.85439	10.5656	10.4644	11.1429	8.82172	9.41319
201464_x_at	9.89937	7.65539	5.44516	9.52565	8.44428	9.36065	7.89426	11.1581	11.1366	5.43836	8.13445	8.57428
201465_s_at	7.8832	6.24364	4.68507	6.73251	6.94478	6.35163	5.41093	8.34767	8.36213	6.03035	5.75407	5.86425
201466_s_at	6.69102	4.35127	3.34683	5.99918	5.31772	7.29559	7.32856	7.32417	7.20349	4.39913	6.08418	6.12945
201467_s_at	10.1302	5.0748	5.49657	6.28123	9.19399	9.0298	4.14022	7.60359	7.33118	7.70884	6.64984	6.38971
201468_s_at	11.3838	5.33645	6.44775	7.54225	9.75168	9.18421	4.87012	8.3517	8.05839	8.62511	6.86039	7.12288
201469_s_at	9.69523	6.14144	5.6862	6.7531	5.94973	9.3493	5.19287	8.11747	8.46236	8.24571	5.14118	5.55854
201470_at	11.1992	10.4267	8.29119	8.52968	10.1179	12.1938	9.63919	11.409	11.4463	7.009	9.39463	9.7879
201471_s_at	11.2271	8.79374	8.55235	10.0349	8.55564	10.738	7.36492	11.6883	11.8846	11.3079	9.19192	9.42459
201472_at	10.1842	8.91839	6.62953	9.25157	9.55665	9.9709	9.64756	11.2511	11.0783	9.49497	9.5482	9.41928
201473_at	8.76453	8.78246	7.15565	6.93648	7.59828	7.59613	4.85001	9.98849	10.7287	6.85698	7.09885	7.34468
201474_s_at	8.61452	5.33274	5.32863	7.07067	5.66415	7.95526	4.87969	7.73764	7.90103	7.0387	6.586	6.4443
201475_x_at	10.2361	8.3524	7.77335	8.7526	8.62193	9.55902	7.54144	10.0624	10.1034	10.9037	8.81211	8.73921
201476_s_at	9.65903	6.77341	5.42742	7.44022	6.26708	8.75124	6.07363	8.22168	8.53227	9.2358	6.76994	5.93883
201477_s_at	10.3279	6.92018	5.37127	7.15515	7.37656	9.3093	9.73781	8.68468	8.67587	9.73676	6.86034	6.82433
201478_s_at	10.5274	7.68465	5.48904	6.61862	8.35141	9.35127	7.69425	8.53262	8.82843	9.98473	6.45267	6.14325
201479_at	10.924	8.56404	7.10149	8.19558	9.58309	9.71691	9.85252	9.46692	9.62638	10.652	7.53091	7.80397
201480_s_at	8.72985	7.36534	6.76885	7.95829	7.26484	8.44593	7.23532	9.47298	9.62747	8.53984	8.30179	8.29351
201481_s_at	9.564	7.55099	7.85851	9.17514	7.60595	9.82232	6.88491	11.4141	11.4878	8.73486	8.63866	9.22856
201482_at	9.40529	6.79247	7.53472	7.81646	6.24642	12.0113	6.88432	9.88085	10.2738	9.96482	7.32415	7.09045
201483_s_at	9.5037	9.18006	7.37874	8.1292	9.89786	8.74094	6.10869	9.41693	9.43551	9.63147	7.56385	7.36802
201484_at	8.36414	8.036	7.57843	8.09936	7.9255	8.11402	6.98849	9.09959	9.24425	8.71074	7.84003	7.6059
201485_s_at	9.20303	6.90102	3.67051	7.8214	7.9125	9.06435	8.3622	9.04115	9.02684	10.0628	8.56952	7.94435
201486_at	8.54227	6.48737	3.27885	6.61096	7.88446	8.22699	7.71923	8.96872	8.88997	9.36671	7.72173	7.09485
201487_at	9.54181	9.10813	7.09812	7.85448	6.25396	9.67756	8.75811	9.07278	9.00624	10.5857	5.84837	6.15731
201488_x_at	10.0424	9.15985	7.87926	8.91182	9.47373	10.1596	7.62704	10.0959	10.1811	10.4802	8.15377	7.99575
201489_at	10.6014	7.49588	6.83832	7.8767	8.63889	10.1635	7.78797	11.0619	10.9208	9.76213	7.84897	8.31696
201490_s_at	10.4838	6.58743	7.09745	8.19152	7.66781	9.10743	4.01798	10.2816	10.1219	9.39487	6.77493	6.39938
201491_at	10.3359	8.27989	7.39495	8.88809	9.5999	9.76826	9.124	10.2968	10.229	9.74052	9.08285	9.21495
201492_s_at	13.6968	14.0533	11.8582	13.6349	14.1016	13.7416	12.8932	14.2993	14.3445	14.1168	12.9948	13.1179
201493_s_at	9.0124	8.93037	7.3792	6.9588	7.67825	7.91924	8.49258	9.50598	9.73702	10.025	7.72528	7.54306
201494_at	9.93316	8.93791	8.36166	8.48807	7.93873	9.74992	7.35982	10.9279	11.2146	9.27452	8.33035	8.48284
201495_x_at	6.22071	4.67755	4.58024	5.52939	3.95923	5.07871	3.59089	7.87865	8.14522	5.58255	5.01918	4.74167
201496_x_at	5.12376	4.17801	3.63434	5.25397	3.52165	4.45624	3.91811	8.7878	9.34939	4.93704	4.79607	4.71141
201497_x_at	8.0972	5.90422	6.85685	8.53312	5.76006	7.32149	6.56588	11.8643	12.3252	7.42849	8.23915	8.5922
201498_at	8.45694	7.97358	6.17907	7.63731	7.38039	8.24892	8.70658	8.7563	8.75322	8.52751	8.27437	8.48835
201499_s_at	9.50607	8.83455	7.75803	9.1161	8.51581	9.69551	8.42533	9.9115	9.99102	9.73118	8.62203	8.54452
201500_s_at	10.1481	9.02985	8.54899	8.91472	9.26832	9.74791	8.1295	11.0054	10.946	9.63883	9.58288	9.67425
201501_s_at	8.55594	6.67146	5.25308	7.60356	6.4258	8.43583	8.37014	8.62682	8.48433	8.44992	7.30395	7.45363
201502_s_at	10.7896	10.4541	9.04622	9.36019	9.56704	10.0516	8.48974	10.403	10.7186	10.0476	8.61431	9.32137
201503_at	10.6594	7.89545	4.78036	7.40939	8.78115	8.85961	6.83238	8.85164	8.75037	10.421	6.79266	6.84375
201504_s_at	8.93787	7.40915	5.73795	6.73302	7.41601	8.38701	5.87086	8.43034	8.51835	8.88769	6.72479	6.304
201505_at	8.67625	3.22253	2.77452	6.29404	6.05748	8.70264	4.10197	7.90896	8.31072	10.3799	4.01414	3.89209
201506_at	12.6816	9.86174	8.43298	8.7087	4.88943	13.117	7.24248	10.5001	10.7137	6.57984	6.10582	6.35325
201507_at	9.59183	8.10342	6.67678	8.33165	8.30338	9.21035	7.32049	9.76944	9.63857	9.75833	8.08195	7.95701
201508_at	9.40551	5.49645	6.90875	9.42482	7.75737	11.4867	5.28279	11.2684	11.3411	6.68469	6.6616	7.14129
201509_at	9.27686	7.90289	7.07636	7.56876	7.24995	8.32632	7.54837	8.68241	8.7167	8.7348	7.68102	7.73875
201510_at	5.99636	4.62585	5.59192	5.96333	5.74847	5.51958	5.14875	5.87676	5.91352	6.68856	4.45315	4.56266
201511_at	9.46036	8.29353	7.72737	8.84066	8.19195	8.95663	6.8603	9.19594	9.34262	9.29209	7.38915	7.6213
201512_s_at	9.7916	7.02097	5.11203	7.63625	7.77233	8.64266	6.76814	8.85818	8.92321	9.15435	6.61757	6.24254
201513_at	7.1465	5.27085	3.4492	5.37449	4.94208	6.10777	7.01989	7.20138	7.25887	6.93325	5.67264	5.89649
201514_s_at	10.2408	7.71114	6.40828	8.15979	7.98681	8.95178	5.60651	9.35485	9.31068	10.1544	6.67035	6.32542
201515_s_at	9.95853	8.37721	6.97048	8.64339	8.93094	9.6142	9.37349	10.0772	10.2146	9.73841	8.80095	8.67563
201516_at	10.377	7.76513	5.70911	7.75583	8.08689	10.2653	5.7032	9.45141	9.51075	9.66444	7.67834	7.88114
201517_at	9.16132	7.58259	5.37069	7.19604	8.04326	9.01459	7.85866	8.5208	8.65741	8.06606	7.12568	7.13603
201518_at	9.3741	7.71872	5.96146	7.39563	9.46371	8.89709	9.64902	8.95497	8.94266	10.0081	8.53965	8.30412
201519_at	10.0631	8.29587	6.42115	9.01486	8.46904	8.97568	9.35848	10.8642	10.7483	10.2065	9.51957	9.40883
201520_s_at	10.3801	8.70197	6.17037	9.08692	9.34181	10.0924	8.40303	10.6414	10.619	10.6572	8.069	7.65499
201521_s_at	8.84661	7.03247	5.31339	6.04412	7.63525	8.23328	6.64446	7.14681	7.30789	8.01273	5.85505	6.07601
201522_x_at	9.99721	10.0265	8.23869	10.3611	4.65958	10.5755	8.87827	12.6991	12.6905	6.45531	12.0089	12.1725
201523_x_at	10.2438	8.70973	6.88809	8.38475	9.23575	9.44822	6.36533	10.4204	10.3789	9.69125	8.398	7.49254
201524_x_at	11.1562	9.72758	7.63419	8.90757	10.4379	10.5873	8.29901	10.8032	10.733	10.7909	9.55303	8.85857
201525_at	7.61975	5.56275	5.65471	10.577	6.64787	6.85833	5.5396	12.202	11.2179	6.60822	10.4852	10.8869
201526_at	9.3984	8.24459	8.02407	8.93614	8.5005	9.43141	6.6035	9.73038	9.8992	9.66059	8.81633	9.02428
201527_at	10.3869	10.3523	8.68609	9.43891	10.6032	10.3132	7.21753	10.9014	10.8809	10.0132	10.2324	10.0647
201528_at	10.1197	9.23095	6.76391	7.71569	8.13454	9.00464	9.8284	9.9968	10.26	10.1856	7.48332	7.67996
201529_s_at	9.9204	8.91199	6.23059	7.62798	7.68879	9.03106	7.23043	8.75978	9.22337	10.219	7.27987	7.30266
201530_x_at	12.9362	11.5036	9.86938	10.2117	12.1062	12.817	9.9103	11.8815	12.05	13.2027	9.91041	9.95126
201531_at	9.94192	9.40686	8.84484	8.87433	7.18016	8.29763	7.53089	10.8451	11.2613	8.07469	8.08993	8.17546
201532_at	10.6182	9.10172	6.48647	8.7264	10.4989	10.0658	7.98174	10.3151	10.1053	10.8638	7.84017	7.79483
201533_at	9.5649	7.40419	6.42602	8.67289	7.60037	9.09686	6.50082	10.7578	11.0509	9.40915	8.66853	7.85345
201534_s_at	7.85822	7.89865	3.20654	5.62338	9.30705	7.80276	4.72398	8.18761	8.08669	8.20889	7.47138	7.15796
201535_at	9.27825	8.67025	6.56918	8.63325	8.43654	8.54302	8.30028	10.4445	10.4264	8.75308	9.66177	9.69116
201536_at	9.29706	7.25103	7.38843	9.52464	7.68294	8.56843	5.78264	11.3745	11.2026	9.06143	9.60963	9.836
201537_s_at	7.65595	5.4625	5.59532	7.98795	5.96164	8.09394	4.79961	9.88519	9.92383	7.98423	6.57149	5.9904
201538_s_at	7.99986	5.50428	5.17233	7.32545	5.31947	7.44997	4.40066	9.36484	9.40121	7.65639	6.43074	5.67432
201539_s_at	8.83405	5.51225	4.77416	12.4496	4.88379	6.96804	4.24473	11.2555	11.174	5.37273	6.79547	6.17627
201540_at	11.0731	8.02872	6.34228	13.5633	8.00704	9.44756	9.63349	12.9406	12.7943	6.32541	10.307	10.3228
201541_s_at	9.15029	8.45495	6.85	8.1542	9.14124	9.37222	6.5333	8.94609	9.03523	8.41559	7.43338	7.18517
201542_at	9.19899	8.23646	5.88283	7.65004	7.87858	9.5316	8.88101	8.93464	9.27309	9.41369	8.03332	8.14492
201543_s_at	9.47446	7.16063	5.5001	7.32337	9.2349	9.76968	5.38779	9.41657	9.54575	9.81893	6.46157	6.26494
201544_x_at	11.1267	9.69556	8.14243	9.748	10.3213	10.1061	8.82026	11.1217	11.2178	11.0664	9.91415	9.81079
201545_s_at	8.67405	6.36621	6.66501	7.52284	6.57169	7.39502	4.98894	8.92381	9.25286	8.73966	7.79682	7.2759
201546_at	9.79298	9.13563	7.93349	8.69311	8.53713	9.74623	7.89451	10.4254	10.5129	9.94022	8.63329	8.83386
201547_at	5.34993	3.91511	4.38349	5.46117	3.95982	4.76014	4.2692	5.87857	6.00705	5.18847	4.13558	4.34866
201548_s_at	9.24065	5.22093	5.90973	7.05983	6.97696	8.58735	6.52006	7.8522	8.27372	9.7948	6.28688	6.18833
201549_x_at	10.1799	5.8728	5.81937	7.17588	7.90029	8.47607	6.04029	8.42398	8.7536	10.3831	6.59362	6.33615
201550_x_at	13.3121	12.4372	11.516	11.5082	13.051	13.5431	12.7349	12.9267	13.2067	13.1081	12.0168	12.0914
201551_s_at	9.03653	8.58987	5.84156	6.38937	6.1103	9.70243	3.96355	9.39162	9.55664	8.9686	4.60967	6.6934
201552_at	9.57124	9.15513	7.63848	7.8928	8.63808	10.3645	8.93874	9.80426	9.95644	9.96264	8.52865	8.53419
201553_s_at	11.6474	11.4985	9.75636	10.0437	11.2282	12.1825	11.3243	12.1001	12.0669	11.6628	10.67	11.2292
201554_x_at	9.83245	8.75534	8.32764	10.9885	10.1127	9.91777	7.05201	11.3401	11.2488	9.5297	8.07275	8.16791
201555_at	10.2617	7.7335	6.19374	7.41404	8.43172	8.69126	7.81075	8.96097	9.08686	10.3143	6.53918	6.86975
201556_s_at	6.95092	6.45721	5.18904	6.2583	4.74017	6.6737	3.90704	9.77888	9.95722	6.38574	8.53136	8.35109
201557_at	8.66084	7.93399	7.35588	7.7419	6.09357	7.94334	6.13585	9.80609	9.90017	7.70918	9.67234	9.9423
201558_at	9.24011	8.41104	6.16829	6.20249	10.7236	8.97201	9.63827	8.17439	8.24835	9.52382	7.20468	7.58643
201559_s_at	9.3216	5.55325	5.3519	7.70866	5.97894	9.84347	4.90695	10.2257	10.2794	9.50074	6.59175	6.74219
201560_at	10.7402	7.5295	4.42141	8.21926	7.91889	11.1963	8.00314	10.6579	10.591	10.7562	8.2539	8.69711
201561_s_at	9.16474	8.50086	5.97136	8.35638	7.76297	8.74663	7.16382	9.54655	9.78427	7.77329	10.8102	10.8066
201562_s_at	9.19452	5.66631	5.91692	7.04125	6.85539	7.52215	6.13523	8.00235	8.16563	7.57599	6.21779	6.22205
201563_at	9.46521	5.26159	5.41711	6.11019	7.40109	7.75228	5.51847	8.83471	8.84116	6.87187	6.41627	6.44777
201564_s_at	8.60517	5.66697	5.94883	6.6399	5.33336	9.29286	5.57297	7.43582	7.39284	8.68436	7.45356	7.38583
201565_s_at	7.83198	10.149	7.72819	6.40427	9.74438	9.1756	5.29379	9.72533	10.3721	8.47358	9.10606	8.71519
201566_x_at	7.40429	7.47505	7.05266	6.25582	6.78144	7.983	4.81763	9.65678	9.89036	6.93798	8.05071	7.87564
201567_s_at	7.11119	8.16199	5.92603	8.4618	8.72674	8.50789	6.57828	10.4235	10.4897	8.91255	6.81085	6.94385
201568_at	11.6968	9.33844	6.88004	11.4308	10.8008	11.2787	8.88955	12.9179	12.6945	11.5357	10.5979	10.6691
201569_s_at	9.19375	7.34094	5.23814	8.30102	7.76548	9.13233	9.14471	9.415	9.38387	9.42953	6.83398	6.9133
201570_at	9.76634	7.93153	6.46778	9.3891	7.9127	9.53562	8.63978	10.4149	10.3756	9.5965	8.04594	7.9662
201571_s_at	8.91642	7.52705	5.06809	7.05986	6.72451	8.70032	7.0372	8.23174	8.6628	9.77595	6.39806	6.05853
201572_x_at	10.014	7.40488	6.09548	6.90291	6.95583	9.0267	6.95574	8.95611	9.15954	9.5675	7.26914	7.34608
201573_s_at	9.75835	7.47711	6.42491	8.14097	9.07486	9.84389	8.68651	9.43715	9.39937	10.2577	6.78808	6.7832
201574_at	10.7097	7.77973	6.8007	8.08052	8.65845	9.85986	8.33288	10.7192	10.6488	11.0096	8.36886	8.30186
201575_at	9.17856	8.16942	6.62995	7.62145	8.13364	8.72226	9.91797	9.49139	9.46094	9.21227	7.67962	7.7907
201576_s_at	9.03253	8.60238	7.95518	7.78268	8.83367	9.23343	7.00093	8.75003	8.87715	9.36906	6.79144	7.0727
201577_at	11.7004	7.76889	6.49683	8.0004	11.393	11.6534	8.07766	8.74194	8.85832	10.7954	9.34134	9.18063
201578_at	6.93131	4.05714	5.07948	8.1413	7.93854	7.3226	5.15667	10.2781	9.99285	5.38217	7.7471	7.73143
201579_at	9.03953	3.63814	4.11732	7.34654	6.73988	10.2575	6.69794	9.95005	9.98171	7.56951	7.83888	7.31852
201580_s_at	8.72857	7.9772	7.92477	7.91121	6.78257	8.08665	7.05258	10.3454	10.3713	6.87042	8.04858	7.96313
201581_at	8.91919	9.24744	8.06544	7.71511	5.31366	8.17765	7.83031	10.7295	10.8928	5.5554	8.58099	8.85989
201582_at	7.94508	5.72362	5.22046	5.34367	5.91004	6.42172	5.26271	7.11629	7.13355	7.81465	6.13904	6.10014
201583_s_at	8.74635	7.84131	6.52584	6.82502	8.19246	8.26038	6.06343	8.08582	8.103	9.72211	7.33935	7.24779
201584_s_at	9.25728	8.66823	6.5288	6.5635	9.58865	8.82368	9.76166	8.45446	8.35243	10.2092	6.28179	6.48135
201585_s_at	9.97155	7.67727	6.5899	7.72777	7.50515	8.73105	7.38466	9.38204	9.41822	9.89527	7.83601	6.9831
201586_s_at	10.812	8.61232	5.98137	7.2079	9.86473	10.1811	8.20016	10.1475	10.2066	11.3007	7.75534	8.02579
201587_s_at	10.1519	8.77651	7.36838	8.52838	9.84893	9.32221	9.47895	9.65132	9.50359	9.79829	7.74657	7.85981
201588_at	10.7585	9.58847	8.14417	9.41795	9.04217	10.365	10.2002	11.1358	10.9769	10.3424	9.29246	9.35909
201589_at	9.94049	8.1672	6.13589	5.66746	8.38348	8.11855	8.95643	8.71539	8.6822	9.19573	4.57433	5.31815
201590_x_at	13.2395	12.1594	9.5501	10.5786	11.913	13.645	10.3362	11.972	12.1028	13.1013	7.70655	8.44798
201591_s_at	9.48875	8.59628	8.20961	8.85008	7.42844	9.48492	9.74691	10.2847	10.6732	8.61306	10.3209	10.4682
201592_at	11.8671	11.2376	7.873	10.1603	11.9156	11.1936	11.972	11.8364	11.7541	11.332	9.65173	9.74627
201593_s_at	10.1578	9.35218	6.74494	7.98438	9.92803	9.51416	8.05834	9.56812	9.50951	10.548	8.85908	8.59801
201594_s_at	9.14124	7.67291	7.92837	7.66902	7.2995	9.02656	8.7177	9.69812	9.73655	9.59917	7.07175	7.11439
201595_s_at	9.27927	8.3711	4.92981	7.0152	8.67976	8.53679	8.87522	9.48375	9.64022	9.65808	8.03774	7.5877
201596_x_at	10.5448	5.50676	5.9975	7.00828	13.7852	10.0873	5.37855	8.41845	9.01599	13.5549	5.2492	5.52744
201597_at	11.1375	9.95416	7.83618	9.58634	10.579	10.8367	11.0505	12.2874	12.2524	11.2974	10.4058	10.3615
201598_s_at	8.83549	7.32117	7.21114	8.25692	7.30283	8.01231	7.36044	9.17888	9.2942	9.23507	7.34153	7.71395
201599_at	10.5726	8.61875	6.34878	7.08047	8.65629	9.5129	7.72129	10.3666	10.5604	10.2647	10.0337	9.76314
201600_at	12.21	10.8203	8.80547	10.6084	10.6665	11.4287	9.89584	11.6118	11.7251	12.1568	9.50666	9.29062
201601_x_at	10.3529	12.1685	11.0245	10.0316	8.70004	8.69299	8.71068	11.8675	11.5706	7.40613	8.08821	8.86489
201602_s_at	5.81231	6.62493	5.32676	4.96044	7.33442	6.2644	5.38947	6.81513	6.76981	7.42537	5.88876	5.18376
201603_at	7.83897	8.05301	6.23628	5.91592	6.70307	7.94674	8.41614	8.34183	8.72262	8.63004	6.82129	6.72689
201604_s_at	6.85084	7.63165	5.58184	4.95181	6.62303	7.16731	4.81323	7.71818	8.03109	8.0029	6.03036	5.20628
201605_x_at	9.85442	8.90037	9.27402	7.96726	7.77223	10.0456	6.4019	8.72429	8.68172	8.49479	6.50108	6.6642
201606_s_at	10.1508	8.78735	6.43563	7.07253	9.62419	9.85254	8.10274	8.3905	8.51507	10.2835	7.93981	7.62283
201607_at	8.49941	6.95091	5.38492	6.93554	6.78668	7.6953	6.90712	8.00179	8.02277	8.22439	7.22871	7.21247
201608_s_at	10.3305	7.80197	6.71218	7.64974	9.21823	9.95122	9.74934	8.94699	9.02567	10.3196	7.77622	7.90475
201609_x_at	9.82069	6.93523	7.04209	8.47391	8.00024	9.01979	6.91972	10.2127	10.215	9.89434	7.10973	6.99834
201610_at	5.6763	4.29313	5.02033	4.88177	3.94764	4.25038	4.12437	5.5868	5.68464	5.12806	4.15053	4.06165
201611_s_at	8.74454	6.14575	4.81331	7.25059	6.49502	7.97369	6.55512	8.46788	8.35029	8.03606	7.11692	7.23112
201612_at	9.71215	8.81225	7.34633	8.75398	8.20376	9.50204	9.54627	10.469	10.395	9.32412	8.05465	8.28878
201613_s_at	7.53757	8.1781	5.65044	6.3354	7.46299	5.46009	5.03467	7.56145	7.52114	7.82368	7.21208	6.91122
201614_s_at	9.92441	7.30305	6.31503	7.04644	8.21161	8.24311	5.70995	8.79411	8.63249	9.27413	6.39856	6.10644
201615_x_at	9.37798	4.98053	4.47182	5.95291	4.72759	8.19999	4.65513	8.39573	8.01715	8.36456	5.0919	5.08073
201616_s_at	10.686	3.96948	3.28443	6.60593	3.32872	9.95552	3.72487	9.33627	9.6788	9.16045	5.92294	5.85887
201617_x_at	9.20014	3.5838	2.89612	5.34919	2.7511	8.45729	3.12759	8.46129	9.05765	7.76662	3.88582	3.99058
201618_x_at	10.3552	8.10345	7.23796	8.55228	8.81765	8.89868	7.40704	9.93196	10.1167	8.99098	8.1667	8.13824
201619_at	10.8883	8.79659	7.89884	10.0889	9.79035	10.4108	9.23376	12.2848	12.0806	10.6205	8.8153	8.72399
201620_at	9.62695	7.76697	6.53495	7.88216	8.03509	9.05348	7.58715	9.56882	9.56106	8.9769	7.9051	7.93579
201621_at	9.40436	5.57556	6.15929	7.86137	5.32503	8.85551	5.75767	9.83176	10.0229	6.81746	8.89734	9.26582
201622_at	10.7212	8.38043	7.64075	8.37484	8.72688	10.5584	8.83854	10.0681	10.2018	10.9344	7.97444	8.31681
201623_s_at	10.1875	9.62016	7.73617	8.42599	9.69607	9.36724	10.2916	10.9305	10.8951	10.0739	7.47999	7.97556
201624_at	7.87917	6.11281	3.62026	5.68673	6.17081	6.56181	4.97949	8.61107	8.56866	8.78382	6.40107	5.60844
201625_s_at	9.27684	6.13201	6.16568	6.53742	8.04131	8.64786	5.96782	7.62408	7.78002	9.50365	5.97188	5.47777
201626_at	9.87284	8.05412	6.26778	6.02864	9.05059	9.37915	8.56817	8.25388	8.32896	10.1906	7.89296	7.66224
201627_s_at	9.98005	7.2441	6.21626	7.44855	8.12506	9.57687	6.20811	8.61142	8.93261	9.98383	7.48645	7.24308
201628_s_at	10.9262	8.72505	7.27289	9.25961	8.97161	10.6433	8.2832	11.3403	11.3015	9.24975	9.81881	9.73368
201629_s_at	8.65498	8.154	5.81472	6.89858	9.31479	8.77587	7.34855	8.30766	8.30273	10.3391	6.38515	5.95737
201630_s_at	10.2648	9.34054	7.05245	8.59674	8.83892	9.38886	7.92028	10.1836	10.1762	10.7933	9.13167	8.67695
201631_s_at	10.7083	8.04672	6.64368	7.29938	11.4129	10.8385	9.28102	10.0809	10.5065	7.97163	6.50282	6.8786
201632_at	9.37771	8.51415	6.8456	7.74165	8.48152	8.67961	7.17111	9.5356	9.62364	9.58633	7.92504	7.91763
201633_s_at	7.82843	7.3473	5.00825	6.47512	6.49336	7.3456	4.91813	7.60528	7.64387	7.90792	6.9407	6.61985
201634_s_at	6.11877	5.19533	4.0268	5.25303	5.77462	6.7951	5.60946	6.19386	6.17935	7.1626	5.14068	5.41415
201635_s_at	10.07	8.24848	5.69954	9.3462	8.25199	8.91073	6.29431	10.1199	10.1423	9.74893	6.47847	5.78487
201636_at	8.3187	6.6708	5.0249	9.99017	5.6499	7.77189	4.38144	9.97676	9.9865	7.99191	7.31505	7.16252
201637_s_at	10.431	9.13825	6.25234	10.2957	8.47144	9.79902	10.3827	10.4764	10.5237	9.742	7.42639	7.4073
201638_s_at	7.88245	5.2923	6.51434	7.1781	4.57127	7.0491	5.31327	7.6625	7.73313	7.26389	5.17934	5.53516
201639_s_at	8.19051	7.1195	6.59732	6.86566	8.40892	7.91612	6.64784	7.9112	8.05878	7.88138	7.20178	7.26442
201640_x_at	8.49684	7.42783	6.78131	7.87142	7.185	8.68894	5.92	9.08034	9.15725	8.64939	7.94689	8.32662
201641_at	9.91948	8.56358	7.01013	7.3494	8.88226	6.10789	5.78899	8.94046	8.79644	7.03175	6.40768	7.68101
201642_at	10.1678	9.20201	9.22993	8.30103	7.65107	9.75434	8.00088	9.96618	10.02	8.45192	7.99181	8.28978
201643_x_at	9.6771	8.67286	7.96784	8.74127	8.23993	8.53089	7.6801	10.2686	10.4281	9.72592	8.36807	8.30957
201644_at	8.93733	7.33763	7.53773	7.8098	9.02555	8.73059	6.19038	8.26089	8.45445	7.97884	6.7801	6.85247
201645_at	8.17236	4.07624	3.94912	6.80427	3.45856	10.7073	5.26054	7.82261	8.78255	4.77359	4.5379	5.2613
201646_at	9.36342	6.39385	4.22866	7.95402	6.43984	8.69014	4.5987	9.15952	9.3566	8.76859	7.60468	6.81469
201647_s_at	8.30041	4.60137	3.63794	6.97804	6.03794	7.73078	4.15633	8.71481	8.61779	7.56362	5.05636	5.02638
201648_at	9.33367	10.1411	8.96727	8.83332	8.48535	10.0865	9.20153	11.1592	11.0494	8.9975	8.46858	8.65026
201649_at	9.48854	9.52158	8.14239	7.93304	7.31805	8.40006	8.62373	9.42782	9.50914	7.22234	7.68107	7.88101
201650_at	4.80774	4.06301	3.78733	4.90205	12.1254	5.17286	3.66315	5.8888	6.29786	11.8496	3.8848	4.01715
201651_s_at	10.0595	9.28429	9.22802	8.50077	7.97425	10.2233	9.74351	10.7066	10.9504	10.1389	7.28168	8.83217
201652_at	9.01646	8.60597	5.93571	7.95087	8.58433	8.30534	8.82935	10.7752	10.5778	9.9208	8.32469	7.89136
201653_at	10.7562	8.62891	6.22478	8.27092	9.60494	10.2295	9.01654	10.5187	10.599	10.1781	7.95692	7.84046
201654_s_at	6.31248	5.15694	5.14214	7.24063	4.72842	6.23146	4.32124	8.76889	9.51179	6.35937	5.03522	4.92962
201655_s_at	8.52734	5.18771	5.15705	9.28966	4.93501	8.49008	4.39365	10.2185	10.8057	7.06029	5.72954	6.01677
201656_at	5.42126	6.66111	3.52151	6.34348	3.50125	7.76151	7.39804	8.13911	8.20134	10.211	4.82439	4.67764
201657_at	5.63836	4.42311	2.84141	4.54399	5.19147	5.85282	4.34678	6.1239	6.48031	6.19419	4.26417	4.1699
201658_at	8.60472	7.24422	5.89992	7.19161	7.14267	8.66253	7.96131	9.46177	9.58593	8.04715	8.39093	8.16216
201659_s_at	8.99929	6.8213	5.3009	7.17826	8.49882	8.70782	6.66885	9.77383	9.96291	9.07492	6.42988	5.8324
201660_at	9.4366	6.60255	5.90832	9.08223	7.79493	9.29092	6.16427	10.1021	9.91411	9.08388	9.78009	10.1728
201661_s_at	8.46225	5.47238	4.76583	6.95761	6.34369	8.25404	6.6867	9.01706	8.41228	8.10223	8.23274	8.43278
201662_s_at	8.91564	6.44272	4.68549	6.62015	7.70596	8.90607	7.26875	8.69895	8.40729	9.7039	7.64729	7.32433
201663_s_at	9.39016	6.61583	4.62292	6.68203	8.34832	8.47715	8.50789	8.01932	8.15949	9.12648	5.17176	4.72721
201664_at	9.37003	7.30653	5.59536	6.49657	8.45815	8.60197	8.79528	8.41956	8.47459	9.12432	5.30993	5.18763
201665_x_at	13.349	13.4221	9.84522	11.8968	13.7169	13.1671	11.8666	13.0734	13.0723	13.5401	11.2306	11.1292
201666_at	12.1586	10.0561	9.31552	9.13173	10.4479	13.2904	6.68256	11.5207	12.0656	8.24264	7.23506	7.67532
201667_at	8.72717	3.38616	2.95221	6.57362	2.87616	10.8781	5.18594	11.9761	11.8905	4.28512	9.84147	9.902
201668_x_at	8.9792	4.77496	5.41968	7.09443	5.63942	7.60131	3.81534	7.74815	7.91379	6.99171	6.103	6.70526
201669_s_at	9.83533	7.98623	7.90344	7.90386	9.25444	10.0826	6.52797	9.33851	9.64629	7.1984	9.09178	8.5642
201670_s_at	9.84076	7.2472	6.99515	7.20303	7.89795	9.33862	3.34783	9.33345	9.42246	6.41256	8.5578	8.05803
201671_x_at	9.73843	6.96982	5.79516	7.99648	5.91551	9.19988	7.31725	9.25955	9.02695	8.63082	7.46573	7.90306
201672_s_at	10.5427	8.40428	6.74449	8.78707	8.64625	10.2523	8.96013	10.4661	10.329	10.5622	8.4048	8.35751
201673_s_at	9.25808	7.08875	6.8755	9.97424	7.55452	8.95742	6.75722	10.6531	10.5066	8.87344	6.65652	6.86561
201674_s_at	9.47001	6.3266	6.24415	9.76921	8.3629	7.93312	7.28345	10.9868	10.646	9.13177	8.0043	8.45988
201675_at	8.61518	6.61051	5.17328	10.0759	8.33804	7.65266	6.04702	11.1592	10.9856	9.21154	7.82755	8.16124
201676_x_at	11.5986	10.2442	7.85879	9.93556	10.8006	10.9783	10.3431	11.6232	11.6485	11.3474	9.32867	9.31633
201677_at	7.57825	5.61598	5.24953	6.63205	5.38474	6.39247	6.17447	8.34567	8.48746	6.961	7.0589	7.23328
201678_s_at	8.52035	7.36351	6.97656	7.39406	8.4981	7.95282	8.46711	8.75588	9.01806	8.38611	6.95164	7.39815
201679_at	7.57028	5.0446	4.57047	5.80396	4.74596	6.33431	3.85073	7.12449	7.09155	7.64053	4.43404	4.80002
201680_x_at	9.82883	8.44787	7.34648	8.56542	8.68885	8.94818	8.13737	9.93003	10.1451	9.75714	7.83863	8.13573
201681_s_at	9.46763	4.26469	3.38767	5.94278	8.08972	7.88488	6.47017	7.5821	7.99151	10.6862	7.08291	6.96789
201682_at	10.2051	9.33019	6.76972	8.21018	10.0322	9.37204	9.39744	10.3777	10.3793	10.3223	8.561	8.49691
201683_x_at	8.44053	6.77573	6.51191	7.63732	7.42353	7.64859	5.87251	8.88404	9.0523	8.94504	6.82901	6.98766
201684_s_at	9.87059	7.98039	7.85984	8.22738	8.34239	9.29479	5.4365	9.9508	10.0267	9.65336	7.93355	8.02363
201685_s_at	6.89336	6.40814	4.90062	6.17016	5.6629	6.90236	5.83533	8.40639	8.37192	7.16368	6.52621	6.51633
201686_x_at	8.43536	6.8404	6.41059	7.77192	5.9293	7.72791	5.75786	8.69377	8.66239	7.93466	6.63825	6.72961
201687_s_at	8.72335	7.96633	5.54779	6.51944	6.2231	8.46318	7.89691	8.51748	8.64439	8.8108	7.59118	7.62373
201688_s_at	8.44502	6.96367	4.00494	5.9984	8.36515	3.98439	4.58345	7.78327	7.76242	8.75407	7.84363	6.59361
201689_s_at	7.00555	5.4697	3.17075	4.72304	7.43575	2.90119	3.98526	6.85121	6.84035	8.05196	7.50415	7.03462
201690_s_at	8.7586	6.58116	3.75117	6.28174	8.94682	3.57249	7.95614	7.00217	7.05874	8.82867	9.46798	9.40126
201691_s_at	5.22189	3.73641	2.94322	4.49497	3.13478	2.96959	4.07548	5.93825	5.88044	4.3576	4.99096	4.72003
201692_at	9.18475	6.5671	5.63809	6.37691	7.09343	8.23823	5.73036	7.65752	7.65849	7.79721	6.7429	6.74368
201693_s_at	8.06193	5.37302	5.33861	8.0214	5.52256	6.98329	5.91808	9.12034	9.83504	6.51402	7.36218	7.11614
201694_s_at	9.06438	6.89703	6.11287	7.56235	7.34499	8.53	8.47126	9.97861	11.0268	6.52936	7.90856	7.27491
201695_s_at	9.55438	8.07392	7.72377	6.61111	8.84765	9.1522	7.58252	8.22645	8.3539	9.743	5.83992	6.23709
201696_at	9.79418	8.94459	7.60987	8.51172	8.38623	8.54986	7.84589	10.3596	10.4626	9.32658	8.28514	8.41614
201697_s_at	8.11683	7.73071	6.33635	6.55224	7.6922	8.09828	8.24614	7.51803	7.49949	9.88736	6.57718	6.61934
201698_s_at	10.8494	9.02672	7.78676	8.01128	9.6072	9.98661	9.12817	9.62291	9.8275	11.0062	8.85572	8.46479
201699_at	9.26355	8.39591	4.62627	7.00184	9.49405	8.69461	8.4646	8.82668	8.96539	9.72797	7.28363	6.95283
201700_at	9.61241	10.3857	9.67928	7.72139	8.38452	9.27962	9.7734	9.62201	9.79703	10.7791	8.6381	8.46729
201701_s_at	8.91399	6.31961	4.09941	5.77288	7.16685	8.37997	5.7323	8.40737	8.30798	8.01788	5.96861	5.86115
201702_s_at	7.97248	7.01058	6.75969	6.96889	7.56588	7.0578	5.56119	7.96358	8.03365	7.75136	6.06846	5.87041
201703_s_at	8.71779	6.71148	7.43025	7.74619	7.38239	8.0884	6.17187	8.59664	9.07024	8.51268	7.45614	7.79061
201704_at	9.51036	7.21485	6.79399	7.78029	7.26793	8.33883	7.85819	9.95189	10.125	8.40287	8.93269	8.90992
201705_at	9.65535	8.16814	6.7909	9.06011	9.20336	9.39747	9.76008	10.1963	9.86051	10.6201	8.50283	8.458
201706_s_at	9.1186	6.35209	6.72962	8.12543	5.88424	8.20119	5.61718	10.0616	10.0259	8.97535	7.59036	7.33757
201707_at	8.5796	6.55055	6.16023	7.01354	5.5534	8.29039	6.95137	8.90058	9.0885	8.82221	7.06265	6.91169
201708_s_at	9.29652	6.83017	6.91209	7.15809	7.74406	7.83765	6.21811	8.79712	8.96096	7.49931	7.61512	7.19554
201709_s_at	10.437	8.23967	7.85435	7.85344	9.24814	9.41559	8.48039	10.2417	10.23	9.32256	9.28424	9.37735
201710_at	9.05507	6.72714	6.7413	7.42537	8.03343	7.69691	7.28866	8.26238	8.26581	9.07883	7.1474	7.23587
201711_x_at	8.32088	7.87085	5.32831	6.55585	5.79005	7.70263	8.20819	9.3395	9.31466	9.19486	6.72024	6.24163
201712_s_at	7.82957	6.11787	5.87445	7.10455	5.73867	7.50589	6.9559	9.26503	9.4041	8.06982	7.14115	6.86483
201713_s_at	7.65695	7.55264	4.42398	6.69417	6.07644	7.68566	7.95928	9.05852	9.16837	8.72431	6.75731	6.90595
201714_at	9.75624	5.3519	4.30084	6.00686	9.01282	8.66414	5.46606	8.69385	8.45542	9.40255	6.97844	6.86277
201715_s_at	7.73141	7.00223	6.27907	7.41364	6.77597	7.35577	4.50525	8.65511	8.77653	8.62199	6.89714	6.97735
201716_at	9.7774	8.76901	8.50314	9.09388	8.56242	8.95316	6.96822	10.8054	10.7785	9.18924	8.09759	8.55034
201717_at	9.98125	8.1974	7.92705	8.90222	9.66144	9.52021	7.58765	10.6184	10.6248	9.867	8.59561	8.74187
201718_s_at	8.41921	5.56688	4.36414	7.32841	5.09224	8.74713	4.60392	9.44813	9.71413	8.04913	7.40246	7.16922
201719_s_at	8.14726	5.1447	3.16601	7.35532	5.82426	9.43085	6.66566	9.48246	9.67297	8.12327	8.26773	8.47112
201720_s_at	8.63027	11.7569	10.4776	7.74418	5.60596	6.58509	8.54928	9.22714	9.23435	7.19591	7.04701	7.24094
201721_s_at	9.18723	12.3968	11.3054	8.40951	5.21735	6.29432	9.74457	10.8002	10.8801	6.60843	7.66879	8.45159
201722_s_at	9.2543	7.57255	6.76654	7.93018	6.26403	8.93166	8.02319	9.0375	9.34317	8.24198	7.05885	6.86314
201723_s_at	8.90921	8.22613	6.61919	8.66754	7.69175	9.05473	7.6516	8.97982	9.12409	8.79109	7.19896	7.09082
201724_s_at	8.65548	7.17632	6.05237	7.02506	5.45052	8.19746	7.47176	7.89793	8.28038	8.06374	5.92657	6.12254
201725_at	10.3203	8.73755	7.20724	7.92967	9.39901	9.92786	8.47873	10.1174	10.2793	9.98084	8.47315	8.09906
201726_at	10.4756	8.56646	6.96038	8.44807	8.95779	10.2068	8.96407	10.8828	10.8823	10.2401	6.54102	6.80855
201727_s_at	9.67534	7.2197	6.10084	6.92675	6.50793	8.52074	5.69682	8.73855	8.93219	8.69646	6.67148	6.34446
201728_s_at	7.69826	6.36359	6.30544	7.4736	6.45924	7.1091	5.97758	8.33384	8.37929	7.36159	6.09689	6.1747
201729_s_at	9.22402	7.54031	6.35987	7.91197	8.30208	8.63367	6.49121	9.35061	9.2405	8.74007	7.68608	7.77606
201730_s_at	8.87766	8.81499	7.73821	8.26685	9.2283	8.15866	8.38802	9.05724	8.79275	10.0088	7.47943	7.46577
201731_s_at	8.94239	9.12332	7.15475	8.12443	8.0035	8.66615	7.50694	10.2242	10.3574	9.48315	7.73424	7.58934
201732_s_at	7.15341	5.62532	5.25431	6.40101	5.23554	6.76487	4.62615	7.90954	7.88	6.98385	6.78413	6.60799
201733_at	6.21517	4.31207	3.37309	4.61219	3.46622	5.80936	3.38929	7.47026	7.30349	6.26627	5.64264	5.63591
201734_at	9.19641	7.62476	7.11059	8.58335	7.08502	8.84267	7.56011	10.7333	10.5792	8.64463	9.40603	9.36225
201735_s_at	9.24612	6.89755	4.97577	6.6147	6.36401	8.54117	5.36031	9.90277	9.73262	8.87648	7.95523	7.99884
201736_s_at	9.77863	8.18997	7.90646	8.26047	8.15307	8.83344	8.83871	10.1197	10.2923	10.4389	7.57444	7.20836
201737_s_at	8.1394	7.72783	4.82699	7.28342	6.88765	7.20688	6.26378	8.8668	8.587	7.65345	8.79342	8.47583
201738_at	9.38721	9.43652	8.04382	8.9924	8.64011	9.33842	9.57234	12.3062	12.1898	10.2025	9.99373	9.63719
201739_at	7.82719	8.98887	7.72993	8.69081	4.66363	10.1887	8.98657	9.8244	9.66457	8.63891	8.53594	8.92297
201740_at	10.6458	8.4609	6.72889	10.0951	9.41899	10.1032	6.965	11.4522	11.1237	10.0341	9.50875	9.46638
201741_x_at	6.71187	4.14754	6.0326	6.11307	4.26258	5.58462	4.04684	6.90632	7.01816	6.27372	4.23405	4.59888
201742_x_at	11.0733	8.99144	7.18613	8.34158	9.04075	10.2119	5.88743	10.7845	11.0858	11.2327	7.69021	7.18907
201743_at	6.1377	11.1809	9.0917	7.85091	4.64084	5.63533	5.668	9.97729	9.69776	5.72657	6.10125	7.18214
201744_s_at	10.21	3.29897	2.95132	7.37785	2.68407	8.239	4.36155	10.4726	10.8997	4.01136	3.19687	3.47837
201745_at	8.4836	6.06459	4.1601	6.24514	7.64378	8.66919	7.27797	7.43881	7.4918	9.44095	7.39045	6.76337
201746_at	8.69875	6.39404	5.46662	6.29368	7.63223	7.01741	4.63695	6.69386	7.28965	8.15591	3.91804	4.38988
201747_s_at	6.60042	6.7636	4.81936	5.08355	4.45249	5.8997	3.81739	6.36589	6.50514	7.01241	4.95776	5.11504
201748_s_at	8.62324	7.94469	7.93783	7.94035	6.64156	7.81112	8.20531	8.95096	9.16288	8.40172	7.88611	7.99647
201749_at	8.78363	7.15671	7.48132	8.37646	7.41853	8.82707	6.22403	9.79583	10.1926	7.8112	7.75108	7.63909
201750_s_at	7.76888	7.0301	6.57202	6.94835	5.91443	7.7795	5.38469	8.47714	8.4477	7.39283	7.15841	7.37993
201751_at	9.59574	8.24325	6.95638	8.08728	7.73372	8.8115	7.83721	9.3237	9.47823	8.82078	8.30853	8.2735
201752_s_at	9.84576	10.4492	8.45622	8.13771	5.65562	9.16937	6.19482	10.6515	10.6413	8.05392	9.30739	9.04668
201753_s_at	10.0305	9.92565	8.65821	8.12276	6.15062	9.35369	9.17846	10.8714	10.8132	8.28927	9.79624	9.76013
201754_at	11.7311	11.1239	6.07685	11.3273	12.121	11.1972	8.94997	12.7496	12.6419	11.6403	11.0072	11.0254
201755_at	8.2578	6.35336	5.93805	6.66148	6.32321	7.33187	6.2508	7.23152	7.35394	8.72695	5.16056	5.05089
201756_at	9.50072	8.20001	7.24874	8.59868	7.84293	8.60696	6.8448	9.69142	9.8533	9.42253	7.83263	7.59306
201757_at	11.6518	9.8905	6.97729	10.9636	10.9062	11.6325	10.3368	12.3303	12.2241	11.5382	10.7954	10.966
201758_at	10.1803	8.69416	8.23031	9.37888	9.09306	10.0517	9.33089	10.6315	10.4522	10.4139	8.46871	8.83967
201759_at	6.90443	5.88234	6.73271	6.84696	6.24285	6.12139	7.06632	6.76018	6.83556	6.93655	6.18741	6.37636
201760_s_at	9.5164	8.06616	7.13121	9.01738	8.52459	9.78911	6.65944	10.4958	10.2856	9.1825	10.2946	9.89993
201761_at	10.9252	7.57208	6.17806	7.62282	10.6308	10.4477	9.29856	8.49026	8.48992	11.6534	4.36354	5.46312
201762_s_at	10.494	10.4403	8.27755	8.31374	9.35714	10.0247	9.47894	9.3336	9.06938	10.4875	7.46858	7.81221
201763_s_at	8.45782	7.49708	6.81435	7.62051	6.76801	8.90548	5.35458	8.21158	8.38935	8.47697	7.06576	6.9714
201764_at	10.1091	7.81498	7.79658	8.92058	9.65599	8.47277	8.08389	10.5752	10.6894	10.3027	8.45519	8.32656
201765_s_at	9.46656	8.53227	7.28132	8.05923	8.23323	8.89729	7.56462	9.68774	9.85975	8.7709	7.3149	7.38371
201766_at	6.59216	4.66884	6.03275	6.51428	4.71471	5.40372	3.5559	7.85511	8.14044	6.41286	5.82184	5.68334
201767_s_at	8.70717	7.31247	6.19072	7.23149	7.10465	7.6633	6.36751	8.63734	8.48392	8.63137	6.98307	7.225
201768_s_at	9.39901	8.22091	7.84097	8.73452	7.23043	8.73195	6.75962	9.92414	10.0982	9.85812	7.37048	6.90784
201769_at	9.80784	8.66924	6.49441	7.36657	7.87901	8.42546	6.01763	10.2307	10.4103	9.94656	7.29742	7.09817
201770_at	10.333	8.57476	6.67771	8.09437	8.8002	9.65415	6.78106	8.91348	9.01568	10.0795	7.82344	7.98183
201771_at	10.3994	8.39978	7.39112	8.6887	8.4591	9.58288	7.2354	9.98188	10.0497	9.42894	8.16004	8.39836
201772_at	9.89976	7.33789	6.09187	6.86962	8.17231	8.9787	6.67505	8.29893	8.36097	9.25434	7.0898	7.07792
201773_at	9.20485	8.04518	5.89273	7.67798	8.75597	8.89191	8.78596	9.47935	9.69364	9.69907	7.73755	7.5446
201774_s_at	9.29324	5.98081	5.14234	6.3469	6.46337	7.06491	5.71565	7.18592	7.26514	9.29953	5.17313	5.02109
201775_s_at	9.27161	7.16041	7.03429	8.54982	6.37979	7.61968	6.561	9.6374	9.93184	8.20564	6.93195	6.62552
201776_s_at	7.66957	6.92283	5.94742	7.19408	5.2906	7.44034	5.70978	8.79207	9.14144	7.86784	6.41018	6.02539
201777_s_at	8.08184	6.62402	5.91563	7.27788	6.24846	7.4035	6.11985	8.66293	8.81542	8.17294	5.98676	6.15688
201778_s_at	9.99984	9.66598	8.25574	9.74055	7.83515	9.29038	9.181	11.2858	11.442	9.41819	9.28035	9.42694
201779_s_at	9.11912	9.43617	8.9889	8.93847	9.61738	8.75437	7.1445	10.3076	10.3084	9.52114	9.1354	8.90078
201780_s_at	7.44318	8.53401	7.79912	6.79105	7.4475	7.51784	5.70703	8.51954	8.56881	8.19866	7.61927	7.9215
201781_s_at	8.73615	7.78122	6.69986	6.87373	7.51404	7.95165	4.97279	9.09511	9.31292	7.67464	7.31073	7.31629
201782_s_at	9.24742	8.92494	7.75009	8.8944	8.78421	8.78667	7.4855	9.90999	10.1772	8.59495	8.43497	8.76705
201783_s_at	9.86794	8.24166	7.76891	8.91674	7.85121	9.19546	7.16316	10.2434	10.3929	8.43769	7.60412	7.79154
201784_s_at	10.3225	9.53127	6.38617	7.39026	9.55014	9.86422	9.90257	10.505	10.5535	10.0715	8.53795	8.23037
201785_at	8.00681	6.34911	7.09029	9.52461	6.36882	7.18825	6.81335	11.6034	11.4412	7.18086	9.29287	9.60368
201786_s_at	10.1657	10.5123	8.61939	8.5197	9.80713	9.97343	10.2492	10.5799	10.7822	10.3231	9.92364	10.2132
201787_at	11.1237	5.35899	6.3978	8.13199	5.93236	8.31604	6.00298	9.89222	10.6278	9.7341	6.31445	6.72452
201788_at	9.28488	7.77485	6.67225	8.25893	7.90156	8.386	8.58271	9.69342	9.83727	9.04112	8.44542	8.546
201789_at	6.13938	3.63317	4.17233	5.21498	3.45744	4.21647	3.5791	6.39631	6.35244	5.03634	3.75985	3.83623
201790_s_at	9.52109	5.50029	5.10925	7.07018	8.55974	7.79317	5.13556	9.144	9.2979	8.82478	7.20867	7.21702
201791_s_at	9.06076	5.5495	5.25716	6.02706	9.06074	7.10973	6.11273	7.89836	7.97575	9.08522	6.92092	7.26791
201792_at	6.35865	6.0814	5.67127	7.60455	5.65413	6.83852	7.24401	9.11888	10.2305	6.74856	6.3558	6.96365
201793_x_at	7.75502	5.0966	6.04016	6.9351	5.5047	6.65432	5.55833	8.4342	8.46468	6.88304	6.68239	6.49958
201794_s_at	8.98514	6.57657	6.85408	7.12028	7.20036	7.08707	5.92779	9.71458	9.9587	8.99408	7.68416	7.95831
201795_at	10.2751	9.61363	8.42918	6.47495	7.22083	8.07779	11.1338	8.11638	8.32198	10.2526	6.20387	6.60397
201796_s_at	8.97673	6.90799	6.83168	8.54255	6.35233	7.59845	6.2421	9.26359	9.48211	8.64226	7.59065	7.62182
201797_s_at	8.51989	5.95427	5.51516	5.77569	5.97762	7.78897	4.87181	6.53093	6.68471	8.66992	5.36703	5.6257
201798_s_at	10.0261	7.38267	5.26287	6.87871	8.43945	10.992	4.76968	9.47411	9.45291	10.6025	5.40987	5.60645
201799_s_at	9.18537	7.00911	6.76792	8.5089	6.82603	8.30068	7.06037	9.57752	9.73483	9.04786	7.45719	7.39393
201800_s_at	9.80329	7.85868	7.34672	9.0714	7.47387	8.5077	7.18916	9.97345	10.1689	9.09621	8.05259	8.10819
201801_s_at	9.02016	4.98844	5.22071	7.99704	5.7046	6.81649	4.57154	10.3227	10.529	9.7283	5.77681	5.67374
201802_at	9.03426	6.24501	7.28108	8.78021	6.48321	8.01146	7.42079	9.67734	9.74237	9.50632	7.26865	7.24802
201803_at	10.2119	9.12817	7.16964	9.19123	8.28225	9.59318	10.0243	10.3215	10.3873	10.0648	9.03602	8.884
201804_x_at	10.2542	9.18802	7.53974	8.55179	9.44077	10.3776	8.05316	10.6307	10.6586	9.46611	10.23	10.257
201805_at	10.297	8.23927	8.05506	9.1181	9.12548	9.30823	6.80299	11.0751	11.0458	9.04093	8.41988	8.30526
201806_s_at	8.02681	6.20165	6.49599	7.19081	5.85562	6.49973	5.28911	8.03767	7.96067	7.29414	6.9972	7.08175
201807_at	10.2315	9.01877	7.07405	8.31062	9.11088	9.61862	9.81336	10.488	10.5459	9.95713	9.05239	8.93443
201808_s_at	7.05924	5.08771	5.52313	6.91568	4.49257	6.92129	5.5651	9.62167	10.3306	6.91871	5.80713	5.66958
201809_s_at	8.4198	7.02049	6.92573	8.14955	5.83866	8.41633	6.76277	10.8068	11.3762	8.15151	7.38805	7.59173
201810_s_at	8.14822	8.36411	7.14748	7.02178	8.18503	7.47116	7.26962	7.98817	7.93883	10.4405	7.97857	7.99203
201811_x_at	8.82288	8.8457	7.27076	8.21169	8.23007	8.08553	9.69816	8.98784	9.39032	10.4608	9.03302	9.01938
201812_s_at	11.7146	11.987	7.82472	11.6566	10.9597	11.2293	10.6142	12.4348	12.4085	11.5453	10.7456	11.1753
201813_s_at	9.38887	7.11927	6.9899	7.55828	7.16671	7.50313	7.11649	9.06149	8.96883	9.21562	8.33029	7.81662
201814_at	9.0542	8.09432	6.682	7.70623	7.73343	7.91902	8.11827	9.60401	9.60522	8.99779	8.46397	8.80432
201815_s_at	8.87797	6.46888	6.35145	7.59768	6.35771	7.34573	6.17312	9.08552	9.06695	8.42528	7.16623	6.3702
201816_s_at	8.83431	7.73831	4.85743	9.88147	5.94259	8.53734	5.86094	11.4346	11.3353	8.39615	7.74507	7.09755
201817_at	8.63293	6.44649	6.41574	7.67505	6.81294	8.10974	6.77809	9.12797	9.02563	8.82101	6.79349	6.66031
201818_at	8.37886	8.08044	7.4167	6.91459	8.18183	8.46078	6.65533	7.87511	8.00689	9.50612	7.31356	7.38514
201819_at	9.00049	5.37937	5.70104	7.0391	6.90091	6.59942	5.27888	8.21942	8.34738	6.70166	7.06055	7.37196
201820_at	8.26811	4.8745	5.91106	6.49791	4.48685	6.82147	5.47309	7.50033	7.61633	6.48175	5.54707	5.69073
201821_s_at	10.0252	6.93091	3.52834	6.40407	8.25861	9.00756	4.83851	8.81817	8.74292	10.7086	6.71758	5.49771
201822_at	5.88163	4.26378	4.77574	6.00404	4.10859	5.22251	4.46332	6.27981	6.27831	6.01174	5.12137	4.83628
201823_s_at	8.85039	6.42092	4.95472	5.88927	6.38488	8.63674	5.06135	8.7582	8.91254	8.52867	6.43	5.59893
201824_at	7.59775	5.65282	4.65118	6.19194	5.19604	7.69231	5.87941	9.47644	9.45519	6.81779	7.31229	7.00289
201825_s_at	10.0082	6.11914	6.24145	8.05597	6.8763	8.60401	7.98845	9.37364	9.28399	6.16703	7.85458	7.83689
201826_s_at	8.99191	5.40581	6.07976	7.40026	6.07158	7.57707	7.95979	9.24047	9.21316	5.90408	7.70068	7.78547
201827_at	9.0184	7.56173	6.43584	7.26538	8.65245	7.63283	7.4533	8.228	8.41783	8.8774	6.26689	6.21625
201828_x_at	11.1241	8.31617	8.41122	10.4412	10.1007	11.6608	6.95046	12.5678	12.4577	9.39709	10.9243	11.1237
201829_at	6.95812	4.61378	3.96454	6.36069	7.95993	6.92024	7.91984	7.1549	7.34387	9.68584	6.54084	6.3161
201830_s_at	8.50011	4.6972	3.73144	7.65853	8.7311	7.5174	6.03887	8.57247	8.77244	10.471	7.04415	6.15713
201831_s_at	9.15987	7.23013	5.69827	8.65803	6.33055	8.29115	4.17279	9.86163	9.93542	8.93023	6.28129	6.1523
201832_s_at	10.1693	8.80566	6.59884	10.0768	7.50371	9.79889	8.51239	10.934	11.0174	10.0765	8.20179	8.17758
201833_at	9.18967	7.10122	4.22591	6.02582	7.98449	8.4453	8.42977	8.68661	8.80001	9.12925	7.23565	6.70371
201834_at	7.82242	6.48072	5.78478	6.30785	6.08005	7.27684	7.53452	7.12703	7.32898	7.6672	5.9959	6.30907
201835_s_at	7.8334	6.96181	6.31568	7.41185	5.62021	7.47892	4.72099	8.02767	8.27477	7.68004	6.31783	6.01862
201836_s_at	6.07351	4.78928	4.20925	6.18591	4.7074	5.85459	5.90381	7.68861	7.74662	6.42552	6.57924	6.62178
201837_s_at	8.58314	7.35291	5.64618	7.42151	7.67207	7.66188	7.92737	8.92166	8.97572	8.98811	7.6176	7.32646
201838_s_at	6.9569	4.70851	5.2749	6.45518	4.6854	5.83118	5.29328	7.75594	7.83743	6.46198	6.26569	6.28037
201839_s_at	5.55154	3.55982	3.64506	5.22232	10.1202	4.40066	4.50087	5.17005	5.18636	10.396	4.10408	4.13785
201840_at	10.1187	9.46831	7.25113	8.84171	9.92368	10.5545	8.50035	10.2748	10.2182	10.3283	9.77598	9.22784
201841_s_at	11.8366	7.86822	6.04509	11.9732	13.1515	12.0099	5.34543	12.6585	12.5602	6.35249	8.16131	9.55987
201842_s_at	10.6329	3.48625	3.36829	8.06929	8.10724	10.3593	5.50565	11.3496	12.0956	4.41605	7.70093	8.03886
201843_s_at	7.58036	3.55515	3.15935	5.15643	4.82323	7.40751	3.73039	8.7514	9.67289	3.97381	5.52008	5.57208
201844_s_at	9.40498	8.30657	8.33266	7.43329	7.36704	9.381	8.06366	8.87489	8.94816	8.72786	8.33683	7.7486
201845_s_at	8.28983	7.59086	6.88744	5.72722	6.86589	7.96021	7.79498	7.99795	8.44564	7.9605	7.10117	7.39213
201846_s_at	9.14944	8.55435	8.24852	7.63336	8.13164	8.61496	6.994	8.43751	8.49389	9.21247	8.26857	8.14133
201847_at	10.1602	9.87233	8.00424	7.9909	8.02049	8.73647	8.27788	9.83197	9.96474	9.37304	8.70612	8.68921
201848_s_at	9.61422	6.51154	5.17564	8.1059	8.01091	9.49553	4.68267	10.0248	10.0599	9.17082	8.46904	7.90707
201849_at	10.3732	6.39371	3.74799	9.12254	8.58963	10.327	7.09856	11.2521	11.2631	9.57255	9.80864	9.8792
201850_at	9.39977	8.98249	7.62349	7.01263	5.68187	8.15308	5.77161	7.13975	7.17864	7.1644	5.56918	6.27427
201851_at	9.38908	7.37987	7.86287	8.10761	7.80387	9.5083	6.54365	9.33266	9.49724	8.85071	7.63134	7.95232
201852_x_at	12.2805	3.97857	5.19517	11.8574	4.18475	12.1532	5.66056	11.4907	12.3333	7.65419	5.12275	5.04028
201853_s_at	9.91676	9.33421	7.58743	7.87255	8.92607	9.48593	8.31741	8.35755	8.63982	8.61931	7.65388	8.03499
201854_s_at	8.47649	7.12149	6.16337	7.9631	8.27963	8.17165	7.45727	8.80795	8.90496	10.4296	7.67561	7.76603
201855_s_at	7.67264	6.97539	4.25708	5.97806	7.5859	6.72931	5.59376	8.30451	8.24136	7.79547	6.91135	7.08962
201856_s_at	8.45436	6.73983	4.66747	6.55496	5.82676	7.96858	4.67413	8.85302	8.89141	8.75523	7.2876	6.92129
201857_at	9.77266	8.71299	6.84033	8.55533	7.94768	9.32185	9.30776	10.3917	10.3939	9.80121	9.24018	9.12654
201858_s_at	10.3083	12.295	11.67	7.78163	4.26458	8.60777	6.81821	10.1426	10.0756	5.29325	7.08697	7.20341
201859_at	10.1819	11.305	10.8701	7.74158	3.05152	8.32314	9.25497	10.2484	10.2524	4.62944	6.62486	7.00866
201860_s_at	7.66397	3.74486	3.59631	5.84834	3.12993	10.2938	3.62114	8.44314	8.92176	4.52956	5.26677	5.33576
201861_s_at	7.6994	9.73873	7.17557	7.40825	6.83024	8.58619	9.93536	8.01219	7.6969	9.44526	5.50417	5.46328
201862_s_at	9.00824	8.68054	8.78662	6.84949	6.48867	8.90877	7.63894	8.73391	8.62387	9.92746	4.17269	5.00329
201863_at	9.42078	8.5373	8.02803	8.67665	8.45852	9.33192	6.95406	9.73758	9.76658	9.92001	8.51935	8.47074
201864_at	10.1514	7.70386	8.41118	8.96825	7.90461	10.0416	8.21431	10.7891	11.0418	9.02526	10.8329	11.2567
201865_x_at	9.80154	8.97685	8.52752	9.56676	8.23522	10.4518	9.9506	10.1704	10.3658	7.19331	8.50478	8.81225
201866_s_at	8.84592	7.78165	6.91769	8.24861	6.30116	8.39413	6.19387	8.89664	9.1697	7.07593	6.97647	7.01123
201867_s_at	6.23727	6.41961	6.24568	5.99043	8.44959	6.34903	4.89785	6.91694	6.93317	7.48068	4.97908	5.98442
201868_s_at	5.77702	4.84007	4.41579	5.54877	7.19941	5.08541	3.45339	6.61195	6.67114	6.50802	4.02029	4.5766
201869_s_at	7.97609	7.16339	7.01074	6.83599	7.05639	7.55529	5.50095	8.22766	8.46886	7.73612	6.39492	6.78023
201870_at	10.0033	6.8937	7.43763	8.40015	7.69672	9.74478	7.46687	9.27197	9.44062	9.96445	7.92875	8.44927
201871_s_at	9.74552	9.22115	7.25289	8.17723	8.54847	8.81798	9.24212	9.64959	9.72904	9.2998	7.86203	8.24421
201872_s_at	10.0633	7.65565	5.1944	7.52283	7.94287	8.99142	7.90343	8.3632	8.484	9.868	6.36237	6.24372
201873_s_at	8.88789	6.65959	4.82038	5.98006	6.15716	8.50386	7.30942	7.88147	7.99852	8.88463	6.04765	5.78409
201874_at	10.4874	5.9061	7.90522	8.8538	7.523	9.68731	7.2022	9.69464	10.0347	10.9288	7.48254	7.4533
201875_s_at	9.69979	5.6301	6.78145	7.62053	6.68483	8.73768	6.46467	8.76322	8.82949	10.4185	6.51029	6.4803
201876_at	9.48697	5.26023	3.62261	7.116	7.94088	9.3688	6.89845	9.91512	10.015	9.23286	9.67923	9.67518
201877_s_at	8.96427	9.11332	6.98728	7.53812	7.02355	7.77473	9.01152	10.0198	9.75176	8.4992	8.09339	7.56807
201878_at	7.6052	5.52061	5.04652	6.29802	5.99179	6.59722	4.61842	8.66883	8.54442	6.50849	6.3257	6.1672
201879_at	8.77619	6.74686	6.58817	7.57341	6.68018	7.68412	5.54162	9.06762	9.15576	7.70587	6.81943	6.55153
201880_at	8.54752	8.22517	5.84184	6.86898	6.92632	7.75742	4.64919	9.06994	8.98468	7.83729	7.02678	7.13415
201881_s_at	8.1118	6.61366	6.02708	6.83946	7.25139	7.39076	6.4615	8.81838	8.96144	8.17941	6.76656	6.26016
201882_x_at	6.58003	6.14756	5.28008	6.13971	5.50214	6.65423	5.2355	7.05386	7.08529	6.33669	5.89062	5.19526
201883_s_at	8.2977	7.17425	7.08075	7.89668	7.22581	7.24771	5.6724	9.38682	9.4587	7.78811	5.99984	6.42455
201884_at	5.78275	4.4796	6.25868	6.55159	4.77363	6.08167	6.14872	6.86011	6.95145	6.4655	5.90129	6.07622
201885_s_at	11.0094	8.99115	8.47713	10.1648	8.2386	11.1454	9.0367	12.3838	12.3557	9.84681	9.59767	9.88601
201886_at	8.72119	6.82521	7.47892	8.66187	7.47141	7.69563	7.87997	9.57001	9.54537	8.30614	7.61093	7.62883
201887_at	8.43114	7.3147	7.60927	7.46792	6.60044	8.71764	5.74322	8.99561	9.06842	7.96773	6.42791	6.98201
201888_s_at	6.71417	5.62174	4.83018	5.33423	4.57037	6.49184	3.7936	6.61207	6.48953	6.2341	3.60409	4.01345
201889_at	8.66184	6.79556	3.59213	6.6525	5.81757	8.43222	6.5859	9.91336	10.179	8.97144	8.64276	8.56821
201890_at	9.92279	4.41842	3.73712	4.87025	9.80997	9.79047	9.66997	5.76911	5.78489	10.9616	3.43529	3.66309
201891_s_at	12.3487	12.8772	12.0221	12.2077	10.7998	12.1334	11.9394	13.3284	13.4326	12.0717	11.1273	11.1875
201892_s_at	11.8362	9.1595	6.4254	9.44758	10.4701	10.4798	10.0581	10.3044	10.3613	11.6178	8.44934	8.66903
201893_x_at	11.9532	4.90653	6.96285	11.9005	4.83431	12.614	6.58513	13.3078	13.4418	7.12105	8.82333	8.5633
201894_s_at	9.96211	9.27515	6.56443	6.47658	8.16766	9.60198	7.29356	9.53942	9.70437	9.54874	6.39313	6.76788
201895_at	9.11615	8.11037	7.42145	8.54794	7.23475	7.82685	5.36167	10.1419	10.2444	8.43906	6.20744	6.70862
201896_s_at	8.5115	4.59954	5.84545	6.15189	8.55139	8.01144	7.16472	7.10194	7.28811	8.00595	7.77053	8.01758
201897_s_at	10.4335	6.99484	6.1692	7.7488	10.4895	9.85394	8.49557	8.99902	9.2282	10.8617	6.61323	6.59809
201898_s_at	9.38649	7.80792	6.771	8.23437	7.87334	9.37991	6.96804	9.96861	9.9921	9.97471	7.01976	6.63482
201899_s_at	9.41504	7.83362	6.51921	8.00391	7.8939	9.29399	8.63585	9.94875	9.91335	9.48553	7.90379	7.77978
201900_s_at	10.3862	8.68888	7.28534	8.49734	8.97855	9.41099	8.81897	10.3305	10.4429	9.7745	8.07592	8.01435
201901_s_at	9.68548	9.15122	8.17608	8.27792	9.31085	8.79926	8.63909	9.83634	9.9877	10.4089	8.25066	8.1904
201902_s_at	7.5451	5.79715	5.84959	6.89258	5.09687	6.31151	4.6777	7.69037	7.74512	6.53317	5.6274	5.52892
201903_at	11.0638	9.10846	7.66907	10.7077	9.21019	10.3712	8.67078	12.5131	12.3121	11.0858	9.61557	9.49475
201904_s_at	8.38765	6.79779	6.16322	7.4722	6.68766	8.12492	6.37269	9.48585	9.60756	9.26731	6.99167	7.31106
201905_s_at	7.94334	5.24305	5.75101	6.22009	5.28192	7.07049	5.02692	8.14217	8.21917	8.28478	5.70216	5.40084
201906_s_at	9.44881	6.03531	5.55558	7.40345	6.32957	7.46735	6.00032	9.91227	10.1137	9.53794	7.31769	7.40338
201907_x_at	7.01622	5.80554	5.52111	6.73659	5.86608	6.3192	4.70729	7.94176	8.05034	7.72072	6.58827	6.60975
201908_at	9.45567	5.86131	5.9019	8.13834	7.2535	8.07658	5.4308	10.5488	10.7659	9.19301	7.18177	6.68759
201909_at	7.52224	6.95007	9.09033	10.1863	5.55154	6.54333	9.91012	9.47739	10.3917	9.1837	8.21901	8.06606
201910_at	8.51409	4.90883	6.69916	8.01701	6.59727	9.83298	6.3099	9.02614	9.35125	7.78163	8.29195	8.5024
201911_s_at	8.04566	4.33648	4.57124	6.68538	6.40238	9.44838	4.55016	7.88449	8.35271	6.84582	7.13298	7.05902
201912_s_at	9.84015	7.31078	8.6451	7.75552	8.26529	8.93583	6.82239	9.67054	9.79328	9.54375	6.74388	6.63834
201913_s_at	9.78671	8.01272	7.23927	7.47197	7.1871	8.17569	8.25878	9.30625	9.16791	9.25087	7.65331	8.11867
201914_s_at	8.41939	7.19063	5.66449	5.85389	6.35906	7.78497	5.02426	8.85725	8.74814	8.60449	6.66146	6.00908
201915_at	6.81217	4.87173	4.57608	5.75076	3.85919	6.06164	4.80098	7.09577	7.04284	6.67343	6.06348	5.48726
201916_s_at	9.62707	7.55642	5.37142	7.34831	7.43874	9.13093	8.82069	9.57814	9.86783	9.76635	7.65217	7.54605
201917_s_at	9.25044	7.70174	5.76892	7.57304	7.99473	7.97207	7.53285	9.5027	9.1543	9.63689	7.22759	7.08784
201918_at	8.91806	7.24823	6.72971	8.13199	8.32089	7.61961	6.96625	9.64021	9.93251	9.40208	7.5895	7.47469
201919_at	10.1661	8.23308	7.27734	9.37543	8.40423	9.38964	9.19564	11.3162	11.4719	9.81461	9.06875	8.92377
201920_at	10.7708	8.85857	7.39684	6.4233	8.45328	11.2449	7.77097	8.3436	8.7729	9.8995	8.21881	7.98398
201921_at	9.67273	8.52184	7.76972	7.38809	8.33702	9.30705	9.47286	9.90136	9.92904	10.021	8.33599	8.20188
201922_at	11.1764	11.1427	7.1596	9.46929	10.4646	10.5149	11.5055	10.5959	10.6935	11.3572	8.74877	8.70065
201923_at	11.2602	7.64079	5.92794	8.12227	10.6135	10.8971	8.55116	10.3377	10.793	10.443	6.45893	6.54628
201924_at	8.10726	8.30656	7.73665	8.83852	7.47839	7.99265	8.94988	10.6429	10.6637	8.999	7.27064	7.38853
201925_s_at	7.99371	7.41035	7.56523	6.45816	5.03729	7.10967	7.2477	8.34873	8.22805	10.2662	5.1877	4.73529
201926_s_at	8.62506	8.70974	8.65781	7.28323	7.91131	7.82032	6.31223	9.29993	9.24418	11.317	5.48204	5.74603
201927_s_at	6.76864	4.45184	4.13988	4.96261	6.56394	5.80442	4.44567	7.90557	7.81307	7.1439	6.80452	6.35611
201928_at	8.17815	5.16567	4.55297	6.15828	7.91753	6.42936	5.40168	8.85926	8.9483	8.1594	8.22373	8.29115
201929_s_at	8.01286	4.43045	4.73955	6.72088	6.46665	6.28498	3.94192	9.52652	9.65338	7.46226	8.65988	8.06524
201930_at	10.6882	7.43685	5.84211	7.69768	9.20155	9.39551	9.9213	8.51445	8.86105	10.418	7.10321	7.13099
201931_at	10.1911	8.27807	5.49941	9.05488	10.1491	9.53914	8.2128	10.7512	10.5778	10.1045	7.04687	7.10299
201932_at	9.37469	6.55782	6.45925	8.30836	7.05995	8.80065	5.69773	9.10766	9.28853	8.56837	7.80729	7.86168
201933_at	8.89044	7.94868	7.74181	8.50677	8.27616	8.89559	8.03989	9.14231	9.24242	9.4862	7.72538	7.88453
201934_at	9.97902	9.85872	8.02779	8.97944	8.61358	9.46096	9.82774	10.5995	10.6625	9.46857	9.37455	9.45206
201935_s_at	8.33908	6.30744	5.48028	7.07734	6.43538	7.70258	5.24562	8.07635	8.34266	7.26219	7.60404	7.37062
201936_s_at	7.31307	6.12655	4.42593	5.77949	6.43887	7.15894	6.08474	8.23019	8.28386	6.24187	8.15956	8.26628
201937_s_at	9.00344	7.40231	6.05512	7.7781	8.08367	8.15936	5.5058	9.33961	9.25614	9.07821	6.46226	6.59149
201938_at	10.9505	8.41799	6.31454	9.54283	9.87906	11.3299	10.006	11.0856	11.0509	9.56577	9.44942	9.54642
201939_at	7.80677	3.62516	3.52223	5.64023	8.16038	8.34208	4.98491	9.04631	9.00455	7.38646	8.22267	8.03889
201940_at	8.91832	5.90637	7.46196	6.92304	4.50789	8.66598	5.4667	8.5883	8.77918	7.13861	7.10012	6.61281
201941_at	8.9575	6.83069	7.62267	7.48051	5.41292	9.21574	6.63866	9.29112	9.66009	7.66112	7.43241	7.5797
201942_s_at	7.24006	5.40322	5.48373	5.56173	3.87011	7.26318	4.25144	6.83712	6.86156	6.92734	4.90591	4.84374
201943_s_at	8.29303	5.94023	6.58203	6.32199	4.37034	8.04948	4.7106	7.93847	8.14586	6.74952	5.35082	5.11468
201944_at	9.75845	9.44922	7.99647	7.46294	9.01724	10.2287	7.26764	10.6743	10.5296	10.0628	7.47496	7.65285
201945_at	8.91923	7.27225	8.15536	7.94273	6.58061	8.17493	6.31562	9.08704	9.06303	8.69583	7.29252	7.20139
201946_s_at	10.9077	7.99639	5.08348	7.98391	10.5368	10.6271	6.21731	9.35062	9.5006	11.0719	7.60335	6.45788
201947_s_at	11.1688	9.06435	6.3079	9.26568	10.9677	10.7787	10.8225	10.3165	10.3491	11.6448	8.86601	8.88807
201948_at	8.31809	6.74625	3.75847	5.35919	6.17206	7.85381	7.76805	6.81325	6.83263	8.42923	5.19134	4.48136
201949_x_at	9.84241	9.40597	8.31551	9.01551	8.22067	9.71153	7.56349	9.8188	9.90813	9.47481	7.95371	8.16916
201950_x_at	10.6929	10.5193	8.82238	9.56148	8.82936	10.7711	6.6574	10.8258	10.9267	10.0571	8.61306	8.58287
201951_at	8.49042	4.62711	4.42214	4.80604	6.22632	9.24211	5.06959	5.8497	5.97144	4.23493	7.11249	6.43422
201952_at	10.8666	7.60399	6.68573	6.4664	8.69441	11.2603	8.21326	8.87857	9.20212	5.16412	9.71629	9.68305
201953_at	9.6504	9.25982	6.8614	7.37113	8.74207	9.31908	7.75068	9.85054	9.86666	8.20164	7.16067	7.33266
201954_at	9.71487	10.838	9.78172	7.4893	9.57898	10.637	8.03792	8.8062	8.90314	10.4532	6.03959	6.36153
201955_at	10.0312	8.6484	5.7632	6.63618	8.43968	9.62124	8.35646	8.47582	8.69093	10.758	7.99002	7.7788
201956_s_at	10.6323	8.78496	6.55705	9.18599	8.0356	8.74775	8.64584	10.7006	10.5233	9.51118	8.40977	8.34908
201957_at	7.23446	5.8256	6.44311	9.30343	5.53427	6.27045	5.55539	12.7036	12.7749	8.49571	7.91259	8.04815
201958_s_at	7.03114	4.38922	5.62025	6.56186	4.05634	5.93137	4.26062	8.82457	8.98019	6.25043	5.13738	5.11444
201959_s_at	9.13853	9.00329	7.69072	8.25999	6.28907	7.81397	7.65303	9.95326	9.98202	8.12305	9.45482	9.21021
201960_s_at	8.97739	9.69465	6.99732	7.10991	6.78623	7.50476	8.69715	9.5513	9.69789	8.17479	9.99905	10.0321
201961_s_at	8.22017	5.76457	5.78054	6.68104	6.31554	7.40917	4.16051	8.48326	8.54448	7.75194	6.90504	6.49737
201962_s_at	7.82782	6.50656	5.7957	7.29814	5.1226	7.04721	6.33001	9.23009	9.15745	7.86233	8.17276	8.12384
201963_at	8.73941	7.27515	9.67309	9.46428	6.40503	7.41666	6.16473	10.5356	10.297	7.14812	6.55423	6.90448
201964_at	8.08997	8.26851	7.37675	7.95618	6.68955	7.69501	8.1022	9.60645	9.94142	7.76864	7.42326	7.39829
201965_s_at	6.88382	8.02679	6.43865	7.0891	6.43215	7.35172	6.16732	8.19667	8.53006	7.79478	6.2167	6.52337
201966_at	11.2665	9.2719	7.72435	10.2404	9.44127	10.0066	7.00657	11.8481	11.6578	9.42231	9.14152	9.14685
201967_at	7.99499	8.32714	5.79331	6.99785	6.03954	7.6042	7.59627	9.035	9.03977	7.434	7.58722	7.45324
201968_s_at	10.3187	8.08548	7.41291	11.509	7.16741	10.1019	9.34706	12.3052	11.9548	10.5369	8.41428	8.67042
201969_at	8.32885	6.49763	5.78216	7.12085	5.918	6.57578	8.24474	8.28209	8.25144	8.25842	6.6716	6.49083
201970_s_at	9.89659	8.19464	5.8754	6.91491	8.2025	8.97147	8.35496	8.78902	9.21383	10.7529	7.54884	7.34931
201971_s_at	9.28342	7.54349	6.13667	5.4706	5.73782	7.63775	3.40318	6.42361	6.30554	8.49276	7.05412	6.93308
201972_at	11.1139	9.64374	8.64528	7.97858	8.8453	9.58982	8.68199	10.2248	10.1744	10.5038	10.6413	10.408
201973_s_at	9.93686	10.0978	7.16292	8.61442	10.1569	9.88362	9.80908	10.3966	10.542	10.629	9.01832	8.99744
201974_s_at	8.17829	5.31657	6.77766	7.27032	5.07731	6.54067	5.57059	8.14226	8.35278	6.77524	6.28936	5.98074
201975_at	6.74541	6.102	5.05762	7.90122	3.9482	7.03583	5.05899	9.31745	9.28646	8.93991	7.24277	6.83844
201976_s_at	8.02032	4.03726	4.88964	6.52025	7.20906	10.5937	5.63629	7.37753	7.55844	9.64214	8.44331	8.79911
201977_s_at	7.9036	5.51377	5.87781	6.9644	6.0185	6.5416	5.85445	8.91638	8.92312	7.07326	6.01873	5.77297
201978_s_at	9.17449	7.02598	7.05473	8.17747	6.93862	7.80621	6.57085	9.58853	9.70115	8.70829	7.46138	7.27
201979_s_at	8.86378	6.51464	6.22868	7.25431	5.98272	7.74282	4.86847	8.90657	8.87275	8.05955	6.85544	6.80822
201980_s_at	9.18291	8.41682	6.09705	6.32715	7.71579	8.4808	6.95099	8.60452	8.45992	8.99036	6.33589	6.16708
201981_at	5.53685	3.78614	3.96513	5.09764	3.11382	7.78163	4.04287	6.33213	6.39286	4.56773	3.86452	3.9431
201982_s_at	7.57587	5.21635	7.00418	7.41748	4.65299	7.57335	4.95664	7.46512	7.53847	7.26811	5.69775	5.79235
201983_s_at	8.68524	3.99019	4.27729	7.72527	4.28687	9.94212	4.1552	7.6617	7.53003	9.48628	6.79105	6.8164
201984_s_at	8.84763	4.83648	5.05489	6.73278	5.87575	8.45015	4.58484	8.49966	8.65195	8.18664	5.84928	6.19146
201985_at	8.81409	7.05559	6.04499	6.64948	7.63786	8.17404	6.7503	8.82024	8.67156	7.43486	6.71072	6.89873
201986_at	9.00628	7.52593	6.88143	7.98521	8.2741	7.90908	7.26144	9.377	9.26696	8.83096	7.86896	7.77151
201987_at	8.3253	8.75775	6.30574	8.04703	9.28669	7.47276	8.37562	9.83849	9.78341	8.71988	7.80944	8.12405
201988_s_at	8.48095	7.4725	6.03573	7.07636	5.47674	7.60433	5.17534	9.04031	9.21622	7.92573	7.36314	6.69504
201989_s_at	9.62001	8.64978	7.45517	7.6485	7.49983	8.31725	8.19134	10.0245	10.2325	8.93484	9.09657	9.1258
201990_s_at	7.53265	7.99873	5.01603	5.50256	5.31847	6.10755	5.93328	8.05484	8.28742	7.89651	6.43633	6.45301
201991_s_at	9.44419	9.0089	7.25916	8.98999	9.15955	10.2568	9.6806	10.8711	10.4087	9.79612	8.91343	8.77971
201992_s_at	8.42137	6.5843	4.98965	7.18145	6.48905	8.18485	6.05332	9.60469	9.62512	7.06896	6.72896	5.97011
201993_x_at	10.1281	10.4407	6.54958	8.33371	8.30383	10.488	11.1608	10.1376	10.1651	10.4458	9.11764	8.72137
201994_at	11.5665	9.22712	7.30497	10.4324	11.4431	11.7321	10.1091	11.6542	11.7478	12.0607	10.8937	10.8705
201995_at	8.66761	5.87069	4.74764	6.43177	6.99106	10.3709	4.71148	8.21743	8.70935	7.72505	6.43988	6.31131
201996_s_at	7.54091	5.26082	5.87173	6.7803	6.8703	6.102	8.31133	7.17355	6.89498	8.14837	5.8106	6.11182
201997_s_at	9.32799	8.11012	6.89219	8.11261	7.16355	8.26199	8.00987	9.44236	9.66004	9.18921	8.1004	8.5
201998_at	9.5688	9.63232	8.1212	7.83893	5.65436	6.91341	8.00142	10.4237	10.5	9.25002	7.92374	7.91596
201999_s_at	10.7345	9.53977	9.08866	9.54722	10.1564	10.8348	8.36242	10.7826	10.6996	10.5828	7.4761	7.76693
202000_at	8.22371	7.77556	7.20985	8.23812	7.4906	8.19187	8.22159	10.694	10.6484	8.00269	7.64517	7.64284
202001_s_at	9.87824	9.01817	6.06354	9.38198	9.32892	9.93439	10.4444	11.5838	11.3457	10.4048	8.65942	8.6088
202002_at	8.04816	6.30141	6.23677	6.9316	6.13417	6.55162	5.4781	8.11034	8.02539	7.37259	7.2739	7.17235
202003_s_at	10.1827	8.32836	7.41132	9.54527	9.17983	9.36471	8.25702	10.9544	10.6015	9.58044	7.63059	7.78287
202004_x_at	10.5502	8.0389	7.14181	8.84978	9.19041	9.99651	6.61171	11.036	11.0417	10.1535	7.86807	8.22344
202005_at	8.318	6.13958	6.75982	8.55972	8.14312	7.58009	5.98542	8.87739	8.86997	7.94266	7.30595	6.96662
202006_at	8.97041	8.6989	6.65399	6.99027	7.05053	8.18499	5.73219	9.10496	9.39822	8.59884	6.83631	6.19571
202007_at	5.96742	4.18049	3.43399	6.39779	2.75477	8.26399	3.64556	8.76861	8.62388	8.38901	4.36706	4.23754
202008_s_at	7.84236	4.62255	5.51055	7.84295	4.14794	8.12392	3.87461	9.39291	9.52461	8.01136	6.00373	5.81186
202009_at	8.32157	8.24643	7.30163	8.35946	6.59557	8.22196	6.7253	8.80185	8.38444	7.71219	7.21755	7.33762
202010_s_at	8.67412	7.30647	6.76506	7.26525	7.11366	8.69628	7.50499	8.4684	8.65462	9.49483	6.9151	6.85381
202011_at	9.75035	3.55526	3.90032	8.56689	8.74429	9.22693	4.9417	11.2742	11.4508	9.8582	9.30044	9.5524
202012_s_at	9.01887	6.80674	6.29647	7.60962	6.60866	9.41301	6.01412	9.138	9.29007	8.11503	6.88207	7.15386
202013_s_at	8.39897	6.39157	5.80708	7.10218	5.86677	8.58445	5.70242	8.17666	8.30295	7.88686	6.42023	6.2391
202014_at	8.28034	6.79581	6.58004	7.13148	4.88115	8.95057	5.3225	9.22854	9.46447	7.19863	5.99762	6.0259
202015_x_at	4.53553	3.10813	2.95212	4.29662	3.01091	3.5326	2.83988	4.89928	4.84334	3.90112	2.96881	3.22988
202016_at	5.48766	5.25609	3.96776	9.28193	9.70253	10.6708	7.0998	8.8587	9.54698	4.94046	7.97612	8.02095
202017_at	10.588	5.84712	6.04973	7.9571	6.4703	7.16342	5.20878	10.927	10.8287	7.68233	8.42323	8.60148
202018_s_at	6.45198	7.62243	8.55005	6.2657	5.70325	6.19608	5.92985	6.48172	6.65376	5.23252	4.69761	4.71419
202019_s_at	8.68444	6.09233	7.21906	7.96977	6.39233	7.81533	6.46123	8.96757	9.04703	8.25975	7.61163	7.35668
202020_s_at	9.57715	7.83685	5.64126	7.8666	7.22172	8.74866	8.84167	9.43872	9.49863	8.86758	10.1025	10.1125
202021_x_at	11.9765	12.1266	10.1635	12.0779	10.5894	12.4362	11.4899	12.8158	12.7588	12.1898	11.5728	11.8366
202022_at	9.28244	7.23559	6.67905	7.67333	6.57093	8.05665	5.79753	11.4168	11.0377	7.09409	10.887	11.1007
202023_at	7.64482	4.83594	6.11618	7.56769	8.35308	6.22204	5.51117	9.01862	9.35436	10.0244	6.1966	6.98149
202024_at	9.04203	8.33837	7.15007	7.57307	8.40884	8.61246	5.50973	9.36749	9.29611	8.75774	7.84662	7.66968
202025_x_at	8.78187	8.75007	7.79635	8.3771	7.62586	8.15084	6.92774	9.52061	9.56903	9.08075	8.13904	7.98524
202026_at	8.99774	8.14057	6.3209	8.94872	7.90309	8.15544	7.44918	10.3866	10.1861	9.01868	6.60194	6.12047
202027_at	8.5028	6.54706	6.72969	7.60683	7.34275	8.06677	6.44497	8.79827	8.87036	7.98055	7.69816	7.74454
202028_s_at	8.74661	7.43583	8.77937	9.10785	7.89096	9.22925	9.00313	8.81329	8.77208	9.6623	8.59366	8.57045
202029_x_at	12.9534	12.8949	10.9748	12.3366	12.551	12.75	11.3623	13.041	13.0664	12.8907	12.0275	12.1585
202030_at	8.38122	6.89369	6.16945	7.56228	7.08946	8.23844	5.21699	8.95419	8.72653	7.55536	6.75811	6.6227
202031_s_at	8.67891	8.57426	6.92474	7.81432	8.39287	9.32378	9.3156	9.082	9.1484	9.3977	8.89381	8.97572
202032_s_at	8.90612	7.57311	7.68047	8.32348	7.90399	7.41439	7.58979	9.88245	9.69436	7.70619	8.59349	8.67347
202033_s_at	8.67285	7.62017	5.90604	7.62344	8.02706	7.93358	6.26696	10.1942	10.093	7.75482	8.82671	8.27165
202034_x_at	6.49608	5.56445	3.21728	5.94767	5.32772	5.33426	5.79046	7.11832	7.21673	5.9954	5.93351	5.25576
202035_s_at	5.14901	3.83074	3.49312	4.91682	3.38553	6.3167	3.32414	5.89683	5.69057	5.44284	3.91291	4.28076
202036_s_at	6.86122	4.16382	5.50647	6.87786	3.89227	9.07466	4.73071	9.256	9.30526	7.74677	5.4215	6.42031
202037_s_at	7.02026	4.48607	5.95728	6.84449	4.57603	11.3361	5.07027	10.5568	10.6859	8.80555	6.81267	7.3001
202038_at	9.27301	8.56655	7.4297	7.72535	8.27653	9.31074	9.25951	10.1037	10.2527	9.57658	8.95684	8.9911
202039_at	8.09913	7.42449	6.71274	10.0304	6.17419	7.16527	5.78226	10.6888	10.9335	8.61303	8.21931	8.58454
202040_s_at	8.33463	8.47487	7.2478	6.94604	6.39864	7.49251	8.06421	7.92901	7.88901	8.4457	6.45715	6.84026
202041_s_at	10.0257	8.16656	7.67918	8.90801	9.24554	9.80298	8.07427	9.74133	9.85307	9.40065	8.77117	9.03127
202042_at	9.76572	7.96537	6.28902	7.85504	8.37408	9.90939	8.13787	9.09243	9.27265	9.72929	8.8478	8.57428
202043_s_at	8.12344	5.88362	4.42832	5.79421	7.52883	9.45917	6.94233	8.46527	8.74585	8.23795	6.73161	6.70889
202044_at	7.78691	6.60412	6.19794	7.54744	6.13139	6.98247	5.99023	8.08868	8.18445	7.42264	6.41446	6.56898
202045_s_at	6.72627	5.30952	5.81275	6.44185	5.53918	6.325	4.91228	7.57222	7.69945	6.32304	6.43644	6.71054
202046_s_at	7.12881	4.59862	4.24865	5.43029	4.98955	5.66602	3.52182	7.98373	7.96833	4.81894	4.86617	5.10729
202047_s_at	10.2726	7.55959	7.72554	7.92014	7.22346	9.3708	7.63342	9.27916	9.59575	7.85502	9.38329	9.24794
202048_s_at	10.4632	7.93137	8.07096	9.17941	8.18966	9.13237	7.09707	10.0956	10.3149	7.6364	9.95256	10.281
202049_s_at	7.71651	5.44343	3.63086	5.36496	6.25936	6.79258	5.83582	7.24468	7.56198	7.3122	5.716	5.79021
202050_s_at	9.17258	7.20627	6.55433	8.25625	6.75669	7.63334	7.60326	9.54577	9.64569	7.9258	7.89261	7.88245
202051_s_at	8.57577	6.6146	5.88784	8.29781	6.45746	7.65114	7.58864	9.78919	9.89468	7.80196	8.22611	8.11779
202052_s_at	9.00335	3.94587	4.1994	6.73397	5.15394	11.0405	4.99909	7.55321	8.03328	9.6145	5.56757	5.81547
202053_s_at	10.9964	7.97456	6.99205	8.58152	8.04906	7.29762	6.42499	10.2829	10.137	9.29789	7.76813	7.91616
202054_s_at	9.66866	6.89185	6.39756	8.55977	6.69604	6.29251	6.22302	9.57307	9.56628	8.42944	7.40105	7.89551
202055_at	8.74926	7.15821	6.30143	8.30734	7.53001	8.49605	6.14215	9.49218	9.4137	7.4609	7.07186	7.21975
202056_at	7.90694	6.60156	5.47989	7.90339	6.48046	7.19684	6.38307	9.13254	9.18211	6.45726	6.60668	6.43465
202057_at	6.16241	4.48662	5.61944	6.09258	4.23477	5.40426	5.11953	6.75948	6.70677	5.30063	5.4617	5.41614
202058_s_at	7.61569	5.55724	5.83332	6.50248	5.76213	7.25364	5.04959	7.92154	7.93388	7.62378	6.09094	5.6428
202059_s_at	8.90911	6.98949	7.6215	8.34594	7.29128	8.57147	6.60767	9.68382	9.6755	8.27528	7.19258	7.09183
202060_at	7.721	7.06129	5.24982	6.32399	6.35962	7.65925	8.46065	8.83157	8.90005	8.65238	6.50581	6.38542
202061_s_at	8.88131	8.28098	7.84798	8.20897	7.53009	8.55228	4.80057	10.4659	10.5189	9.807	8.40924	8.30597
202062_s_at	7.86114	6.04358	5.54753	5.84779	5.69111	6.49571	4.49629	7.20966	7.22648	8.16045	5.48944	5.177
202063_s_at	5.72969	4.07338	4.58637	5.78077	3.58259	4.92296	4.41456	6.51467	6.56034	5.30242	4.50574	4.59827
202064_s_at	7.88166	5.25848	5.945	6.22149	6.38078	6.9204	4.48029	7.94574	7.94788	7.60679	5.49651	5.01898
202065_s_at	8.12495	6.80879	6.41146	7.0732	6.01904	7.22067	6.12003	7.88493	8.00309	7.58819	6.49478	6.43387
202066_at	8.14172	6.66325	6.29186	6.93548	6.8292	8.16879	7.75375	8.43506	8.5778	8.68619	6.63915	6.9045
202067_s_at	7.99454	5.05243	5.1099	5.75827	6.07494	7.02715	4.05655	7.30807	7.17114	7.36312	4.99563	5.32166
202068_s_at	9.31887	6.01639	5.97877	6.97381	8.55321	8.43732	6.50197	8.18364	8.00123	9.35683	6.39821	6.49163
202069_s_at	8.87598	4.97337	4.20164	7.68324	6.71265	7.64989	6.53844	10.895	11.0601	7.26925	7.09051	5.89604
202070_s_at	8.26077	6.29645	5.90879	7.79393	5.74432	7.41263	6.06095	10.4663	10.667	7.30573	8.44646	8.53583
202071_at	9.28825	5.06364	4.85411	7.58111	8.25371	10.8661	6.14116	9.88065	10.01	10.9501	7.55193	8.45339
202072_at	8.5178	7.78519	6.89696	8.16788	7.73695	8.12524	6.38167	9.19879	8.99149	9.25079	6.71248	7.04062
202073_at	8.24071	6.57159	5.98802	9.0502	3.79517	7.6192	6.64343	10.2354	10.0454	5.93354	8.80693	8.39493
202074_s_at	9.33219	8.55792	8.45665	9.68899	6.38927	9.18821	8.62009	10.4723	10.3083	7.75088	8.25584	8.31165
202075_s_at	7.68587	5.07579	5.68867	7.18304	4.54435	8.38041	4.34827	9.87553	9.63625	8.99676	6.71397	7.44764
202076_at	9.40457	9.39829	7.55381	7.86515	7.91305	9.87855	10.3548	9.70348	9.66779	9.23431	7.80722	7.96943
202077_at	11.0017	9.88999	6.79523	10.5945	11.3935	10.9415	9.2225	13.0121	12.7825	11.6163	10.3046	10.2201
202078_at	9.86175	8.10961	7.15196	8.94458	8.63432	9.20457	8.27114	9.89291	9.55288	9.69691	7.92931	7.78132
202079_s_at	7.102	5.12477	5.77606	7.56878	5.15681	6.40563	4.40889	9.13657	9.52946	8.23147	6.88478	6.48158
202080_s_at	9.41963	7.51097	7.52516	8.50561	6.73783	7.91592	7.44165	10.145	10.4129	8.96076	8.59486	8.53903
202081_at	10.3455	10.7325	10.1592	8.63263	9.62705	10.5433	8.22741	11.0579	11.8303	10.4122	7.73325	8.50151
202082_s_at	8.11612	7.13998	7.7566	7.3296	6.30229	6.72774	5.45069	7.18826	7.26304	7.60141	6.78361	6.77759
202083_s_at	5.57843	6.14263	6.76399	5.21498	5.32007	5.8189	5.38365	5.89928	6.05681	5.12307	4.60527	5.03137
202084_s_at	10.2139	9.11997	9.85404	10.0213	8.72542	9.03058	7.34395	10.991	11.1469	8.90546	9.61372	10.0277
202085_at	8.3928	5.46756	4.06512	5.44046	7.95916	7.94283	6.66175	10.0493	9.64277	10.0251	7.17637	7.30649
202086_at	6.8164	8.88984	8.44019	7.60459	4.05909	6.1323	7.28248	9.17938	9.18126	6.26386	7.09644	7.85496
202087_s_at	9.69227	7.43447	6.40809	8.27935	7.4943	9.47468	7.6311	9.8936	9.75627	10.5105	7.9691	8.24402
202088_at	10.2491	8.33476	5.32202	6.67396	9.96493	10.2859	9.96327	8.8934	9.03065	9.16745	8.32113	8.51385
202089_s_at	9.27403	6.77053	5.3536	6.59948	9.03483	9.27245	4.19258	7.61023	7.73812	8.46192	6.91678	6.50752
202090_s_at	10.6163	9.85523	8.35272	10.7336	9.6007	10.5815	9.65075	11.9334	11.9066	10.2532	9.72564	9.4626
202091_at	6.05807	4.17447	3.68723	5.43025	3.87717	5.46371	4.03192	6.53677	6.48874	5.01848	4.59321	4.25364
202092_s_at	10.0752	8.33596	7.59605	8.52618	7.83804	9.34829	6.31383	10.0651	10.2741	8.88337	8.37506	8.29784
202093_s_at	7.85356	7.27245	6.03459	7.18274	7.25047	7.33486	7.15914	8.26715	8.67059	7.39683	6.71094	7.09468
202094_at	8.63269	4.70405	5.45376	6.92447	7.16103	7.5614	6.37584	7.63318	7.81547	7.73048	6.12354	6.241
202095_s_at	9.78566	5.35201	4.5227	6.29893	7.81386	8.68774	8.40358	6.88082	6.89153	9.00612	4.92294	5.11149
202096_s_at	11.1106	10.4777	9.51206	8.29845	7.85781	10.4379	7.38608	9.24275	9.21978	6.93424	6.5572	6.98022
202097_at	9.45692	7.35932	6.23707	7.25929	7.17728	8.34871	9.02084	8.8609	8.98335	9.82763	6.49885	6.68348
202098_s_at	8.68945	7.91742	7.64072	7.80943	7.33541	8.10015	7.16483	9.39636	9.62398	7.90482	8.31134	8.56562
202099_s_at	8.13039	6.67603	7.40997	8.03815	6.13189	7.77295	6.15781	8.40427	8.44841	7.86683	6.97235	6.75683
202100_at	9.36229	8.67597	8.74285	8.70588	9.02282	9.40208	7.64904	10.3144	10.5316	9.37969	8.87433	8.80475
202101_s_at	7.44675	6.27169	7.0697	6.53921	6.06585	7.43911	4.17027	7.91272	8.16608	7.36528	5.84642	5.01975
202102_s_at	8.79028	8.75897	8.37767	8.11781	7.04882	9.25738	7.60109	10.0294	9.82395	9.50735	7.67444	8.56275
202103_at	7.36973	5.09285	6.17118	6.76444	4.81006	7.06663	4.81163	8.78761	8.78759	7.18219	5.80416	5.93554
202104_s_at	8.21538	7.15208	6.24973	7.48867	6.77181	8.02907	6.0411	9.57271	9.60473	7.78538	7.80152	7.86236
202105_at	9.50961	9.61066	7.15522	8.719	9.36608	8.43279	7.87617	10.0235	10.0734	9.52221	8.25341	8.04131
202106_at	8.91039	7.25614	6.28484	7.83763	7.14281	8.79353	6.51451	9.06219	9.22938	8.5934	7.825	7.83007
202107_s_at	10.6341	6.50492	6.51771	7.96952	9.05645	8.51104	8.72104	8.6477	8.69588	10.4151	6.04013	6.13326
202108_at	7.78927	6.92131	6.2715	7.87451	7.26393	7.82694	7.94645	9.13528	9.1743	8.77737	7.39955	7.8119
202109_at	9.53875	7.43896	7.52474	8.82325	8.4783	9.19805	6.3514	9.61334	9.78095	9.56375	8.26602	8.47969
202110_at	11.0816	9.91561	6.71143	11.1624	11.0453	10.7872	8.52528	13.0819	12.8446	11.3403	9.8802	9.63421
202111_at	9.10201	6.28137	6.76368	7.62148	7.4381	7.59403	5.07048	8.15771	8.37074	8.02317	6.15467	6.44102
202112_at	5.54468	5.06538	4.52401	9.70555	4.03555	6.19336	6.11356	11.7067	12.173	6.33985	7.63887	8.47781
202113_s_at	8.85778	8.63314	6.72442	6.78208	7.31679	7.8804	6.29361	8.49323	8.65555	11.1861	6.12368	6.08182
202114_at	8.17559	9.06852	4.99884	6.20612	6.90845	6.46797	8.18731	7.6543	7.66925	10.3301	6.03031	5.95522
202115_s_at	8.55992	6.2763	6.19156	7.01342	6.62936	8.06675	5.33576	7.93459	8.03858	8.3166	7.01661	7.29499
202116_at	9.18331	7.80444	7.26535	7.10777	7.73601	8.54438	7.67526	9.66033	9.81451	8.72261	7.52318	7.86618
202117_at	9.84697	9.42235	8.78685	8.95382	9.20502	10.2976	8.85759	11.8178	12.1831	9.49996	9.16148	9.524
202118_s_at	8.49131	6.37525	5.52046	6.70492	6.51524	8.2333	4.34397	8.82805	8.78856	7.97357	5.32696	5.0904
202119_s_at	9.57676	8.64632	7.07625	7.53914	9.24357	9.03438	8.24476	11.1775	10.885	8.767	7.35188	7.58513
202120_x_at	10.0099	9.28409	8.42864	8.93579	9.16379	9.79381	6.63476	10.0747	10.1665	9.44096	8.84254	9.24705
202121_s_at	9.44745	9.50608	7.32347	8.21604	9.48312	9.23699	5.28254	10.1462	10.2367	9.78169	8.59283	8.53987
202122_s_at	10.1364	8.16073	7.79449	9.09725	7.80632	10.5384	6.73602	9.00566	9.00623	8.44003	7.2303	7.8366
202123_s_at	9.76076	6.60034	6.38988	8.66581	7.69367	9.50122	6.24578	9.90468	9.94621	8.23634	7.58926	7.73958
202124_s_at	7.79196	6.81105	7.01084	6.70632	7.48387	7.39939	6.38721	9.96033	9.7861	7.36727	7.10936	6.63311
202125_s_at	8.2006	7.80499	6.74519	7.32922	6.93302	7.78614	8.11206	10.9248	10.9134	6.7103	8.1582	7.89477
202126_at	7.95502	7.76246	5.33244	6.61529	7.23484	7.4708	8.47262	8.33868	8.42857	8.74946	7.1286	7.24767
202127_at	7.18815	6.93366	6.00332	6.77716	6.37673	5.80491	7.37083	8.10562	8.50263	7.13538	5.73713	5.83165
202128_at	8.17511	7.16094	6.94635	6.86762	6.30129	8.08544	6.1842	8.21004	8.39447	7.96707	7.15254	7.3313
202129_s_at	8.492	8.33876	7.82409	6.64635	6.06349	8.28905	5.22063	7.73171	7.94631	8.56521	5.67961	5.26705
202130_at	9.75227	9.52466	8.84814	8.68405	7.43434	9.51946	7.60945	10.7597	10.8875	8.72563	7.91287	7.66452
202131_s_at	6.99266	6.07111	6.16035	5.32024	3.24099	6.40922	4.54823	6.7852	6.83426	5.55859	3.93406	3.94827
202132_at	7.21898	4.16611	5.34231	6.38631	4.81586	7.84593	4.81611	7.44652	7.62334	6.76339	4.90492	5.15611
202133_at	9.2226	3.38988	2.95878	6.92234	4.21177	9.09563	4.081	8.92159	9.15488	7.76833	5.08827	5.71771
202134_s_at	8.45781	5.10755	5.91058	7.38814	6.68929	8.43866	4.73324	8.61698	8.66344	7.68658	5.77936	5.75873
202135_s_at	9.10095	8.04607	7.71315	9.17768	8.30292	8.82928	7.00552	9.63553	9.78351	9.55586	8.53943	8.68562
202136_at	10.0151	8.59835	7.23107	9.47861	9.84073	8.92582	7.84762	11.2193	11.252	9.60591	9.8317	9.79259
202137_s_at	6.60109	4.83468	4.18625	6.24684	5.86129	6.23037	4.38575	7.8681	8.12415	6.70994	5.85265	4.80772
202138_x_at	10.7174	7.90804	7.54121	10.0004	9.95733	9.88201	7.42021	10.719	10.4023	11.3791	7.8317	7.91179
202139_at	8.29256	7.3525	5.03297	7.06871	7.35726	8.63403	7.29843	8.2034	8.32762	7.69339	6.5005	6.63005
202140_s_at	8.99936	7.85248	7.31509	8.11914	7.13539	7.57811	7.03233	9.31252	9.48407	7.74756	7.3746	7.60874
202141_s_at	10.8539	8.15059	6.02053	8.9444	8.49134	10.1928	9.36867	10.7858	10.7656	10.0903	9.26747	9.43894
202142_at	10.5128	7.13737	7.03938	9.43629	7.77161	9.63626	7.16592	10.8323	10.8886	9.42576	8.8805	8.52753
202143_s_at	10.2697	7.46581	5.01713	7.76634	8.17432	9.69294	5.6782	10.0492	10.196	9.3844	7.95335	7.38023
202144_s_at	10.4785	9.24845	6.19931	9.86923	9.10547	9.97711	10.599	9.42383	9.30697	10.6316	7.70566	7.66215
202145_at	9.76219	7.88118	7.52855	8.1524	9.94459	8.6805	5.40994	9.67731	9.74207	9.28914	8.35991	8.51354
202146_at	6.87899	6.15135	6.65467	6.77069	5.49643	6.60176	6.62449	8.09312	8.16766	7.72896	6.64779	6.4227
202147_s_at	7.24284	5.81613	5.24139	6.01099	6.07732	7.08765	6.22449	6.9405	6.99414	8.30825	5.42307	5.32577
202148_s_at	8.93742	6.2619	7.51243	7.97424	7.8134	8.76038	6.51639	7.92748	8.13488	8.24529	7.14549	7.06164
202149_at	8.82626	7.61658	6.69799	5.73824	5.70691	4.91816	5.84009	8.13192	8.05189	7.81372	5.04412	5.47583
202150_s_at	9.21918	6.46912	7.08713	6.96819	5.72363	6.8535	5.62375	8.59954	8.6045	8.3552	6.0233	6.15629
202151_s_at	8.74952	7.04539	6.58319	9.32936	7.80793	8.23288	6.9684	9.85631	9.69988	9.07371	7.31412	7.73991
202152_x_at	9.79339	8.77386	8.58042	9.35416	9.02117	8.74056	6.95732	11.1076	11.2504	8.99245	8.6404	9.31124
202153_s_at	9.36407	8.24074	6.67019	7.6436	8.38344	8.94844	8.75416	8.75372	8.76433	9.51416	7.35033	7.49158
202154_x_at	10.2028	6.90416	6.02887	7.94377	9.51847	11.0534	7.52341	9.56676	9.32701	10.532	10.9346	10.888
202155_s_at	8.02681	8.14067	8.16751	7.94741	6.15599	7.54428	7.36186	7.99509	8.11874	8.20769	6.67332	6.67182
202156_s_at	5.64186	8.3612	8.33966	7.05652	3.10599	6.2049	7.60636	9.11136	9.14291	4.51803	8.04093	7.80054
202157_s_at	8.07435	10.3084	10.0741	9.19958	4.65318	8.57669	10.2547	11.1314	11.1159	7.10927	10.6694	10.2943
202158_s_at	5.21435	6.96215	6.75671	6.08187	2.89379	6.11787	6.39926	8.35818	8.38876	4.48242	6.63987	5.88605
202159_at	8.63201	7.45182	6.77641	7.78949	7.22144	8.38969	6.49639	8.16909	8.25265	8.53513	7.32564	7.44689
202160_at	8.38839	8.38993	6.22754	6.6605	7.45241	7.15991	7.05393	8.57155	8.69786	8.10532	6.93605	6.77883
202161_at	7.99764	7.44558	6.35106	6.93715	5.90689	6.90436	5.11745	8.79445	8.88557	6.64547	6.28798	6.1604
202162_s_at	8.63597	8.77641	6.89152	6.58258	7.33907	7.78132	5.92121	7.66327	7.74079	8.50241	5.76966	5.4539
202163_s_at	7.08961	7.30393	5.55504	5.65145	5.26652	6.51815	6.71851	6.64804	6.68339	7.10612	5.65593	5.69828
202164_s_at	9.54846	8.51161	7.07869	7.16397	6.98191	8.3326	6.92744	8.66753	8.88463	8.57603	7.05855	6.82934
202165_at	6.9769	7.0594	5.04196	6.92341	5.61587	7.52877	7.83881	7.73056	7.96891	6.2023	6.62499	6.09457
202166_s_at	7.68251	7.71146	6.742	7.38575	6.97841	7.9485	7.5151	8.3151	8.59595	6.91285	6.46814	5.65439
202167_s_at	9.23009	7.36063	6.66283	7.50648	7.47408	7.94718	5.7426	8.71071	8.74744	8.58974	7.83334	7.92094
202168_at	10.5413	8.63364	6.00785	8.29668	8.66468	9.75795	8.84297	10.1792	10.0706	10.441	8.6823	8.16535
202169_s_at	9.93189	7.4654	5.42116	8.01007	7.18048	9.33632	7.6677	9.79763	9.91546	9.62144	9.26939	9.06057
202170_s_at	8.72581	7.07008	5.10599	6.90382	7.06483	8.06477	7.43041	8.03137	8.02599	8.87028	7.28216	6.15203
202171_at	7.67849	8.25808	5.84929	7.28105	8.31099	7.89819	6.77985	9.44717	9.39973	8.34956	6.02065	6.31005
202172_at	7.81547	7.90037	6.259	7.6525	7.71883	7.51726	8.93047	9.15438	9.09979	6.47578	6.7425	7.25539
202173_s_at	6.70035	6.66726	6.32809	6.87205	6.96179	7.47265	4.94141	8.39367	8.12749	7.65069	5.74699	4.96551
202174_s_at	9.14859	8.37932	6.69726	8.91006	6.92351	8.88518	8.68268	10.3225	10.1251	9.18788	7.74585	7.49875
202175_at	9.34864	5.86475	7.09491	8.24376	7.15754	8.67504	6.83273	9.60395	9.79205	8.77617	7.79767	7.79368
202176_at	8.47812	7.0137	6.03194	7.30945	6.95058	7.60706	6.90002	8.24159	8.50219	8.63558	7.26885	7.21032
202177_at	10.4705	5.63414	4.8844	7.31209	4.43159	10.5679	4.59294	9.70943	9.83278	6.17259	6.69706	7.11373
202178_at	7.14113	6.53605	6.80918	5.85407	6.85646	6.3004	6.24884	9.09246	9.19776	9.69455	10.0084	10.2313
202179_at	9.42275	7.13391	6.13418	7.35972	6.34273	7.77202	5.78196	8.23646	8.50702	8.14818	6.61183	6.83402
202180_s_at	8.56516	8.68688	7.96021	7.70283	5.65771	9.45662	6.10535	8.72518	8.87219	6.77208	5.7123	6.88029
202181_at	8.88895	8.83665	8.38486	7.81318	7.35281	8.6024	6.79023	9.35031	9.42202	7.68834	7.754	7.6242
202182_at	9.17095	7.01379	7.14956	8.61378	7.36918	7.04996	6.40257	9.52361	9.83453	8.64931	8.146	8.25008
202183_s_at	7.30935	6.1539	5.92237	6.78477	7.45131	6.79633	6.17172	8.12457	8.11725	7.94782	5.93144	5.41329
202184_s_at	9.45598	6.65862	5.32803	7.3416	7.4355	8.0959	8.61986	8.73419	8.83465	9.53402	7.51851	7.74119
202185_at	9.73837	7.30328	6.79279	8.21641	7.97976	9.99174	6.49073	9.54039	9.74041	8.70848	7.47639	7.61635
202186_x_at	5.15554	4.68307	5.02856	4.96772	3.91362	5.06966	3.93973	5.73983	5.67433	5.36168	4.26588	4.13096
202187_s_at	9.60223	8.83005	8.6791	8.41628	7.83658	8.17672	7.70439	11.1392	11.0968	9.5161	8.15828	8.28381
202188_at	9.34408	7.41453	6.4156	7.78556	7.12847	8.68748	7.51225	9.34082	9.38373	9.73383	7.00746	7.02123
202189_x_at	11.0048	9.50095	7.87778	8.04126	9.95762	10.4367	9.6846	9.71652	10.0959	11.2714	6.92515	7.54393
202190_at	7.57421	6.88178	5.28876	6.2174	8.91662	7.42055	5.3123	7.32096	7.44938	8.05311	5.24385	5.32571
202191_s_at	6.39837	7.4513	7.04011	7.73528	4.7608	6.56828	7.42845	9.13412	8.81149	6.26875	9.59092	10.4067
202192_s_at	8.97138	8.77568	7.98507	7.9157	6.40878	7.21181	7.28646	10.8131	10.9867	7.26653	10.791	10.9452
202193_at	6.54894	6.02438	6.53712	5.54615	6.40317	6.59555	7.71279	6.35701	6.41859	8.18121	4.73357	5.43931
202194_at	9.98899	8.90332	7.41395	8.574	7.07142	9.38699	8.22008	10.5238	10.6896	10.7385	7.40927	7.42452
202195_s_at	7.38632	6.44535	5.5895	5.78794	5.09979	7.55992	4.99579	6.97001	7.11955	8.42525	3.92256	4.29174
202196_s_at	5.17988	3.38124	2.9018	5.16847	2.73745	9.47699	2.99912	11.4302	12.3645	3.96957	9.50992	9.28918
202197_at	8.22751	7.2305	8.38454	8.69907	6.76314	8.08492	7.6962	9.36535	9.51208	8.13908	7.88626	7.98303
202198_s_at	6.41226	5.53053	6.43627	6.85739	4.90511	6.24199	4.53164	7.60978	7.7459	6.51133	5.86125	5.57878
202199_s_at	9.26166	6.72127	7.07751	7.708	6.80547	7.96145	6.87263	8.44979	8.58552	8.36166	6.57129	6.09888
202200_s_at	10.1765	6.48316	7.38089	6.81142	7.39637	8.33935	8.24287	7.83679	7.83793	8.87054	6.45816	6.509
202201_at	8.97658	8.77126	9.48357	9.14296	9.71585	8.63552	6.45197	10.1349	9.90861	9.74764	7.82565	7.82998
202202_s_at	5.9124	3.81504	3.77621	7.22825	3.27176	8.36658	5.29922	8.6724	8.70749	4.84495	4.81334	4.7989
202203_s_at	8.72291	6.39759	6.21384	6.85405	4.00431	7.72799	5.01717	9.41147	9.10717	7.96	7.15466	6.81163
202204_s_at	8.08826	6.76771	6.76969	7.62295	6.6605	7.67016	6.07105	8.71231	8.6146	7.85887	7.33112	7.40418
202205_at	8.85483	8.0899	8.41335	7.28912	7.63688	8.27678	5.72983	8.60322	8.72169	8.28473	6.55151	6.87722
202206_at	7.39535	9.51941	6.77345	5.95858	3.85871	8.14229	7.11906	7.66673	7.63676	8.13006	7.83581	6.82498
202207_at	7.54202	10.5591	7.50162	6.19961	4.36596	8.95261	9.62889	7.93871	7.95665	8.61302	7.90021	8.00628
202208_s_at	8.09548	9.38636	7.14553	7.47951	6.06754	7.71831	7.89862	7.86187	7.77408	7.9078	7.72514	7.95418
202209_at	9.5741	9.09663	6.37502	8.82812	10.4857	9.69204	8.09089	10.7727	10.8828	10.5066	8.53229	8.22238
202210_x_at	9.24367	7.78506	9.5322	8.57477	7.13654	7.81598	7.07365	9.57238	9.5806	8.10259	8.1963	8.15017
202211_at	8.85143	7.27962	5.10834	5.93448	5.56834	8.37589	8.15525	8.63866	8.65562	6.61217	6.00183	5.9578
202212_at	9.21429	7.19099	6.37373	7.35398	7.40804	8.72401	6.65175	8.37858	8.42486	8.82292	6.78496	7.07249
202213_s_at	8.46233	7.01575	5.84695	6.40503	5.09872	7.64383	5.12711	8.06667	8.52617	8.53342	6.2371	5.36864
202214_s_at	9.64023	7.82727	7.76349	7.53581	7.48819	8.91674	7.67879	9.63661	9.92857	9.24386	8.29766	8.10401
202215_s_at	8.12568	6.50686	6.53978	7.96622	6.24548	7.07104	6.95198	9.23332	9.23095	8.59906	7.29728	7.81581
202216_x_at	8.24332	7.28463	5.86967	7.7187	6.30685	7.506	5.11817	9.10119	9.3434	8.77007	6.37589	6.63138
202217_at	9.92828	8.72619	7.38557	10.0494	9.88223	8.9292	8.07991	11.1411	11.0302	10.0576	8.79516	9.00243
202218_s_at	8.13062	6.00649	6.18614	6.92408	5.60825	7.94782	5.98443	8.7798	8.58488	9.76718	8.05119	8.55571
202219_at	9.60446	5.127	8.75313	9.17631	5.55272	8.79243	5.70997	10.7839	10.7814	6.987	8.44502	9.46616
202220_at	9.4843	7.63227	6.99709	8.01959	7.20639	7.46273	7.13507	9.34258	9.54143	8.85439	7.83265	7.71121
202221_s_at	6.75211	5.54999	4.78092	6.11849	4.68134	6.49225	4.95944	6.9972	7.17657	6.31549	5.60859	5.65603
202222_s_at	6.80707	5.70804	5.14835	12.5408	5.02662	5.93228	5.28657	13.2778	13.0874	5.90275	5.28144	5.19974
202223_at	9.55562	7.09571	5.34128	6.95699	7.61125	9.11655	5.03275	8.72251	8.94775	9.14749	6.4209	6.03743
202224_at	8.52479	6.93877	6.41693	7.99633	6.97709	9.20926	5.11636	9.05275	8.91089	8.4858	7.36577	7.58135
202225_at	9.06589	6.60573	5.59091	7.11913	7.67015	8.65036	5.59504	9.38258	9.28588	8.59384	7.32805	7.20681
202226_s_at	9.92149	7.11487	8.00134	8.7781	7.71582	9.76567	5.73573	10.0415	9.97625	8.95997	7.06491	7.02042
202227_s_at	8.94779	7.99381	6.8523	7.00674	7.97266	8.0666	9.09687	8.85187	9.00211	9.9934	7.93256	8.24423
202228_s_at	10.5134	9.91208	7.75225	8.48013	9.74028	11.231	7.72085	12.0667	12.203	10.5777	10.7645	10.3803
202229_s_at	7.96604	5.9581	6.79498	7.77597	6.13552	7.00686	6.46249	8.17654	8.31149	7.89237	6.30058	6.28152
202230_s_at	8.98531	7.24326	6.33616	6.85586	7.37605	8.22048	8.1479	9.15936	9.35948	9.42992	7.00003	7.38111
202231_at	9.99181	9.29175	6.61822	8.42844	9.29619	9.85428	9.75986	10.3462	10.2025	10.6812	7.52968	7.29385
202232_s_at	9.8484	9.11602	5.15583	6.9325	8.89416	8.88033	9.07642	9.16084	8.82351	10.4478	5.81783	5.72301
202233_s_at	11.5952	10.3512	6.88141	10.5095	11.0499	11.0276	10.1745	12.7939	12.5695	12.0381	10.4981	10.3448
202234_s_at	8.50698	3.82181	4.5044	6.69147	4.9905	6.84676	5.3429	8.08011	7.80011	8.78462	5.32845	5.3903
202235_at	6.64213	3.79227	3.37658	5.23431	4.1123	5.96171	3.98263	6.84832	6.56679	7.76094	3.84102	4.20629
202236_s_at	10.8621	5.84136	5.66216	8.90856	6.89842	9.5654	5.06024	11.2275	11.1181	11.1464	7.56224	7.5375
202237_at	10.9702	3.94584	5.31127	9.09882	3.66083	8.5607	6.06214	9.09152	9.03449	4.97407	5.2825	5.37534
202238_s_at	10.9456	4.60183	4.52655	9.02886	4.12057	8.63881	4.67568	8.13243	8.25844	5.12155	4.80859	4.53224
202239_at	8.54686	8.61808	8.11023	8.14804	6.94394	8.70432	8.17203	9.44848	9.29483	8.74991	6.80666	7.06655
202240_at	8.45686	4.4184	5.62333	6.26804	7.24522	7.65611	5.68341	6.83801	6.99589	8.75196	4.86508	5.03996
202241_at	8.72776	7.26372	7.43239	8.28531	8.04728	8.95627	7.18285	9.56579	9.89271	8.44579	6.99114	6.92955
202242_at	7.96517	4.57558	5.07501	9.44926	3.96228	5.88409	6.78581	9.68799	10.6357	5.52586	10.5687	10.3964
202243_s_at	10.944	9.55488	7.01497	8.47534	10.7299	10.5005	7.69629	10.69	10.6549	10.4138	8.71793	8.75405
202244_at	11.4475	10.1669	8.05213	9.81236	11.2405	11.2328	10.4298	10.7742	10.7262	11.3025	9.47889	9.5314
202245_at	9.67719	7.29219	6.48765	8.52153	9.08684	9.04988	7.78968	9.93211	9.93587	10.0364	8.33763	9.01654
202246_s_at	11.0822	7.86222	6.67292	8.31565	10.3131	10.3232	7.34707	10.2163	10.3853	10.8308	7.22681	7.27446
202247_s_at	7.48802	5.95403	5.41486	6.58784	5.24551	6.36665	4.31666	8.22995	8.27626	6.80748	5.80064	5.75109
202248_at	8.1586	6.44264	7.31613	7.40524	6.49143	7.09068	6.13934	8.19037	8.21699	8.0456	6.72128	6.65537
202249_s_at	8.58309	6.3142	6.3291	7.89632	5.89282	6.73168	5.82117	10.0603	10.0089	7.61871	7.33701	7.49368
202250_s_at	8.27721	5.68429	6.27795	7.04165	5.55986	6.38052	6.08645	9.05806	9.10144	6.76922	7.33897	7.74973
202251_at	8.37377	7.31285	6.03164	5.61693	7.65107	7.16912	7.18322	7.49488	7.88436	8.99422	5.97419	6.43698
202252_at	11.6229	6.61528	5.82318	8.21973	10.9095	10.943	9.29243	10.6511	10.6903	8.74927	7.52287	8.42379
202253_s_at	7.93712	7.05894	6.54805	7.26024	5.95841	7.09586	5.24124	8.33629	8.49571	7.77955	6.75034	7.23447
202254_at	8.12885	4.6299	5.95447	6.53515	3.95275	6.67721	5.41194	7.02627	7.09118	6.45143	8.6037	8.50139
202255_s_at	8.20774	6.89272	6.62964	6.81214	7.54429	7.88079	5.58406	8.34713	8.46616	8.56639	7.78195	7.80127
202256_at	8.60826	7.57511	6.75293	7.1681	7.04144	7.67932	7.42254	8.46621	8.48831	8.1031	7.70393	7.91094
202257_s_at	9.18978	8.25863	7.68484	8.24461	8.23971	8.59022	7.52651	9.13753	9.30975	8.78726	7.39565	7.69914
202258_s_at	9.12253	9.64073	7.2417	7.94834	9.0598	7.76507	8.79642	9.23414	9.38956	9.20591	6.89269	6.95199
202259_s_at	7.09601	6.93442	6.06296	6.8821	4.30951	6.19501	7.10748	8.53355	8.55644	6.39126	6.60568	6.2268
202260_s_at	8.5808	4.69699	5.18013	7.15453	6.13713	9.0709	6.23747	9.37936	9.43224	8.08884	11.1915	11.305
202261_at	10.1295	8.33324	7.64435	8.57162	8.79348	8.47358	6.96208	9.52723	9.71276	9.58995	8.08024	7.98317
202262_x_at	8.5611	7.72958	6.70567	7.87783	8.08939	8.33366	6.60527	9.67595	9.8653	8.04044	7.58905	7.54253
202263_at	9.67334	7.99088	6.83287	10.7014	7.61895	8.53292	5.29218	10.785	10.8793	10.8379	7.664	7.89983
202264_s_at	8.42121	7.14393	6.90576	7.99145	7.3559	7.88551	7.14299	8.84991	8.7393	8.45092	7.59878	7.65134
202265_at	9.09624	8.50069	4.86074	6.89808	8.2734	7.40428	8.73001	9.14442	9.35228	8.61687	8.01556	7.93001
202266_at	8.9195	8.7575	6.91657	6.36367	8.67738	8.70771	8.13909	9.52382	9.74368	8.49623	7.7529	8.00708
202267_at	7.99552	4.42253	6.26096	7.24017	4.8184	7.34722	5.38327	8.35105	8.31843	7.68984	6.29948	6.37687
202268_s_at	10.4343	8.62208	5.24124	7.65993	7.69349	8.83295	8.66213	9.52516	9.64674	10.2337	8.32301	8.1902
202269_x_at	7.98069	8.76609	7.46022	5.90864	2.9765	7.06128	6.61813	7.17296	6.91702	6.70742	3.95506	4.53581
202270_at	6.58224	7.49567	6.18842	5.46691	2.70367	6.71164	6.27806	6.41952	6.3532	5.53674	3.3021	4.02477
202271_at	9.39563	7.08505	6.16064	6.55611	5.5401	7.74425	6.73727	8.90179	8.87262	8.02319	6.97701	7.25755
202272_s_at	9.50366	7.09314	5.75047	6.86999	7.23593	8.62189	7.06696	8.71868	8.65348	9.06646	6.23437	6.36251
202273_at	9.3555	5.64947	5.94057	8.4616	4.93578	9.15705	5.1338	9.00864	8.89661	6.61739	7.59248	7.75788
202274_at	7.91348	6.05873	6.11293	7.08352	4.83912	12.1163	5.00398	8.18273	8.12327	7.378	5.22264	5.33676
202275_at	9.01912	7.71253	7.85231	6.13036	9.04565	9.37169	4.50362	7.29099	7.34248	7.799	6.9443	7.2422
202276_at	10.0997	8.34088	5.71249	8.53535	9.07882	10.6326	8.32605	9.45571	9.33394	10.2412	7.82122	7.63143
202277_at	9.88441	8.36982	6.86659	7.1777	8.51036	9.72572	8.07537	9.41636	9.66491	10.4678	7.84546	7.90776
202278_s_at	7.64606	6.75927	4.95265	5.98526	6.3315	7.70609	4.37456	7.1702	7.35831	8.45945	5.68551	5.38972
202279_at	9.40491	8.61958	6.02825	8.29572	9.24363	9.40801	9.32461	10.4356	10.0222	10.2414	10.0409	9.982
202280_at	6.16305	4.73688	5.73613	5.19315	3.74693	4.33932	4.49264	5.83524	5.87149	5.05608	4.31446	4.31808
202281_at	8.00674	7.69375	7.73389	7.73891	7.13159	8.35801	6.58828	8.48548	8.7035	8.27065	7.39865	7.93602
202282_at	10.2878	9.18368	7.49542	8.47088	10.413	9.88789	9.16556	10.6056	10.5574	10.9402	7.80865	8.03796
202283_at	9.75459	6.17059	5.90142	10.7715	5.31017	9.07407	6.56672	11.7214	11.7754	8.92151	8.44605	8.05059
202284_s_at	10.5739	8.23594	7.38231	8.8005	8.75034	10.5365	7.47579	10.1539	10.1762	9.61024	7.49141	8.24802
202285_s_at	5.81896	5.12457	5.40696	5.97016	4.37975	5.45182	4.50128	6.15937	6.21163	5.77254	5.45302	5.46868
202286_s_at	7.96701	4.42359	4.17115	5.36159	10.6205	4.88134	4.0236	6.51052	6.56541	9.97091	4.22893	4.38453
202287_s_at	5.67094	4.69939	5.02929	5.66166	4.17217	5.52713	4.20272	5.86722	5.72069	4.52515	5.22602	5.31087
202288_at	6.48511	5.49567	4.85524	6.24013	5.23271	6.23903	5.8474	7.1025	7.29743	6.72378	6.25582	6.58476
202289_s_at	6.72471	3.99083	4.86896	9.08875	6.4882	7.50739	4.10085	10.0377	10.1444	8.72098	6.9221	6.82192
202290_at	9.0759	7.41889	6.17476	7.95	8.68955	8.4906	5.35205	9.26432	9.16963	9.08473	6.48034	6.80607
202291_s_at	8.4778	3.86319	3.44459	9.79488	6.24324	4.16161	3.67252	12.5217	12.9993	4.26028	5.42936	6.76189
202292_x_at	10.4661	8.23231	8.96954	9.64748	7.87005	9.47086	7.949	10.5176	10.4749	9.73238	8.72176	8.82572
202293_at	6.96405	5.03328	4.79191	6.24343	5.30778	7.23247	6.89329	8.00209	7.99149	7.8222	4.10444	4.19522
202294_at	8.04245	7.47223	6.43901	8.14033	7.58025	7.90456	7.59142	9.46071	9.64683	7.66279	6.44523	6.65785
202295_s_at	7.85717	10.2861	8.41682	7.80219	6.91338	7.00876	8.071	9.89902	9.94537	9.03373	7.93244	8.16937
202296_s_at	9.98097	8.7895	7.73738	8.10663	8.59569	10.5017	8.17668	10.2684	10.4121	9.97624	7.75753	7.60237
202297_s_at	8.86572	7.96851	6.2391	6.56206	8.22684	9.09967	7.80566	8.23713	8.12343	8.53998	6.98149	7.10789
202298_at	11.1107	10.1612	6.92364	10.5171	10.5043	10.4242	9.42534	12.9322	12.6946	11.1552	10.1962	10.0756
202299_s_at	9.74551	9.01626	7.1948	8.71789	9.60639	9.91644	9.66816	10.6494	10.4941	10.2078	8.61174	8.61889
202300_at	10.2522	9.66502	7.89864	9.70363	10.6672	10.5203	9.70152	11.0513	10.9629	10.5639	9.29921	9.03309
202301_s_at	8.05669	7.3999	5.76485	7.26291	7.69315	7.97964	7.7611	8.37958	8.51117	8.27677	7.17285	7.03262
202302_s_at	9.8682	9.04812	7.14023	8.36075	8.47994	8.98791	9.51185	10.1274	10.2517	9.70377	8.83172	8.86585
202303_x_at	8.87731	7.41071	4.94605	6.17931	7.02139	7.94507	6.68081	8.83934	8.9077	9.47445	6.45278	5.94414
202304_at	8.37525	6.59082	5.00747	5.91978	5.12976	8.54081	7.30987	8.49719	8.56959	7.91835	6.86356	6.80344
202305_s_at	9.01326	7.62436	7.47136	9.10012	7.91193	8.87365	7.12853	9.38906	9.4869	8.78244	8.73907	8.65447
202306_at	10.5929	9.65212	8.10149	9.14151	10.38	10.5024	10.364	10.2029	10.4021	10.1625	8.69176	8.79407
202307_s_at	9.01956	8.40742	7.94298	7.65474	6.3735	7.95583	8.08094	8.15492	8.20534	8.69011	6.28591	6.89777
202308_at	9.04369	6.41512	6.47959	7.61117	7.22391	7.95943	6.18738	9.1563	9.13808	8.22949	6.84433	7.60442
202309_at	10.2978	6.65349	5.09107	7.74485	9.1909	8.78667	8.7449	9.23576	9.16008	9.93352	7.06103	7.25375
202310_s_at	11.579	3.77867	4.12692	11.7488	4.99424	13.0892	4.16766	9.51493	10.9956	6.28679	4.29634	4.69345
202311_s_at	8.34797	3.33028	3.57473	8.62089	2.99588	9.621	3.2881	6.20292	6.93504	4.13202	3.20307	3.44612
202312_s_at	7.78437	6.60971	6.68431	7.02217	5.53491	6.33096	5.13753	8.32416	8.34447	6.83667	6.61066	6.28734
202313_at	10.3526	8.17479	7.65844	8.75578	8.13158	9.3796	7.73015	10.2342	10.2277	9.86231	8.19649	8.44617
202314_at	7.98962	4.93811	3.55905	5.06344	7.35561	6.09856	5.30953	6.57283	6.72159	7.20725	6.95708	6.3154
202315_s_at	7.36648	6.97504	6.82026	6.59026	6.53228	7.5461	5.82794	8.25831	8.32763	8.26721	7.75659	7.88568
202316_x_at	8.01142	6.47833	5.38752	6.93647	5.80343	7.27028	3.85376	8.485	8.90268	7.81212	6.32571	6.30903
202317_s_at	9.56657	7.93717	7.69719	8.96016	7.29273	8.43326	6.67457	10.0053	10.1796	8.69072	8.35188	8.32301
202318_s_at	7.72569	7.21489	4.25962	6.40923	6.11719	7.38	7.62865	9.10879	9.26072	8.4965	7.23031	7.03586
202319_at	5.98234	4.65994	3.54584	4.93093	3.49253	4.28134	4.92669	6.62101	6.59114	5.13679	4.67908	4.29858
202320_at	8.59576	6.91298	6.70588	8.1244	7.21287	8.25975	5.9081	9.65171	9.77722	8.44517	7.9997	8.11874
202321_at	7.59105	5.59699	5.20068	5.94679	4.93258	6.21146	5.71981	7.7199	7.60327	6.09767	5.60783	5.645
202322_s_at	9.88716	8.81272	6.40999	7.30166	8.62642	8.44118	8.27713	9.14018	9.11529	8.71156	7.79009	7.9362
202323_s_at	7.55989	6.38936	5.00285	5.85322	5.28667	7.9539	4.66063	6.8353	6.88829	8.52746	4.99997	5.04655
202324_s_at	9.5764	7.41396	5.05945	6.71213	6.84499	9.00806	7.99872	9.20063	9.32188	8.89553	7.44025	7.20159
202325_s_at	10.5758	9.1702	6.0925	10.4771	10.1974	9.77976	9.73724	12.7494	12.5843	11.0685	9.83094	9.92474
202326_at	8.32587	6.61097	5.0256	5.89022	7.18036	6.80171	4.61735	7.90053	8.25119	7.88632	7.25757	7.19204
202327_s_at	6.05451	5.44992	5.64358	6.43508	4.65049	5.7983	4.98034	7.34258	7.69648	6.02341	5.97046	5.73402
202328_s_at	7.87273	6.54964	5.91705	7.96715	6.32866	7.49407	5.79915	8.97032	9.13544	6.77264	8.25895	8.4124
202329_at	10.2046	9.06757	8.61395	7.15644	8.1024	8.70941	8.49663	8.63658	8.73591	8.06794	7.43138	7.49632
202330_s_at	8.44933	5.01014	3.74256	5.89437	7.53377	6.80532	8.2205	7.64792	7.55064	8.50843	7.23886	7.73148
202331_at	9.67954	8.1626	7.34667	8.89534	8.41224	8.11016	7.53288	9.68731	9.82533	8.40161	7.45632	7.7481
202332_at	8.53714	6.32524	4.84979	6.83792	5.71481	8.54343	6.54983	7.72324	7.76598	7.29331	7.26991	7.84065
202333_s_at	9.5164	8.55025	8.21484	9.27062	8.01152	8.60634	7.09158	10.793	10.6471	9.73058	8.14111	7.69904
202334_s_at	7.21567	6.39902	7.33456	7.94334	5.70311	7.15841	7.85494	9.97889	9.79578	7.5924	8.47475	8.52847
202335_s_at	5.31312	3.79967	3.17467	4.41254	3.16101	3.2671	3.1437	5.70628	5.71528	4.45154	3.23395	3.58119
202336_s_at	10.6092	7.02026	5.2208	9.30698	7.32636	10.1391	6.74008	13.3429	13.6307	9.22405	9.2426	9.03538
202337_at	9.26727	7.40739	5.94426	7.83395	7.80583	7.99556	6.35851	8.68109	8.71447	9.13063	6.58211	6.61602
202338_at	7.72935	5.28761	6.77882	7.49893	8.37111	8.2298	6.68008	7.55207	7.66936	7.57051	5.83638	6.11295
202339_at	7.78636	6.22802	6.28324	7.55852	5.5645	6.92931	5.55381	7.89175	7.92211	7.334	6.62417	7.57573
202340_x_at	8.04987	6.71474	6.83205	7.91052	6.35297	7.63381	6.56611	10.3756	10.6927	7.57633	7.54996	7.63018
202341_s_at	7.08915	4.40762	5.44051	6.51426	5.02719	6.93659	4.97527	7.84484	7.71587	6.13259	8.60038	8.92926
202342_s_at	6.11615	3.5245	3.15197	5.04402	3.12516	6.07333	3.95767	7.56489	7.84046	5.00626	9.42269	9.37419
202343_x_at	11.2276	10.138	8.47387	10.9736	10.741	10.902	7.43867	12.4413	12.2869	11.2791	10.6133	10.8324
202344_at	8.11358	6.65812	6.27187	7.773	7.2201	7.63611	6.38013	9.59396	9.62394	7.80288	6.61891	7.1077
202345_s_at	10.0431	5.6382	3.76716	9.22319	6.24886	9.51673	9.45523	10.4343	10.112	7.17225	8.32207	8.14896
202346_at	7.84594	5.70234	3.91321	5.24168	5.76345	7.56032	6.59228	7.46687	7.57656	8.34142	6.3188	5.55832
202347_s_at	9.41966	7.75107	6.16047	6.84266	9.23071	8.73944	7.72476	8.5041	8.33016	9.93929	6.99832	6.70418
202348_s_at	8.87937	7.91928	7.46557	6.51975	7.86864	8.67535	6.76683	8.14567	8.3887	8.6176	6.73893	6.49762
202349_at	9.30039	8.11794	7.01433	7.5537	8.41608	8.24015	8.42082	9.46501	9.53172	8.75623	8.07766	7.76585
202350_s_at	5.76188	3.4121	3.50226	6.17073	6.40578	6.73384	3.49851	9.72751	10.469	5.34842	4.65562	5.11347
202351_at	8.89857	4.88512	4.60636	7.84797	6.52775	9.62638	6.39231	10.543	10.4316	9.38062	7.98514	7.80008
202352_s_at	8.87445	7.2147	5.51663	6.94382	9.77606	9.25852	7.81369	8.84605	8.80814	9.89793	6.64463	6.58907
202353_s_at	8.90612	6.51607	5.35998	8.08891	7.21896	8.15515	5.39478	9.46116	9.51416	8.20322	8.03855	8.05341
202354_s_at	8.3935	7.44	6.02025	6.48218	6.16302	7.59501	5.09902	7.87805	8.09191	8.03814	6.31034	6.0629
202355_s_at	8.74376	8.06075	5.62708	6.56017	6.49044	7.85624	6.31039	8.17963	8.2342	7.48299	7.1209	7.1288
202356_s_at	9.08352	6.33675	5.99116	7.21418	6.5336	7.95654	5.39006	8.57414	8.71363	8.27917	7.25169	7.3256
202357_s_at	8.81192	4.76095	4.46115	6.942	3.47832	5.81357	4.72381	8.54799	8.72197	5.68551	5.72442	6.25705
202358_s_at	9.59835	7.14924	6.35194	7.57848	6.93605	8.00683	6.81883	10.1708	10.1654	7.73969	7.84813	7.75623
202359_s_at	6.47078	5.62625	4.82622	5.98485	5.59579	7.09436	5.2791	8.40413	8.45892	7.12479	6.56706	6.50057
202360_at	9.50386	7.67767	7.19252	8.0585	7.8136	8.00451	7.37871	9.47212	9.46611	9.16516	7.59174	7.79747
202361_at	9.0706	7.86124	7.09725	7.73051	7.49459	8.52254	6.6661	9.20928	9.39242	8.98144	7.99224	8.29995
202362_at	8.78251	9.33544	8.24923	8.02923	8.63849	8.78504	7.78624	10.5439	10.4983	8.89136	7.31338	7.2127
202363_at	9.98347	4.19269	4.68046	7.74377	3.66029	8.33056	4.47521	10.174	11.2012	6.00372	10.3676	10.8632
202364_at	10.4724	8.73068	9.8144	9.23878	8.59531	8.2192	7.38079	11.6137	11.4831	7.49189	9.91876	9.9222
202365_at	9.09345	7.49666	6.35884	6.09517	7.57435	8.16035	7.99313	8.26536	8.46532	8.49932	7.00053	7.16058
202366_at	8.54806	6.912	7.06505	8.08179	6.34526	6.99941	6.75289	8.9677	8.87917	7.23026	7.24213	7.01174
202367_at	8.71756	7.3512	5.78307	8.24201	6.73996	7.7353	6.0009	10.402	10.5165	7.30818	7.69136	7.6856
202368_s_at	7.00393	6.31069	5.05144	6.98191	6.0013	9.01952	6.19248	7.40971	7.62919	8.66296	4.7978	4.53178
202369_s_at	9.98298	6.84574	7.09943	7.73804	6.97885	10.1876	6.25658	9.12237	9.38759	9.62079	5.71413	6.02208
202370_s_at	10.4914	9.31202	7.73018	8.08861	8.24221	10.292	9.69072	10.0659	10.4103	9.95915	7.53474	8.08193
202371_at	10.0622	6.60222	4.4724	7.56598	10.098	9.02049	8.81807	10.6784	10.7548	9.99161	9.07485	9.01273
202372_at	9.6932	7.64449	7.4823	8.54057	6.91974	7.6635	8.45449	9.33077	9.41295	8.84275	8.5649	8.68123
202373_s_at	9.37237	8.35722	7.05961	7.99314	7.28536	8.54593	8.4358	10.0991	10.0286	8.64769	8.42552	8.41277
202374_s_at	8.81305	6.81377	6.43429	7.80397	5.83352	7.61849	5.36278	8.97983	8.94943	7.97524	7.26242	6.93527
202375_at	7.60432	3.92366	3.06385	4.6028	3.5093	7.57383	4.10366	6.19752	6.28086	6.87329	3.60139	3.82035
202376_at	7.45144	4.85777	5.61877	7.87039	6.60637	6.16983	5.47708	9.9849	9.73661	7.11431	6.27538	8.18997
202377_at	10.5227	8.03122	6.76925	8.60646	8.20435	9.7801	6.2906	11.1398	11.1787	10.591	7.83173	7.51265
202378_s_at	10.2145	8.8691	7.88243	8.88568	8.49953	9.02874	8.20202	10.4216	10.3259	10.5484	7.94488	8.02061
202379_s_at	7.29535	8.73637	8.34832	8.12768	7.76136	7.6068	8.12628	9.39592	9.04761	9.14556	8.00446	8.02278
202380_s_at	7.73507	8.25207	6.68298	7.91079	6.05086	7.33786	7.40378	9.93364	10.1814	8.31559	7.94794	7.48059
202381_at	9.76306	6.33761	3.74167	6.57395	7.19679	10.1249	3.46404	9.58652	9.45337	9.45176	6.46789	6.47871
202382_s_at	9.46249	7.41252	6.07744	7.29813	7.75876	7.89185	6.87794	8.72126	8.66669	8.55446	7.51334	7.63102
202383_at	9.77497	6.67788	6.57203	8.06052	6.87846	7.70464	6.65997	9.82991	9.85253	8.48686	7.97893	8.08801
202384_s_at	7.41292	5.94972	5.90244	6.01525	6.15117	6.97691	5.22751	6.99706	6.83577	7.86602	5.93983	5.96253
202385_s_at	8.92849	6.59357	6.10272	7.47447	6.78597	7.46614	6.00865	8.12932	8.07563	8.70236	6.69732	6.61477
202386_s_at	7.53297	8.39393	8.11975	6.7484	5.31038	7.05256	7.20209	8.83442	9.08686	7.12666	8.39388	8.05974
202387_at	8.69809	7.63633	9.93253	8.41398	7.40319	8.27322	8.88064	9.99266	10.2028	8.5384	8.20404	8.28837
202388_at	10.2388	11.5648	11.2052	7.21561	4.39975	8.45751	8.12669	9.65037	10.3957	6.79213	8.41318	8.48013
202389_s_at	7.52313	6.79477	7.03645	7.14408	6.63586	7.51987	6.68133	8.01685	8.06647	8.0751	7.12257	6.9383
202390_s_at	8.00081	6.99922	7.06087	8.64417	6.56232	7.424	6.52605	8.55189	8.58007	7.90023	8.19254	8.40442
202391_at	11.0732	8.87456	11.1098	7.84539	11.2478	11.7064	7.06677	9.21611	9.40271	12.462	12.4061	12.4306
202392_s_at	8.09105	7.41147	8.49147	7.55717	7.43441	8.12295	5.71854	8.22058	8.32981	8.43619	7.66434	7.50266
202393_s_at	8.59524	8.42231	5.78528	8.53005	8.20292	9.29346	7.42259	9.33662	9.76018	7.3946	5.44414	4.89694
202394_s_at	8.07903	7.3037	6.96021	8.15647	6.96711	8.00752	5.78302	8.49983	8.63754	7.96055	7.16071	7.33817
202395_at	9.44459	8.09956	7.41282	8.01756	7.53477	9.61061	7.48279	8.89023	8.99756	9.22838	10.6095	10.6278
202396_at	8.82915	7.03702	4.44484	5.96794	6.97907	7.72539	8.73262	8.18761	8.26915	9.80656	7.10586	6.51115
202397_at	9.30349	8.22269	5.57959	8.31077	8.67641	8.82165	6.71066	8.93576	8.83649	10.1608	6.66674	6.38092
202398_at	7.24421	4.99492	5.23199	6.18825	5.84879	6.44296	4.84811	7.83745	7.83132	6.65795	5.87593	5.98328
202399_s_at	9.53329	7.64948	7.44035	8.93428	8.38133	8.71705	7.32958	10.4004	10.3955	9.44679	8.33331	8.65207
202400_s_at	7.31333	5.60818	5.89752	6.89349	5.78623	6.7823	5.36745	7.98222	7.99452	6.84196	5.55102	5.64352
202401_s_at	7.74141	6.96627	6.1315	7.57506	6.47963	7.73691	6.356	8.56759	8.70781	7.96441	6.66345	7.0456
202402_s_at	8.4872	7.02237	6.13883	6.71254	6.34283	8.33253	6.90579	7.79762	7.79206	8.39731	7.08952	7.11511
202403_s_at	12.2607	5.18355	6.08242	11.9172	5.19525	13.5102	7.0923	11.8633	12.5981	6.45125	6.38277	6.61784
202404_s_at	11.1496	3.86191	4.11867	10.5021	3.39358	12.2371	5.79935	9.45863	10.6949	5.00742	3.62525	3.9514
202405_at	6.27881	6.00987	4.00978	5.54554	4.77652	6.32076	5.86581	7.30494	7.45663	6.55667	5.37333	5.52164
202406_s_at	9.96323	8.96388	6.70509	8.11563	9.10405	8.98469	9.01518	9.41565	9.5688	9.91194	7.67011	7.61884
202407_s_at	8.02078	6.02491	4.96703	5.82904	5.90422	7.88022	3.52403	7.73665	8.10505	8.42172	5.33573	5.26976
202408_s_at	9.1027	7.86366	5.53998	6.87971	7.50009	8.49194	8.96281	8.31746	8.42975	9.19831	7.05889	7.66874
202409_at	9.30353	4.44696	5.46738	11.7901	4.28439	6.88758	4.69243	10.3579	10.7943	8.32422	5.78149	5.89337
202410_x_at	8.0225	5.77362	6.64104	9.08259	5.77267	6.13514	4.37125	8.91426	8.53414	7.07672	6.0484	6.24403
202411_at	6.78566	5.3556	7.07887	8.26567	4.54351	5.47474	6.40659	10.1982	9.88977	5.62679	7.80861	7.97338
202412_s_at	8.14679	6.80736	4.76306	5.43971	7.56069	6.16113	5.79467	6.59999	6.31027	8.62473	4.37679	4.59018
202413_s_at	9.95044	8.85347	6.11885	7.3444	8.53839	8.4103	10.3043	9.12543	9.38429	9.94429	7.36569	7.5309
202414_at	7.44634	7.94146	5.16724	5.84855	4.90825	6.96976	5.61341	7.84647	7.98182	7.0406	6.58321	6.80469
202415_s_at	8.63492	6.84741	6.69071	7.27741	7.07297	8.27532	6.37721	8.47447	8.49652	8.64423	7.75646	7.98597
202416_at	9.10406	9.02927	6.32907	7.40953	8.04108	8.67736	6.32808	8.77569	8.78975	9.28838	8.2055	8.53173
202417_at	9.29462	7.14624	5.8922	8.39051	7.68332	7.91797	7.26528	9.017	9.04408	8.24057	7.21476	7.849
202418_at	10.0754	7.6563	6.45496	8.17496	9.74089	10.0227	6.77074	9.12951	9.43401	9.61887	6.92121	6.83548
202419_at	8.19524	6.7249	5.67335	6.66721	6.07633	7.57239	7.42337	8.9088	8.97053	7.31016	6.09535	7.03322
202420_s_at	9.28794	8.04138	6.91319	7.53602	7.73317	8.44865	9.00582	8.14216	8.11826	9.5427	7.69148	7.74508
202421_at	7.4748	5.26944	4.86414	6.9827	10.0686	5.52596	4.64611	9.26561	9.22609	9.47727	6.96044	6.70394
202422_s_at	5.90204	3.91778	3.36899	4.35642	2.71806	5.56069	3.79295	6.04602	6.402	6.33524	4.14664	4.03629
202423_at	9.65572	9.33165	9.08728	8.89496	7.46451	9.19417	7.51781	10.2217	10.2434	8.81807	8.77118	8.948
202424_at	10.2251	8.30507	7.81585	8.80154	8.01844	9.41379	5.61996	10.0265	9.8947	9.37596	8.60252	9.05784
202425_x_at	9.2796	7.82543	7.66877	8.85711	7.25467	8.67408	6.65031	9.00148	8.86936	9.31655	9.87936	9.88729
202426_s_at	7.25068	6.45865	7.45109	6.88538	5.81932	6.96321	4.27065	7.41169	7.54077	8.39654	5.20119	5.30702
202427_s_at	9.94383	7.54431	7.14393	9.44623	8.7973	9.95709	9.28809	11.0525	10.7347	8.52166	8.67512	8.44249
202428_x_at	11.4407	10.6418	6.77273	10.3364	11.9841	11.1302	9.90281	12.5812	12.3884	12.2005	10.2859	10.6428
202429_s_at	9.99729	8.31531	7.65452	8.17128	8.03825	8.5704	5.76065	9.17105	9.14675	9.89728	10.782	10.7629
202430_s_at	7.05853	7.72834	5.09155	5.17998	5.17904	3.8904	4.31912	8.22383	7.97337	6.4691	3.37257	3.86789
202431_s_at	10.188	9.29798	5.92575	7.27119	8.71418	8.66288	5.8126	9.50445	9.66372	8.74105	5.61464	5.13342
202432_at	9.38587	8.62535	7.46692	10.4866	6.13459	9.02197	8.83931	10.7026	10.7675	8.42787	10.3492	10.1447
202433_at	9.71013	7.19705	6.43935	8.14044	8.47221	9.24746	6.87719	10.43	10.414	10.0505	7.86791	7.6665
202434_s_at	7.57502	5.17281	5.34038	5.92842	4.73576	5.73141	4.19512	7.24373	7.06619	5.67742	4.90135	5.0341
202435_s_at	7.83206	7.14325	6.15179	5.30166	4.82996	3.97205	4.20218	8.5452	8.24308	4.62831	4.22734	4.46965
202436_s_at	9.44236	8.75602	6.97999	7.01576	6.99674	6.57548	5.32179	9.68413	9.5557	5.8444	6.42478	7.24057
202437_s_at	8.4618	6.69818	5.52051	4.91862	4.67941	4.1138	4.09583	8.59495	8.73256	4.08644	4.44441	4.50291
202438_x_at	5.70255	4.0024	3.52899	4.44313	3.30742	3.82423	3.27391	6.29323	6.46583	4.18635	5.17436	4.43642
202439_s_at	6.79592	5.31746	6.86518	6.1465	5.86044	6.54213	5.84774	7.96418	8.1032	5.48607	7.43613	6.27591
202440_s_at	8.68754	5.00206	5.41072	7.3734	4.85824	7.98984	5.06493	8.70262	8.88569	6.47669	6.82332	7.34543
202441_at	9.45234	7.19832	7.51454	7.42206	7.86008	9.05666	8.10801	8.42634	8.43489	10.101	6.93685	6.97694
202442_at	10.7977	9.13446	7.84851	8.84551	9.78333	10.7225	9.79577	11.0224	11.2546	10.3754	9.67056	9.24976
202443_x_at	10.5921	8.90809	8.66618	8.42607	8.80983	10.0839	7.6318	10.1031	10.4691	9.71113	7.09743	7.83437
202444_s_at	8.9643	5.45494	5.15657	6.73081	5.09205	7.6186	4.12913	8.08014	8.18998	8.90575	5.53289	5.05316
202445_s_at	6.29417	4.81836	5.19106	6.20627	4.25605	6.14991	4.56205	6.33343	6.44101	5.82791	4.34268	4.53747
202446_s_at	9.52691	9.00589	7.76952	7.08136	7.99172	7.1785	8.36947	9.21623	8.92999	9.20517	5.29472	6.36922
202447_at	9.46409	8.60157	7.9993	8.56688	9.57097	8.77105	8.86284	11.7834	11.2631	7.51166	6.80094	7.20643
202448_s_at	8.48877	5.77201	7.08754	6.74313	5.79025	6.26493	4.34333	8.47112	8.63104	7.63993	6.21774	6.06154
202449_s_at	10.0273	8.30422	8.48563	9.01175	8.67067	7.61988	5.47715	9.67012	9.73714	10.3699	8.03046	8.17015
202450_s_at	7.41622	5.68066	6.5333	8.5574	5.42801	7.74783	7.00815	9.35894	9.73017	6.75555	6.55108	6.19487
202451_at	8.90583	7.07892	5.95574	6.4291	7.66811	7.394	7.68647	8.02928	8.16304	8.73445	7.07011	6.79408
202452_at	8.31245	6.6611	7.65906	8.51593	6.35022	7.2609	5.58173	9.52635	9.61785	7.75416	8.43485	8.75562
202453_s_at	8.59403	6.99427	5.87159	6.852	7.08743	7.2768	5.16682	8.22293	8.31692	8.63701	6.70419	6.25592
202454_s_at	6.25442	3.88715	5.13189	7.53131	8.55544	6.03602	3.84086	8.14129	8.29566	9.45337	6.71313	7.10597
202455_at	7.66203	6.82806	6.96204	7.28491	5.6294	7.01064	5.79846	9.61509	9.75696	7.74695	7.38134	7.99383
202456_s_at	7.75597	5.91194	6.669	6.51523	6.19674	6.62674	4.79435	8.58077	8.68817	6.89939	6.20917	5.84141
202457_s_at	9.74872	8.25521	7.55983	9.18358	7.32262	9.13523	6.29373	9.01377	8.78454	9.79124	10.7644	10.6895
202458_at	10.5405	7.33215	4.89402	8.29657	7.81233	9.84622	5.0128	8.85576	9.41412	6.15424	5.68523	5.72319
202459_s_at	8.53278	7.51937	7.85322	6.32067	6.20788	7.74956	5.01287	8.43727	8.78572	6.70465	7.61162	7.66517
202460_s_at	8.2726	7.761	7.27198	5.54609	5.46308	7.78524	6.95779	8.13073	8.32148	6.64851	7.77651	7.66678
202461_at	9.53752	7.49782	6.10246	7.89135	9.35754	8.45899	7.42706	9.12326	9.10785	9.69192	7.44014	7.41898
202462_s_at	9.71639	9.1197	7.30958	8.09937	8.0703	9.343	9.34156	9.5459	9.60202	10.5676	7.69517	7.92092
202463_s_at	8.12132	6.70746	7.40325	8.25139	6.95817	8.1766	5.63578	8.61948	8.58271	7.70594	7.35325	7.5629
202464_s_at	8.82464	5.50731	6.39024	7.9596	6.98561	8.98325	6.77409	7.33053	7.3384	6.21076	8.04367	8.86354
202465_at	11.1813	5.4326	4.91436	8.8521	6.33575	10.8647	5.77571	9.41094	9.63556	6.61031	6.00406	5.96858
202466_at	9.40831	7.84936	7.37046	7.60849	7.99756	8.63749	9.28996	9.16679	9.43397	9.7059	8.09701	8.23243
202467_s_at	11.2221	9.41131	7.02702	9.47666	9.52371	10.5586	9.58013	11.333	11.3642	10.8224	8.44557	8.59677
202468_s_at	8.62716	4.46831	5.63028	7.80745	7.4244	9.16205	7.78968	10.7845	10.9936	10.0871	6.96564	7.08063
202469_s_at	9.33655	7.71937	4.40576	5.91991	7.98306	8.36696	8.63086	8.50903	8.83337	9.66868	6.5729	6.34302
202470_s_at	7.61928	5.44157	5.96149	6.84984	5.74089	6.47856	5.25918	7.81611	7.73118	7.14506	6.25181	5.86872
202471_s_at	9.98715	9.12008	7.54438	7.97178	8.8031	9.2985	6.42972	9.94369	9.98338	9.67181	8.21188	8.0812
[truncated: 20,284 more rows]

## Sheet: Sheet2
	Dataset27	Dataset28	Dataset29	Dataset30	Dataset31	Dataset32	Dataset33	Dataset34	Dataset35	Dataset36	Dataset37	Dataset38
1007_s_at	0	0	0	0	0	0	0	0	0	0	0	0
1053_at	0	0	0	0	0	0	0	0	0	0	0	0
117_at	0	0	0	0	0	0	0	0	0	0	0	0
121_at	0	0	0	0	0	0	0	0	0	0	0	0
1255_g_at	0	0	0	0	0	0	0	0	0	0	0	0
1294_at	0	0	0	0	0	0	0	0	0	0	0	0
1316_at	0	0	0	0	0	0	0	0	0	0	0	0
1320_at	0	0	0	0	0	0	0	0	0	0	0	0
1405_i_at	0	0	0	0	0	0	0	0	0	0	0	0
1431_at	0	0	0	0	0	0	0	0	0	0	0	0
1438_at	0	0	0	0	0	0	0	0	0	0	0	0
1487_at	0	0	0	0	0	0	0	0	0	0	0	0
1494_f_at	0	0	0	0	0	0	0	0	0	0	0	0
1598_g_at	0	0	0	0	0	0	0	0	0	0	0	0
160020_at	0	0	0	0	0	0	0	0	0	0	0	0
1729_at	0	0	0	0	0	0	0	0	0	0	0	0
177_at	0	0	0	0	0	0	0	0	0	0	0	0
1773_at	0	0	0	0	0	0	0	0	0	0	0	0
179_at	0	0	0	0	0	0	0	0	0	0	0	0
1861_at	0	0	0	0	0	0	0	0	0	0	0	0
200000_s_at	0	0	0	0	0	0	0	0	0	0	0	0
200001_at	0	0	0	0	0	0	0	0	0	0	0	0
200002_at	0	0	0	0	0	0	0	0	0	0	0	0
200003_s_at	0	0	0	0	0	0	0	0	0	0	0	0
200004_at	0	0	0	0	0	0	0	0	0	0	0	0
200005_at	0	0	0	0	0	0	0	0	0	0	0	0
200006_at	0	0	0	0	0	0	0	0	0	0	0	0
200007_at	0	0	0	0	0	0	0	0	0	0	0	0
200008_s_at	0	0	0	0	0	0	0	0	0	0	0	0
200009_at	0	0	0	0	0	0	0	0	0	0	0	0
200010_at	0	0	0	0	0	0	0	0	0	0	0	0
200011_s_at	0	0	0	0	0	0	0	0	0	0	0	0
200012_x_at	0	0	0	0	0	0	0	0	0	0	0	0
200013_at	0	0	0	0	0	0	0	0	0	0	0	0
200014_s_at	0	0	0	0	0	0	0	0	0	0	0	0
200015_s_at	0	0	0	0	0	0	0	0	0	0	0	0
200016_x_at	0	0	0	0	0	0	0	0	0	0	0	0
200017_at	0	0	0	0	0	0	0	0	0	0	0	0
200018_at	0	0	0	0	0	0	0	0	0	0	0	0
200019_s_at	0	0	0	0	0	0	0	0	0	0	0	0
200020_at	0	0	0	0	0	0	0	0	0	0	0	0
200021_at	0	0	0	0	0	0	0	0	0	0	0	0
200022_at	0	0	0	0	0	0	0	0	0	0	0	0
200023_s_at	0	0	0	0	0	0	0	0	0	0	0	0
200024_at	0	0	0	0	0	0	0	0	0	0	0	0
200025_s_at	0	0	0	0	0	0	0	0	0	0	0	0
200026_at	0	0	0	0	0	0	0	0	0	0	0	0
200027_at	0	0	0	0	0	0	0	0	0	0	0	0
200028_s_at	0	0	0	0	0	0	0	0	0	0	0	0
200029_at	0	0	0	0	0	0	0	0	0	0	0	0
200030_s_at	0	0	0	0	0	0	0	0	0	0	0	0
200031_s_at	0	0	0	0	0	0	0	0	0	0	0	0
200032_s_at	0	0	0	0	0	0	0	0	0	0	0	0
200033_at	0	0	0	0	0	0	0	0	0	0	0	0
200034_s_at	0	0	0	0	0	0	0	0	0	0	0	0
200035_at	0	0	0	0	0	0	0	0	0	0	0	0
200036_s_at	0	0	0	0	0	0	0	0	0	0	0	0
200037_s_at	0	0	0	0	0	0	0	0	0	0	0	0
200038_s_at	0	0	0	0	0	0	0	0	0	0	0	0
200039_s_at	0	0	0	0	0	0	0	0	0	0	0	0
200040_at	0	0	0	0	0	0	0	0	0	0	0	0
200041_s_at	0	0	0	0	0	0	0	0	0	0	0	0
200042_at	0	0	0	0	0	0	0	0	0	0	0	0
200043_at	0	0	0	0	0	0	0	0	0	0	0	0
200044_at	0	0	0	0	0	0	0	0	0	0	0	0
200045_at	0	0	0	0	0	0	0	0	0	0	0	0
200046_at	0	0	0	0	0	0	0	0	0	0	0	0
200047_s_at	0	0	0	0	0	0	0	0	0	0	0	0
200048_s_at	0	0	0	0	0	0	0	0	0	0	0	0
200049_at	0	0	0	0	0	0	0	0	0	0	0	0
200050_at	0	0	0	0	0	0	0	0	0	0	0	0
200051_at	0	0	0	0	0	0	0	0	0	0	0	0
200052_s_at	0	0	0	0	0	0	0	0	0	0	0	0
200053_at	0	0	0	0	0	0	0	0	0	0	0	0
200054_at	0	0	0	0	0	0	0	0	0	0	0	0
200055_at	0	0	0	0	0	0	0	0	0	0	0	0
200056_s_at	0	0	0	0	0	0	0	0	0	0	0	0
200057_s_at	0	0	0	0	0	0	0	0	0	0	0	0
200058_s_at	0	0	0	0	0	0	0	0	0	0	0	0
200059_s_at	0	0	0	0	0	0	0	0	0	0	0	0
200060_s_at	0	0	0	0	0	0	0	0	0	0	0	0
200061_s_at	0	0	0	0	0	0	0	0	0	0	0	0
200062_s_at	0	0	0	0	0	0	0	0	0	0	0	0
200063_s_at	0	0	0	0	0	0	0	0	0	0	0	0
200064_at	0	0	0	0	0	0	0	0	0	0	0	0
200065_s_at	0	0	0	0	0	0	0	0	0	0	0	0
200066_at	0	0	0	0	0	0	0	0	0	0	0	0
200067_x_at	0	0	0	0	0	0	0	0	0	0	0	0
200068_s_at	0	0	0	0	0	0	0	0	0	0	0	0
200069_at	0	0	0	0	0	0	0	0	0	0	0	0
200070_at	0	0	0	0	0	0	0	0	0	0	0	0
200071_at	0	0	0	0	0	0	0	0	0	0	0	0
200072_s_at	0	0	0	0	0	0	0	0	0	0	0	0
200073_s_at	0	0	0	0	0	0	0	0	0	0	0	0
200074_s_at	0	0	0	0	0	0	0	0	0	0	0	0
200075_s_at	0	0	0	0	0	0	0	0	0	0	0	0
200076_s_at	0	0	0	0	0	0	0	0	0	0	0	0
200077_s_at	0	0	0	0	0	0	0	0	0	0	0	0
200078_s_at	0	0	0	0	0	0	0	0	0	0	0	0
200079_s_at	0	0	0	0	0	0	0	0	0	0	0	0
200080_s_at	0	0	0	0	0	0	0	0	0	0	0	0
200081_s_at	0	0	0	0	0	0	0	0	0	0	0	0
200082_s_at	0	0	0	0	0	0	0	0	0	0	0	0
200083_at	0	0	0	0	0	0	0	0	0	0	0	0
200084_at	0	0	0	0	0	0	0	0	0	0	0	0
200085_s_at	0	0	0	0	0	0	0	0	0	0	0	0
200086_s_at	0	0	0	0	0	0	0	0	0	0	0	0
200087_s_at	0	0	0	0	0	0	0	0	0	0	0	0
200088_x_at	0	0	0	0	0	0	0	0	0	0	0	0
200089_s_at	0	0	0	0	0	0	0	0	0	0	0	0
200090_at	0	0	0	0	0	0	0	0	0	0	0	0
200091_s_at	0	0	0	0	0	0	0	0	0	0	0	0
200092_s_at	0	0	0	0	0	0	0	0	0	0	0	0
200093_s_at	0	0	0	0	0	0	0	0	0	0	0	0
200094_s_at	0	0	0	0	0	0	0	0	0	0	0	0
200095_x_at	0	0	0	0	0	0	0	0	0	0	0	0
200096_s_at	0	0	0	0	0	0	0	0	0	0	0	0
200097_s_at	0	0	0	0	0	0	0	0	0	0	0	0
200098_s_at	0	0	0	0	0	0	0	0	0	0	0	0
200099_s_at	0	0	0	0	0	0	0	0	0	0	0	0
200593_s_at	0	0	0	0	0	0	0	0	0	0	0	0
200594_x_at	0	0	0	0	0	0	0	0	0	0	0	0
200595_s_at	0	0	0	0	0	0	0	0	0	0	0	0
200596_s_at	0	0	0	0	0	0	0	0	0	0	0	0
200597_at	0	0	0	0	0	0	0	0	0	0	0	0
200598_s_at	0	0	0	0	0	0	0	0	0	0	0	0
200599_s_at	0	0	0	0	0	0	0	0	0	0	0	0
200600_at	0	0	0	0	0	0	0	0	0	0	0	0
200601_at	0	0	0	0	0	0	0	0	0	0	0	0
200602_at	0	0	0	0	0	0	0	0	0	0	0	0
200603_at	0	0	0	0	0	0	0	0	0	0	0	0
200604_s_at	0	0	0	0	0	0	0	0	0	0	0	0
200605_s_at	0	0	0	0	0	0	0	0	0	0	0	0
200606_at	0	0	0	0	0	0	0	0	0	0	0	0
200607_s_at	0	0	0	0	0	0	0	0	0	0	0	0
200608_s_at	0	0	0	0	0	0	0	0	0	0	0	0
200609_s_at	0	0	0	0	0	0	0	0	0	0	0	0
200610_s_at	0	0	0	0	0	0	0	0	0	0	0	0
200611_s_at	0	0	0	0	0	0	0	0	0	0	0	0
200612_s_at	0	0	0	0	0	0	0	0	0	0	0	0
200613_at	0	0	0	0	0	0	0	0	0	0	0	0
200614_at	0	0	0	0	0	0	0	0	0	0	0	0
200615_s_at	0	0	0	0	0	0	0	0	0	0	0	0
200616_s_at	0	0	0	0	0	0	0	0	0	0	0	0
200617_at	0	0	0	0	0	0	0	0	0	0	0	0
200618_at	0	0	0	0	0	0	0	0	0	0	0	0
200619_at	0	0	0	0	0	0	0	0	0	0	0	0
200620_at	0	0	0	0	0	0	0	0	0	0	0	0
200621_at	0	0	0	0	0	0	0	0	0	0	0	0
200622_x_at	0	0	0	0	0	0	0	0	0	0	0	0
200623_s_at	0	0	0	0	0	0	0	0	0	0	0	0
200624_s_at	0	0	0	0	0	0	0	0	0	0	0	0
200625_s_at	0	0	0	0	0	0	0	0	0	0	0	0
200626_s_at	0	0	0	0	0	0	0	0	0	0	0	0
200627_at	0	0	0	0	0	0	0	0	0	0	0	0
200628_s_at	0	0	0	0	0	0	0	0	0	0	0	0
200629_at	0	0	0	0	0	0	0	0	0	0	0	0
200630_x_at	0	0	0	0	0	0	0	0	0	0	0	0
200631_s_at	0	0	0	0	0	0	0	0	0	0	0	0
200632_s_at	0	0	0	0	0	0	0	0	0	0	0	0
200633_at	0	0	0	0	0	0	0	0	0	0	0	0
200634_at	0	0	0	0	0	0	0	0	0	0	0	0
200635_s_at	0	0	0	0	0	0	0	0	0	0	0	0
200636_s_at	0	0	0	0	0	0	0	0	0	0	0	0
200637_s_at	0	0	0	0	0	0	0	0	0	0	0	0
200638_s_at	0	0	0	0	0	0	0	0	0	0	0	0
200639_s_at	0	0	0	0	0	0	0	0	0	0	0	0
200640_at	0	0	0	0	0	0	0	0	0	0	0	0
200641_s_at	0	0	0	0	0	0	0	0	0	0	0	0
200642_at	0	0	0	0	0	0	0	0	0	0	0	0
200643_at	0	0	0	0	0	0	0	0	0	0	0	0
200644_at	0	0	0	0	0	0	0	0	0	0	0	0
200645_at	0	0	0	0	0	0	0	0	0	0	0	0
200646_s_at	0	0	0	0	0	0	0	0	0	0	0	0
200647_x_at	0	0	0	0	0	0	0	0	0	0	0	0
200648_s_at	0	0	0	0	0	0	0	0	0	0	0	0
200649_at	0	0	0	0	0	0	0	0	0	0	0	0
200650_s_at	0	0	0	0	0	0	0	0	0	0	0	0
200651_at	0	0	0	0	0	0	0	0	0	0	0	0
200652_at	0	0	0	0	0	0	0	0	0	0	0	0
200653_s_at	0	0	0	0	0	0	0	0	0	0	0	0
200654_at	0	0	0	0	0	0	0	0	0	0	0	0
200655_s_at	0	0	0	0	0	0	0	0	0	0	0	0
200656_s_at	0	0	0	0	0	0	0	0	0	0	0	0
200657_at	0	0	0	0	0	0	0	0	0	0	0	0
200658_s_at	0	0	0	0	0	0	0	0	0	0	0	0
200659_s_at	0	0	0	0	0	0	0	0	0	0	0	0
200660_at	0	0	0	0	0	0	0	0	0	0	0	0
200661_at	0	0	0	0	0	0	0	0	0	0	0	0
200662_s_at	0	0	0	0	0	0	0	0	0	0	0	0
200663_at	0	0	0	0	0	0	0	0	0	0	0	0
200664_s_at	0	0	0	0	0	0	0	0	0	0	0	0
200665_s_at	0	0	0	0	0	0	0	0	0	0	0	0
200666_s_at	0	0	0	0	0	0	0	0	0	0	0	0
200667_at	0	0	0	0	0	0	0	0	0	0	0	0
200668_s_at	0	0	0	0	0	0	0	0	0	0	0	0
200669_s_at	0	0	0	0	0	0	0	0	0	0	0	0
200670_at	0	0	0	0	0	0	0	0	0	0	0	0
200671_s_at	0	0	0	0	0	0	0	0	0	0	0	0
200672_x_at	0	0	0	0	0	0	0	0	0	0	0	0
200673_at	0	0	0	0	0	0	0	0	0	0	0	0
200674_s_at	0	0	0	0	0	0	0	0	0	0	0	0
200675_at	0	0	0	0	0	0	0	0	0	0	0	0
200676_s_at	0	0	0	0	0	0	0	0	0	0	0	0
200677_at	0	0	0	0	0	0	0	0	0	0	0	0
200678_x_at	0	0	0	0	0	0	0	0	0	0	0	0
200679_x_at	0	0	0	0	0	0	0	0	0	0	0	0
200680_x_at	0	0	0	0	0	0	0	0	0	0	0	0
200681_at	0	0	0	0	0	0	0	0	0	0	0	0
200682_s_at	0	0	0	0	0	0	0	0	0	0	0	0
200683_s_at	0	0	0	0	0	0	0	0	0	0	0	0
200684_s_at	0	0	0	0	0	0	0	0	0	0	0	0
200685_at	0	0	0	0	0	0	0	0	0	0	0	0
200686_s_at	0	0	0	0	0	0	0	0	0	0	0	0
200687_s_at	0	0	0	0	0	0	0	0	0	0	0	0
200688_at	0	0	0	0	0	0	0	0	0	0	0	0
200689_x_at	0	0	0	0	0	0	0	0	0	0	0	0
200690_at	0	0	0	0	0	0	0	0	0	0	0	0
200691_s_at	0	0	0	0	0	0	0	0	0	0	0	0
200692_s_at	0	0	0	0	0	0	0	0	0	0	0	0
200693_at	0	0	0	0	0	0	0	0	0	0	0	0
200694_s_at	0	0	0	0	0	0	0	0	0	0	0	0
200695_at	0	0	0	0	0	0	0	0	0	0	0	0
200696_s_at	0	0	0	0	0	0	0	0	0	0	0	0
200697_at	0	0	0	0	0	0	0	0	0	0	0	0
200698_at	0	0	0	0	0	0	0	0	0	0	0	0
200699_at	0	0	0	0	0	0	0	0	0	0	0	0
200700_s_at	0	0	0	0	0	0	0	0	0	0	0	0
200701_at	0	0	0	0	0	0	0	0	0	0	0	0
200702_s_at	0	0	0	0	0	0	0	0	0	0	0	0
200703_at	0	0	0	0	0	0	0	0	0	0	0	0
200704_at	0	0	0	0	0	0	0	0	0	0	0	0
200705_s_at	0	0	0	0	0	0	0	0	0	0	0	0
200706_s_at	0	0	0	0	0	0	0	0	0	0	0	0
200707_at	0	0	0	0	0	0	0	0	0	0	0	0
200708_at	0	0	0	0	0	0	0	0	0	0	0	0
200709_at	0	0	0	0	0	0	0	0	0	0	0	0
200710_at	0	0	0	0	0	0	0	0	0	0	0	0
200711_s_at	0	0	0	0	0	0	0	0	0	0	0	0
200712_s_at	0	0	0	0	0	0	0	0	0	0	0	0
200713_s_at	0	0	0	0	0	0	0	0	0	0	0	0
200714_x_at	0	0	0	0	0	0	0	0	0	0	0	0
200715_x_at	0	0	0	0	0	0	0	0	0	0	0	0
200716_x_at	0	0	0	0	0	0	0	0	0	0	0	0
200717_x_at	0	0	0	0	0	0	0	0	0	0	0	0
200718_s_at	0	0	0	0	0	0	0	0	0	0	0	0
200719_at	0	0	0	0	0	0	0	0	0	0	0	0
200720_s_at	0	0	0	0	0	0	0	0	0	0	0	0
200721_s_at	0	0	0	0	0	0	0	0	0	0	0	0
200722_s_at	0	0	0	0	0	0	0	0	0	0	0	0
200723_s_at	0	0	0	0	0	0	0	0	0	0	0	0
200724_at	0	0	0	0	0	0	0	0	0	0	0	0
200725_x_at	0	0	0	0	0	0	0	0	0	0	0	0
200726_at	0	0	0	0	0	0	0	0	0	0	0	0
200727_s_at	0	0	0	0	0	0	0	0	0	0	0	0
200728_at	0	0	0	0	0	0	0	0	0	0	0	0
200729_s_at	0	0	0	0	0	0	0	0	0	0	0	0
200730_s_at	0	0	0	0	0	0	0	0	0	0	0	0
200731_s_at	0	0	0	0	0	0	0	0	0	0	0	0
200732_s_at	0	0	0	0	0	0	0	0	0	0	0	0
200733_s_at	0	0	0	0	0	0	0	0	0	0	0	0
200734_s_at	0	0	0	0	0	0	0	0	0	0	0	0
200735_x_at	0	0	0	0	0	0	0	0	0	0	0	0
200736_s_at	0	0	0	0	0	0	0	0	0	0	0	0
200737_at	0	0	0	0	0	0	0	0	0	0	0	0
200738_s_at	0	0	0	0	0	0	0	0	0	0	0	0
200739_s_at	0	0	0	0	0	0	0	0	0	0	0	0
200740_s_at	0	0	0	0	0	0	0	0	0	0	0	0
200741_s_at	0	0	0	0	0	0	0	0	0	0	0	0
200742_s_at	0	0	0	0	0	0	0	0	0	0	0	0
200743_s_at	0	0	0	0	0	0	0	0	0	0	0	0
200744_s_at	0	0	0	0	0	0	0	0	0	0	0	0
200745_s_at	0	0	0	0	0	0	0	0	0	0	0	0
200746_s_at	0	0	0	0	0	0	0	0	0	0	0	0
200747_s_at	0	0	0	0	0	0	0	0	0	0	0	0
200748_s_at	0	0	0	0	0	0	0	0	0	0	0	0
200749_at	0	0	0	0	0	0	0	0	0	0	0	0
200750_s_at	0	0	0	0	0	0	0	0	0	0	0	0
200751_s_at	0	0	0	0	0	0	0	0	0	0	0	0
200752_s_at	0	0	0	0	0	0	0	0	0	0	0	0
200753_x_at	0	0	0	0	0	0	0	0	0	0	0	0
200754_x_at	0	0	0	0	0	0	0	0	0	0	0	0
200755_s_at	0	0	0	0	0	0	0	0	0	0	0	0
200756_x_at	0	0	0	0	0	0	0	0	0	0	0	0
200757_s_at	0	0	0	0	0	0	0	0	0	0	0	0
200758_s_at	0	0	0	0	0	0	0	0	0	0	0	0
200759_x_at	0	0	0	0	0	0	0	0	0	0	0	0
200760_s_at	0	0	0	0	0	0	0	0	0	0	0	0
200761_s_at	0	0	0	0	0	0	0	0	0	0	0	0
200762_at	0	0	0	0	0	0	0	0	0	0	0	0
200763_s_at	0	0	0	0	0	0	0	0	0	0	0	0
200764_s_at	0	0	0	0	0	0	0	0	0	0	0	0
200765_x_at	0	0	0	0	0	0	0	0	0	0	0	0
200766_at	0	0	0	0	0	0	0	0	0	0	0	0
200767_s_at	0	0	0	0	0	0	0	0	0	0	0	0
200768_s_at	0	0	0	0	0	0	0	0	0	0	0	0
200769_s_at	0	0	0	0	0	0	0	0	0	0	0	0
200770_s_at	0	0	0	0	0	0	0	0	0	0	0	0
200771_at	0	0	0	0	0	0	0	0	0	0	0	0
200772_x_at	0	0	0	0	0	0	0	0	0	0	0	0
200773_x_at	0	0	0	0	0	0	0	0	0	0	0	0
200774_at	0	0	0	0	0	0	0	0	0	0	0	0
200775_s_at	0	0	0	0	0	0	0	0	0	0	0	0
200776_s_at	0	0	0	0	0	0	0	0	0	0	0	0
200777_s_at	0	0	0	0	0	0	0	0	0	0	0	0
200778_s_at	0	0	0	0	0	0	0	0	0	0	0	0
200779_at	0	0	0	0	0	0	0	0	0	0	0	0
200780_x_at	0	0	0	0	0	0	0	0	0	0	0	0
200781_s_at	0	0	0	0	0	0	0	0	0	0	0	0
200782_at	0	0	0	0	0	0	0	0	0	0	0	0
200783_s_at	0	0	0	0	0	0	0	0	0	0	0	0
200784_s_at	0	0	0	0	0	0	0	0	0	0	0	0
200785_s_at	0	0	0	0	0	0	0	0	0	0	0	0
200786_at	0	0	0	0	0	0	0	0	0	0	0	0
200787_s_at	0	0	0	0	0	0	0	0	0	0	0	0
200788_s_at	0	0	0	0	0	0	0	0	0	0	0	0
200789_at	0	0	0	0	0	0	0	0	0	0	0	0
200790_at	0	0	0	0	0	0	0	0	0	0	0	0
200791_s_at	0	0	0	0	0	0	0	0	0	0	0	0
200792_at	0	0	0	0	0	0	0	0	0	0	0	0
200793_s_at	0	0	0	0	0	0	0	0	0	0	0	0
200794_x_at	0	0	0	0	0	0	0	0	0	0	0	0
200795_at	0	0	0	0	0	0	0	0	0	0	0	0
200796_s_at	0	0	0	0	0	0	0	0	0	0	0	0
200797_s_at	0	0	0	0	0	0	0	0	0	0	0	0
200798_x_at	0	0	0	0	0	0	0	0	0	0	0	0
200799_at	0	0	0	0	0	0	0	0	0	0	0	0
200800_s_at	0	0	0	0	0	0	0	0	0	0	0	0
200801_x_at	0	0	0	0	0	0	0	0	0	0	0	0
200802_at	0	0	0	0	0	0	0	0	0	0	0	0
200803_s_at	0	0	0	0	0	0	0	0	0	0	0	0
200804_at	0	0	0	0	0	0	0	0	0	0	0	0
200805_at	0	0	0	0	0	0	0	0	0	0	0	0
200806_s_at	0	0	0	0	0	0	0	0	0	0	0	0
200807_s_at	0	0	0	0	0	0	0	0	0	0	0	0
200808_s_at	0	0	0	0	0	0	0	0	0	0	0	0
200809_x_at	0	0	0	0	0	0	0	0	0	0	0	0
200810_s_at	0	0	0	0	0	0	0	0	0	0	0	0
200811_at	0	0	0	0	0	0	0	0	0	0	0	0
200812_at	0	0	0	0	0	0	0	0	0	0	0	0
200813_s_at	0	0	0	0	0	0	0	0	0	0	0	0
200814_at	0	0	0	0	0	0	0	0	0	0	0	0
200815_s_at	0	0	0	0	0	0	0	0	0	0	0	0
200816_s_at	0	0	0	0	0	0	0	0	0	0	0	0
200817_x_at	0	0	0	0	0	0	0	0	0	0	0	0
200818_at	0	0	0	0	0	0	0	0	0	0	0	0
200819_s_at	0	0	0	0	0	0	0	0	0	0	0	0
200820_at	0	0	0	0	0	0	0	0	0	0	0	0
200821_at	0	0	0	0	0	0	0	0	0	0	0	0
200822_x_at	0	0	0	0	0	0	0	0	0	0	0	0
200823_x_at	0	0	0	0	0	0	0	0	0	0	0	0
200824_at	0	0	0	0	0	0	0	0	0	0	0	0
200825_s_at	0	0	0	0	0	0	0	0	0	0	0	0
200826_at	0	0	0	0	0	0	0	0	0	0	0	0
200827_at	0	0	0	0	0	0	0	0	0	0	0	0
200828_s_at	0	0	0	0	0	0	0	0	0	0	0	0
200829_x_at	0	0	0	0	0	0	0	0	0	0	0	0
200830_at	0	0	0	0	0	0	0	0	0	0	0	0
200831_s_at	0	0	0	0	0	0	0	0	0	0	0	0
200832_s_at	0	0	0	0	0	0	0	0	0	0	0	0
200833_s_at	0	0	0	0	0	0	0	0	0	0	0	0
200834_s_at	0	0	0	0	0	0	0	0	0	0	0	0
200835_s_at	0	0	0	0	0	0	0	0	0	0	0	0
200836_s_at	0	0	0	0	0	0	0	0	0	0	0	0
200837_at	0	0	0	0	0	0	0	0	0	0	0	0
200838_at	0	0	0	0	0	0	0	0	0	0	0	0
200839_s_at	0	0	0	0	0	0	0	0	0	0	0	0
200840_at	0	0	0	0	0	0	0	0	0	0	0	0
200841_s_at	0	0	0	0	0	0	0	0	0	0	0	0
200842_s_at	0	0	0	0	0	0	0	0	0	0	0	0
200843_s_at	0	0	0	0	0	0	0	0	0	0	0	0
200844_s_at	0	0	0	0	0	0	0	0	0	0	0	0
200845_s_at	0	0	0	0	0	0	0	0	0	0	0	0
200846_s_at	0	0	0	0	0	0	0	0	0	0	0	0
200847_s_at	0	0	0	0	0	0	0	0	0	0	0	0
200848_at	0	0	0	0	0	0	0	0	0	0	0	0
200849_s_at	0	0	0	0	0	0	0	0	0	0	0	0
200850_s_at	0	0	0	0	0	0	0	0	0	0	0	0
200851_s_at	0	0	0	0	0	0	0	0	0	0	0	0
200852_x_at	0	0	0	0	0	0	0	0	0	0	0	0
200853_at	0	0	0	0	0	0	0	0	0	0	0	0
200854_at	0	0	0	0	0	0	0	0	0	0	0	0
200855_at	0	0	0	0	0	0	0	0	0	0	0	0
200856_x_at	0	0	0	0	0	0	0	0	0	0	0	0
200857_s_at	0	0	0	0	0	0	0	0	0	0	0	0
200858_s_at	0	0	0	0	0	0	0	0	0	0	0	0
200859_x_at	0	0	0	0	0	0	0	0	0	0	0	0
200860_s_at	0	0	0	0	0	0	0	0	0	0	0	0
200861_at	0	0	0	0	0	0	0	0	0	0	0	0
200862_at	0	0	0	0	0	0	0	0	0	0	0	0
200863_s_at	0	0	0	0	0	0	0	0	0	0	0	0
200864_s_at	0	0	0	0	0	0	0	0	0	0	0	0
200865_at	0	0	0	0	0	0	0	0	0	0	0	0
200866_s_at	0	0	0	0	0	0	0	0	0	0	0	0
200867_at	0	0	0	0	0	0	0	0	0	0	0	0
200868_s_at	0	0	0	0	0	0	0	0	0	0	0	0
200869_at	0	0	0	0	0	0	0	0	0	0	0	0
200870_at	0	0	0	0	0	0	0	0	0	0	0	0
200871_s_at	0	0	0	0	0	0	0	0	0	0	0	0
200872_at	0	0	0	0	0	0	0	0	0	0	0	0
200873_s_at	0	0	0	0	0	0	0	0	0	0	0	0
200874_s_at	0	0	0	0	0	0	0	0	0	0	0	0
200875_s_at	0	0	0	0	0	0	0	0	0	0	0	0
200876_s_at	0	0	0	0	0	0	0	0	0	0	0	0
200877_at	0	0	0	0	0	0	0	0	0	0	0	0
200878_at	0	0	0	0	0	0	0	0	0	0	0	0
200879_s_at	0	0	0	0	0	0	0	0	0	0	0	0
200880_at	0	0	0	0	0	0	0	0	0	0	0	0
200881_s_at	0	0	0	0	0	0	0	0	0	0	0	0
200882_s_at	0	0	0	0	0	0	0	0	0	0	0	0
200883_at	0	0	0	0	0	0	0	0	0	0	0	0
200884_at	0	0	0	0	0	0	0	0	0	0	0	0
200885_at	0	0	0	0	0	0	0	0	0	0	0	0
200886_s_at	0	0	0	0	0	0	0	0	0	0	0	0
200887_s_at	0	0	0	0	0	0	0	0	0	0	0	0
200888_s_at	0	0	0	0	0	0	0	0	0	0	0	0
200889_s_at	0	0	0	0	0	0	0	0	0	0	0	0
200890_s_at	0	0	0	0	0	0	0	0	0	0	0	0
200891_s_at	0	0	0	0	0	0	0	0	0	0	0	0
200892_s_at	0	0	0	0	0	0	0	0	0	0	0	0
200893_at	0	0	0	0	0	0	0	0	0	0	0	0
200894_s_at	0	0	0	0	0	0	0	0	0	0	0	0
200895_s_at	0	0	0	0	0	0	0	0	0	0	0	0
200896_x_at	0	0	0	0	0	0	0	0	0	0	0	0
200897_s_at	0	0	0	0	0	0	0	0	0	0	0	0
200898_s_at	0	0	0	0	0	0	0	0	0	0	0	0
200899_s_at	0	0	0	0	0	0	0	0	0	0	0	0
200900_s_at	0	0	0	0	0	0	0	0	0	0	0	0
200901_s_at	0	0	0	0	0	0	0	0	0	0	0	0
200902_at	0	0	0	0	0	0	0	0	0	0	0	0
200903_s_at	0	0	0	0	0	0	0	0	0	0	0	0
200904_at	0	0	0	0	0	0	0	0	0	0	0	0
200905_x_at	0	0	0	0	0	0	0	0	0	0	0	0
200906_s_at	0	0	0	0	0	0	0	0	0	0	0	0
200907_s_at	0	0	0	0	0	0	0	0	0	0	0	0
200908_s_at	0	0	0	0	0	0	0	0	0	0	0	0
200909_s_at	0	0	0	0	0	0	0	0	0	0	0	0
200910_at	0	0	0	0	0	0	0	0	0	0	0	0
200911_s_at	0	0	0	0	0	0	0	0	0	0	0	0
200912_s_at	0	0	0	0	0	0	0	0	0	0	0	0
200913_at	0	0	0	0	0	0	0	0	0	0	0	0
200914_x_at	0	0	0	0	0	0	0	0	0	0	0	0
200915_x_at	0	0	0	0	0	0	0	0	0	0	0	0
200916_at	0	0	0	0	0	0	0	0	0	0	0	0
200917_s_at	0	0	0	0	0	0	0	0	0	0	0	0
200918_s_at	0	0	0	0	0	0	0	0	0	0	0	0
200919_at	0	0	0	0	0	0	0	0	0	0	0	0
200920_s_at	0	0	0	0	0	0	0	0	0	0	0	0
200921_s_at	0	0	0	0	0	0	0	0	0	0	0	0
200922_at	0	0	0	0	0	0	0	0	0	0	0	0
200923_at	0	0	0	0	0	0	0	0	0	0	0	0
200924_s_at	0	0	0	0	0	0	0	0	0	0	0	0
200925_at	0	0	0	0	0	0	0	0	0	0	0	0
200926_at	0	0	0	0	0	0	0	0	0	0	0	0
200927_s_at	0	0	0	0	0	0	0	0	0	0	0	0
200928_s_at	0	0	0	0	0	0	0	0	0	0	0	0
200929_at	0	0	0	0	0	0	0	0	0	0	0	0
200930_s_at	0	0	0	0	0	0	0	0	0	0	0	0
200931_s_at	0	0	0	0	0	0	0	0	0	0	0	0
200932_s_at	0	0	0	0	0	0	0	0	0	0	0	0
200933_x_at	0	0	0	0	0	0	0	0	0	0	0	0
200934_at	0	0	0	0	0	0	0	0	0	0	0	0
200935_at	0	0	0	0	0	0	0	0	0	0	0	0
200936_at	0	0	0	0	0	0	0	0	0	0	0	0
200937_s_at	0	0	0	0	0	0	0	0	0	0	0	0
200938_s_at	0	0	0	0	0	0	0	0	0	0	0	0
200939_s_at	0	0	0	0	0	0	0	0	0	0	0	0
200940_s_at	0	0	0	0	0	0	0	0	0	0	0	0
200941_at	0	0	0	0	0	0	0	0	0	0	0	0
200942_s_at	0	0	0	0	0	0	0	0	0	0	0	0
200943_at	0	0	0	0	0	0	0	0	0	0	0	0
200944_s_at	0	0	0	0	0	0	0	0	0	0	0	0
200945_s_at	0	0	0	0	0	0	0	0	0	0	0	0
200946_x_at	0	0	0	0	0	0	0	0	0	0	0	0
200947_s_at	0	0	0	0	0	0	0	0	0	0	0	0
200948_at	0	0	0	0	0	0	0	0	0	0	0	0
200949_x_at	0	0	0	0	0	0	0	0	0	0	0	0
200950_at	0	0	0	0	0	0	0	0	0	0	0	0
200951_s_at	0	0	0	0	0	0	0	0	0	0	0	0
200952_s_at	0	0	0	0	0	0	0	0	0	0	0	0
200953_s_at	0	0	0	0	0	0	0	0	0	0	0	0
200954_at	0	0	0	0	0	0	0	0	0	0	0	0
200955_at	0	0	0	0	0	0	0	0	0	0	0	0
200956_s_at	0	0	0	0	0	0	0	0	0	0	0	0
200957_s_at	0	0	0	0	0	0	0	0	0	0	0	0
200958_s_at	0	0	0	0	0	0	0	0	0	0	0	0
200959_at	0	0	0	0	0	0	0	0	0	0	0	0
200960_x_at	0	0	0	0	0	0	0	0	0	0	0	0
200961_at	0	0	0	0	0	0	0	0	0	0	0	0
200962_at	0	0	0	0	0	0	0	0	0	0	0	0
200963_x_at	0	0	0	0	0	0	0	0	0	0	0	0
200964_at	0	0	0	0	0	0	0	0	0	0	0	0
200965_s_at	0	0	0	0	0	0	0	0	0	0	0	0
200966_x_at	0	0	0	0	0	0	0	0	0	0	0	0
200967_at	0	0	0	0	0	0	0	0	0	0	0	0
200968_s_at	0	0	0	0	0	0	0	0	0	0	0	0
200969_at	0	0	0	0	0	0	0	0	0	0	0	0
200970_s_at	0	0	0	0	0	0	0	0	0	0	0	0
200971_s_at	0	0	0	0	0	0	0	0	0	0	0	0
200972_at	0	0	0	0	0	0	0	0	0	0	0	0
200973_s_at	0	0	0	0	0	0	0	0	0	0	0	0
200974_at	0	0	0	0	0	0	0	0	0	0	0	0
200975_at	0	0	0	0	0	0	0	0	0	0	0	0
200976_s_at	0	0	0	0	0	0	0	0	0	0	0	0
200977_s_at	0	0	0	0	0	0	0	0	0	0	0	0
200978_at	0	0	0	0	0	0	0	0	0	0	0	0
200979_at	0	0	0	0	0	0	0	0	0	0	0	0
200980_s_at	0	0	0	0	0	0	0	0	0	0	0	0
200981_x_at	0	0	0	0	0	0	0	0	0	0	0	0
200982_s_at	0	0	0	0	0	0	0	0	0	0	0	0
200983_x_at	0	0	0	0	0	0	0	0	0	0	0	0
200984_s_at	0	0	0	0	0	0	0	0	0	0	0	0
200985_s_at	0	0	0	0	0	0	0	0	0	0	0	0
200986_at	0	0	0	0	0	0	0	0	0	0	0	0
200987_x_at	0	0	0	0	0	0	0	0	0	0	0	0
200988_s_at	0	0	0	0	0	0	0	0	0	0	0	0
200989_at	0	0	0	0	0	0	0	0	0	0	0	0
200990_at	0	0	0	0	0	0	0	0	0	0	0	0
200991_s_at	0	0	0	0	0	0	0	0	0	0	0	0
200992_at	0	0	0	0	0	0	0	0	0	0	0	0
200993_at	0	0	0	0	0	0	0	0	0	0	0	0
200994_at	0	0	0	0	0	0	0	0	0	0	0	0
200995_at	0	0	0	0	0	0	0	0	0	0	0	0
200996_at	0	0	0	0	0	0	0	0	0	0	0	0
200997_at	0	0	0	0	0	0	0	0	0	0	0	0
200998_s_at	0	0	0	0	0	0	0	0	0	0	0	0
200999_s_at	0	0	0	0	0	0	0	0	0	0	0	0
201000_at	0	0	0	0	0	0	0	0	0	0	0	0
201001_s_at	0	0	0	0	0	0	0	0	0	0	0	0
201002_s_at	0	0	0	0	0	0	0	0	0	0	0	0
201003_x_at	0	0	0	0	0	0	0	0	0	0	0	0
201004_at	0	0	0	0	0	0	0	0	0	0	0	0
201005_at	0	0	0	0	0	0	0	0	0	0	0	0
201006_at	0	0	0	0	0	0	0	0	0	0	0	0
201007_at	0	0	0	0	0	0	0	0	0	0	0	0
201008_s_at	0	0	0	0	0	0	0	0	0	0	0	0
201009_s_at	0	0	0	0	0	0	0	0	0	0	0	0
201010_s_at	0	0	0	0	0	0	0	0	0	0	0	0
201011_at	0	0	0	0	0	0	0	0	0	0	0	0
201012_at	0	0	0	0	0	0	0	0	0	0	0	0
201013_s_at	0	0	0	0	0	0	0	0	0	0	0	0
201014_s_at	0	0	0	0	0	0	0	0	0	0	0	0
201015_s_at	0	0	0	0	0	0	0	0	0	0	0	0
201016_at	0	0	0	0	0	0	0	0	0	0	0	0
201017_at	0	0	0	0	0	0	0	0	0	0	0	0
201018_at	0	0	0	0	0	0	0	0	0	0	0	0
201019_s_at	0	0	0	0	0	0	0	0	0	0	0	0
201020_at	0	0	0	0	0	0	0	0	0	0	0	0
201021_s_at	0	0	0	0	0	0	0	0	0	0	0	0
201022_s_at	0	0	0	0	0	0	0	0	0	0	0	0
201023_at	0	0	0	0	0	0	0	0	0	0	0	0
201024_x_at	0	0	0	0	0	0	0	0	0	0	0	0
201025_at	0	0	0	0	0	0	0	0	0	0	0	0
201026_at	0	0	0	0	0	0	0	0	0	0	0	0
201027_s_at	0	0	0	0	0	0	0	0	0	0	0	0
201028_s_at	0	0	0	0	0	0	0	0	0	0	0	0
201029_s_at	0	0	0	0	0	0	0	0	0	0	0	0
201030_x_at	0	0	0	0	0	0	0	0	0	0	0	0
201031_s_at	0	0	0	0	0	0	0	0	0	0	0	0
201032_at	0	0	0	0	0	0	0	0	0	0	0	0
201033_x_at	0	0	0	0	0	0	0	0	0	0	0	0
201034_at	0	0	0	0	0	0	0	0	0	0	0	0
201035_s_at	0	0	0	0	0	0	0	0	0	0	0	0
201036_s_at	0	0	0	0	0	0	0	0	0	0	0	0
201037_at	0	0	0	0	0	0	0	0	0	0	0	0
201038_s_at	0	0	0	0	0	0	0	0	0	0	0	0
201039_s_at	0	0	0	0	0	0	0	0	0	0	0	0
201040_at	0	0	0	0	0	0	0	0	0	0	0	0
201041_s_at	0	0	0	0	0	0	0	0	0	0	0	0
201042_at	0	0	0	0	0	0	0	0	0	0	0	0
201043_s_at	0	0	0	0	0	0	0	0	0	0	0	0
201044_x_at	0	0	0	0	0	0	0	0	0	0	0	0
201045_s_at	0	0	0	0	0	0	0	0	0	0	0	0
201046_s_at	0	0	0	0	0	0	0	0	0	0	0	0
201047_x_at	0	0	0	0	0	0	0	0	0	0	0	0
201048_x_at	0	0	0	0	0	0	0	0	0	0	0	0
201049_s_at	0	0	0	0	0	0	0	0	0	0	0	0
201050_at	0	0	0	0	0	0	0	0	0	0	0	0
201051_at	0	0	0	0	0	0	0	0	0	0	0	0
201052_s_at	0	0	0	0	0	0	0	0	0	0	0	0
201053_s_at	0	0	0	0	0	0	0	0	0	0	0	0
201054_at	0	0	0	0	0	0	0	0	0	0	0	0
201055_s_at	0	0	0	0	0	0	0	0	0	0	0	0
201056_at	0	0	0	0	0	0	0	0	0	0	0	0
201057_s_at	0	0	0	0	0	0	0	0	0	0	0	0
201058_s_at	0	0	0	0	0	0	0	0	0	0	0	0
201059_at	0	0	0	0	0	0	0	0	0	0	0	0
201060_x_at	0	0	0	0	0	0	0	0	0	0	0	0
201061_s_at	0	0	0	0	0	0	0	0	0	0	0	0
201062_at	0	0	0	0	0	0	0	0	0	0	0	0
201063_at	0	0	0	0	0	0	0	0	0	0	0	0
201064_s_at	0	0	0	0	0	0	0	0	0	0	0	0
201065_s_at	0	0	0	0	0	0	0	0	0	0	0	0
201066_at	0	0	0	0	0	0	0	0	0	0	0	0
201067_at	0	0	0	0	0	0	0	0	0	0	0	0
201068_s_at	0	0	0	0	0	0	0	0	0	0	0	0
201069_at	0	0	0	0	0	0	0	0	0	0	0	0
201070_x_at	0	0	0	0	0	0	0	0	0	0	0	0
201071_x_at	0	0	0	0	0	0	0	0	0	0	0	0
201072_s_at	0	0	0	0	0	0	0	0	0	0	0	0
201073_s_at	0	0	0	0	0	0	0	0	0	0	0	0
201074_at	0	0	0	0	0	0	0	0	0	0	0	0
201075_s_at	0	0	0	0	0	0	0	0	0	0	0	0
201076_at	0	0	0	0	0	0	0	0	0	0	0	0
201077_s_at	0	0	0	0	0	0	0	0	0	0	0	0
201078_at	0	0	0	0	0	0	0	0	0	0	0	0
201079_at	0	0	0	0	0	0	0	0	0	0	0	0
201080_at	0	0	0	0	0	0	0	0	0	0	0	0
201081_s_at	0	0	0	0	0	0	0	0	0	0	0	0
201082_s_at	0	0	0	0	0	0	0	0	0	0	0	0
201083_s_at	0	0	0	0	0	0	0	0	0	0	0	0
201084_s_at	0	0	0	0	0	0	0	0	0	0	0	0
201085_s_at	0	0	0	0	0	0	0	0	0	0	0	0
201086_x_at	0	0	0	0	0	0	0	0	0	0	0	0
201087_at	0	0	0	0	0	0	0	0	0	0	0	0
201088_at	0	0	0	0	0	0	0	0	0	0	0	0
201089_at	0	0	0	0	0	0	0	0	0	0	0	0
201090_x_at	0	0	0	0	0	0	0	0	0	0	0	0
201091_s_at	0	0	0	0	0	0	0	0	0	0	0	0
201092_at	0	0	0	0	0	0	0	0	0	0	0	0
201093_x_at	0	0	0	0	0	0	0	0	0	0	0	0
201094_at	0	0	0	0	0	0	0	0	0	0	0	0
201095_at	0	0	0	0	0	0	0	0	0	0	0	0
201096_s_at	0	0	0	0	0	0	0	0	0	0	0	0
201097_s_at	0	0	0	0	0	0	0	0	0	0	0	0
201098_at	0	0	0	0	0	0	0	0	0	0	0	0
201099_at	0	0	0	0	0	0	0	0	0	0	0	0
201100_s_at	0	0	0	0	0	0	0	0	0	0	0	0
201101_s_at	0	0	0	0	0	0	0	0	0	0	0	0
201102_s_at	0	0	0	0	0	0	0	0	0	0	0	0
201103_x_at	0	0	0	0	0	0	0	0	0	0	0	0
201104_x_at	0	0	0	0	0	0	0	0	0	0	0	0
201105_at	0	0	0	0	0	0	0	0	0	0	0	0
201106_at	0	0	0	0	0	0	0	0	0	0	0	0
201107_s_at	0	0	0	0	0	0	0	0	0	0	0	0
201108_s_at	0	0	0	0	0	0	0	0	0	0	0	0
201109_s_at	0	0	0	0	0	0	0	0	0	0	0	0
201110_s_at	0	0	0	0	0	0	0	0	0	0	0	0
201111_at	0	0	0	0	0	0	0	0	0	0	0	0
201112_s_at	0	0	0	0	0	0	0	0	0	0	0	0
201113_at	0	0	0	0	0	0	0	0	0	0	0	0
201114_x_at	0	0	0	0	0	0	0	0	0	0	0	0
201115_at	0	0	0	0	0	0	0	0	0	0	0	0
201116_s_at	0	0	0	0	0	0	0	0	0	0	0	0
201117_s_at	0	0	0	0	0	0	0	0	0	0	0	0
201118_at	0	0	0	0	0	0	0	0	0	0	0	0
201119_s_at	0	0	0	0	0	0	0	0	0	0	0	0
201120_s_at	0	0	0	0	0	0	0	0	0	0	0	0
201121_s_at	0	0	0	0	0	0	0	0	0	0	0	0
201122_x_at	0	0	0	0	0	0	0	0	0	0	0	0
201123_s_at	0	0	0	0	0	0	0	0	0	0	0	0
201124_at	0	0	0	0	0	0	0	0	0	0	0	0
201125_s_at	0	0	0	0	0	0	0	0	0	0	0	0
201126_s_at	0	0	0	0	0	0	0	0	0	0	0	0
201127_s_at	0	0	0	0	0	0	0	0	0	0	0	0
201128_s_at	0	0	0	0	0	0	0	0	0	0	0	0
201129_at	0	0	0	0	0	0	0	0	0	0	0	0
201130_s_at	0	0	0	0	0	0	0	0	0	0	0	0
201131_s_at	0	0	0	0	0	0	0	0	0	0	0	0
201132_at	0	0	0	0	0	0	0	0	0	0	0	0
201133_s_at	0	0	0	0	0	0	0	0	0	0	0	0
201134_x_at	0	0	0	0	0	0	0	0	0	0	0	0
201135_at	0	0	0	0	0	0	0	0	0	0	0	0
201136_at	0	0	0	0	0	0	0	0	0	0	0	0
201137_s_at	0	0	0	0	0	0	0	0	0	0	0	0
201138_s_at	0	0	0	0	0	0	0	0	0	0	0	0
201139_s_at	0	0	0	0	0	0	0	0	0	0	0	0
201140_s_at	0	0	0	0	0	0	0	0	0	0	0	0
201141_at	0	0	0	0	0	0	0	0	0	0	0	0
201142_at	0	0	0	0	0	0	0	0	0	0	0	0
201143_s_at	0	0	0	0	0	0	0	0	0	0	0	0
201144_s_at	0	0	0	0	0	0	0	0	0	0	0	0
201145_at	0	0	0	0	0	0	0	0	0	0	0	0
201146_at	0	0	0	0	0	0	0	0	0	0	0	0
201147_s_at	0	0	0	0	0	0	0	0	0	0	0	0
201148_s_at	0	0	0	0	0	0	0	0	0	0	0	0
201149_s_at	0	0	0	0	0	0	0	0	0	0	0	0
201150_s_at	0	0	0	0	0	0	0	0	0	0	0	0
201151_s_at	0	0	0	0	0	0	0	0	0	0	0	0
201152_s_at	0	0	0	0	0	0	0	0	0	0	0	0
201153_s_at	0	0	0	0	0	0	0	0	0	0	0	0
201154_x_at	0	0	0	0	0	0	0	0	0	0	0	0
201155_s_at	0	0	0	0	0	0	0	0	0	0	0	0
201156_s_at	0	0	0	0	0	0	0	0	0	0	0	0
201157_s_at	0	0	0	0	0	0	0	0	0	0	0	0
201158_at	0	0	0	0	0	0	0	0	0	0	0	0
201159_s_at	0	0	0	0	0	0	0	0	0	0	0	0
201160_s_at	0	0	0	0	0	0	0	0	0	0	0	0
201161_s_at	0	0	0	0	0	0	0	0	0	0	0	0
201162_at	0	0	0	0	0	0	0	0	0	0	0	0
201163_s_at	0	0	0	0	0	0	0	0	0	0	0	0
201164_s_at	0	0	0	0	0	0	0	0	0	0	0	0
201165_s_at	0	0	0	0	0	0	0	0	0	0	0	0
201166_s_at	0	0	0	0	0	0	0	0	0	0	0	0
201167_x_at	0	0	0	0	0	0	0	0	0	0	0	0
201168_x_at	0	0	0	0	0	0	0	0	0	0	0	0
201169_s_at	0	0	0	0	0	0	0	0	0	0	0	0
201170_s_at	0	0	0	0	0	0	0	0	0	0	0	0
201171_at	0	0	0	0	0	0	0	0	0	0	0	0
201172_x_at	0	0	0	0	0	0	0	0	0	0	0	0
201173_x_at	0	0	0	0	0	0	0	0	0	0	0	0
201174_s_at	0	0	0	0	0	0	0	0	0	0	0	0
201175_at	0	0	0	0	0	0	0	0	0	0	0	0
201176_s_at	0	0	0	0	0	0	0	0	0	0	0	0
201177_s_at	0	0	0	0	0	0	0	0	0	0	0	0
201178_at	0	0	0	0	0	0	0	0	0	0	0	0
201179_s_at	0	0	0	0	0	0	0	0	0	0	0	0
201180_s_at	0	0	0	0	0	0	0	0	0	0	0	0
201181_at	0	0	0	0	0	0	0	0	0	0	0	0
201182_s_at	0	0	0	0	0	0	0	0	0	0	0	0
201183_s_at	0	0	0	0	0	0	0	0	0	0	0	0
201184_s_at	0	0	0	0	0	0	0	0	0	0	0	0
201185_at	0	0	0	0	0	0	0	0	0	0	0	0
201186_at	0	0	0	0	0	0	0	0	0	0	0	0
201187_s_at	0	0	0	0	0	0	0	0	0	0	0	0
201188_s_at	0	0	0	0	0	0	0	0	0	0	0	0
201189_s_at	0	0	0	0	0	0	0	0	0	0	0	0
201190_s_at	0	0	0	0	0	0	0	0	0	0	0	0
201191_at	0	0	0	0	0	0	0	0	0	0	0	0
201192_s_at	0	0	0	0	0	0	0	0	0	0	0	0
201193_at	0	0	0	0	0	0	0	0	0	0	0	0
201194_at	0	0	0	0	0	0	0	0	0	0	0	0
201195_s_at	0	0	0	0	0	0	0	0	0	0	0	0
201196_s_at	0	0	0	0	0	0	0	0	0	0	0	0
201197_at	0	0	0	0	0	0	0	0	0	0	0	0
201198_s_at	0	0	0	0	0	0	0	0	0	0	0	0
201199_s_at	0	0	0	0	0	0	0	0	0	0	0	0
201200_at	0	0	0	0	0	0	0	0	0	0	0	0
201201_at	0	0	0	0	0	0	0	0	0	0	0	0
201202_at	0	0	0	0	0	0	0	0	0	0	0	0
201203_s_at	0	0	0	0	0	0	0	0	0	0	0	0
201204_s_at	0	0	0	0	0	0	0	0	0	0	0	0
201205_at	0	0	0	0	0	0	0	0	0	0	0	0
201206_s_at	0	0	0	0	0	0	0	0	0	0	0	0
201207_at	0	0	0	0	0	0	0	0	0	0	0	0
201208_s_at	0	0	0	0	0	0	0	0	0	0	0	0
201209_at	0	0	0	0	0	0	0	0	0	0	0	0
201210_at	0	0	0	0	0	0	0	0	0	0	0	0
201211_s_at	0	0	0	0	0	0	0	0	0	0	0	0
201212_at	0	0	0	0	0	0	0	0	0	0	0	0
201213_at	0	0	0	0	0	0	0	0	0	0	0	0
201214_s_at	0	0	0	0	0	0	0	0	0	0	0	0
201215_at	0	0	0	0	0	0	0	0	0	0	0	0
201216_at	0	0	0	0	0	0	0	0	0	0	0	0
201217_x_at	0	0	0	0	0	0	0	0	0	0	0	0
201218_at	0	0	0	0	0	0	0	0	0	0	0	0
201219_at	0	0	0	0	0	0	0	0	0	0	0	0
201220_x_at	0	0	0	0	0	0	0	0	0	0	0	0
201221_s_at	0	0	0	0	0	0	0	0	0	0	0	0
201222_s_at	0	0	0	0	0	0	0	0	0	0	0	0
201223_s_at	0	0	0	0	0	0	0	0	0	0	0	0
201224_s_at	0	0	0	0	0	0	0	0	0	0	0	0
201225_s_at	0	0	0	0	0	0	0	0	0	0	0	0
201226_at	0	0	0	0	0	0	0	0	0	0	0	0
201227_s_at	0	0	0	0	0	0	0	0	0	0	0	0
201228_s_at	0	0	0	0	0	0	0	0	0	0	0	0
201229_s_at	0	0	0	0	0	0	0	0	0	0	0	0
201230_s_at	0	0	0	0	0	0	0	0	0	0	0	0
201231_s_at	0	0	0	0	0	0	0	0	0	0	0	0
201232_s_at	0	0	0	0	0	0	0	0	0	0	0	0
201233_at	0	0	0	0	0	0	0	0	0	0	0	0
201234_at	0	0	0	0	0	0	0	0	0	0	0	0
201235_s_at	0	0	0	0	0	0	0	0	0	0	0	0
201236_s_at	0	0	0	0	0	0	0	0	0	0	0	0
201237_at	0	0	0	0	0	0	0	0	0	0	0	0
201238_s_at	0	0	0	0	0	0	0	0	0	0	0	0
201239_s_at	0	0	0	0	0	0	0	0	0	0	0	0
201240_s_at	0	0	0	0	0	0	0	0	0	0	0	0
201241_at	0	0	0	0	0	0	0	0	0	0	0	0
201242_s_at	0	0	0	0	0	0	0	0	0	0	0	0
201243_s_at	0	0	0	0	0	0	0	0	0	0	0	0
201244_s_at	0	0	0	0	0	0	0	0	0	0	0	0
201245_s_at	0	0	0	0	0	0	0	0	0	0	0	0
201246_s_at	0	0	0	0	0	0	0	0	0	0	0	0
201247_at	0	0	0	0	0	0	0	0	0	0	0	0
201248_s_at	0	0	0	0	0	0	0	0	0	0	0	0
201249_at	0	0	0	0	0	0	0	0	0	0	0	0
201250_s_at	0	0	0	0	0	0	0	0	0	0	0	0
201251_at	0	0	0	0	0	0	0	0	0	0	0	0
201252_at	0	0	0	0	0	0	0	0	0	0	0	0
201253_s_at	0	0	0	0	0	0	0	0	0	0	0	0
201254_x_at	0	0	0	0	0	0	0	0	0	0	0	0
201255_x_at	0	0	0	0	0	0	0	0	0	0	0	0
201256_at	0	0	0	0	0	0	0	0	0	0	0	0
201257_x_at	0	0	0	0	0	0	0	0	0	0	0	0
201258_at	0	0	0	0	0	0	0	0	0	0	0	0
201259_s_at	0	0	0	0	0	0	0	0	0	0	0	0
201260_s_at	0	0	0	0	0	0	0	0	0	0	0	0
201261_x_at	0	0	0	0	0	0	0	0	0	0	0	0
201262_s_at	0	0	0	0	0	0	0	0	0	0	0	0
201263_at	0	0	0	0	0	0	0	0	0	0	0	0
201264_at	0	0	0	0	0	0	0	0	0	0	0	0
201265_at	0	0	0	0	0	0	0	0	0	0	0	0
201266_at	0	0	0	0	0	0	0	0	0	0	0	0
201267_s_at	0	0	0	0	0	0	0	0	0	0	0	0
201268_at	0	0	0	0	0	0	0	0	0	0	0	0
201269_s_at	0	0	0	0	0	0	0	0	0	0	0	0
201270_x_at	0	0	0	0	0	0	0	0	0	0	0	0
201271_s_at	0	0	0	0	0	0	0	0	0	0	0	0
201272_at	0	0	0	0	0	0	0	0	0	0	0	0
201273_s_at	0	0	0	0	0	0	0	0	0	0	0	0
201274_at	0	0	0	0	0	0	0	0	0	0	0	0
201275_at	0	0	0	0	0	0	0	0	0	0	0	0
201276_at	0	0	0	0	0	0	0	0	0	0	0	0
201277_s_at	0	0	0	0	0	0	0	0	0	0	0	0
201278_at	0	0	0	0	0	0	0	0	0	0	0	0
201279_s_at	0	0	0	0	0	0	0	0	0	0	0	0
201280_s_at	0	0	0	0	0	0	0	0	0	0	0	0
201281_at	0	0	0	0	0	0	0	0	0	0	0	0
201282_at	0	0	0	0	0	0	0	0	0	0	0	0
201283_s_at	0	0	0	0	0	0	0	0	0	0	0	0
201284_s_at	0	0	0	0	0	0	0	0	0	0	0	0
201285_at	0	0	0	0	0	0	0	0	0	0	0	0
201286_at	0	0	0	0	0	0	0	0	0	0	0	0
201287_s_at	0	0	0	0	0	0	0	0	0	0	0	0
201288_at	0	0	0	0	0	0	0	0	0	0	0	0
201289_at	0	0	0	0	0	0	0	0	0	0	0	0
201290_at	0	0	0	0	0	0	0	0	0	0	0	0
201291_s_at	0	0	0	0	0	0	0	0	0	0	0	0
201292_at	0	0	0	0	0	0	0	0	0	0	0	0
201293_x_at	0	0	0	0	0	0	0	0	0	0	0	0
201294_s_at	0	0	0	0	0	0	0	0	0	0	0	0
201295_s_at	0	0	0	0	0	0	0	0	0	0	0	0
201296_s_at	0	0	0	0	0	0	0	0	0	0	0	0
201297_s_at	0	0	0	0	0	0	0	0	0	0	0	0
201298_s_at	0	0	0	0	0	0	0	0	0	0	0	0
201299_s_at	0	0	0	0	0	0	0	0	0	0	0	0
201300_s_at	0	0	0	0	0	0	0	0	0	0	0	0
201301_s_at	0	0	0	0	0	0	0	0	0	0	0	0
201302_at	0	0	0	0	0	0	0	0	0	0	0	0
201303_at	0	0	0	0	0	0	0	0	0	0	0	0
201304_at	0	0	0	0	0	0	0	0	0	0	0	0
201305_x_at	0	0	0	0	0	0	0	0	0	0	0	0
201306_s_at	0	0	0	0	0	0	0	0	0	0	0	0
201307_at	0	0	0	0	0	0	0	0	0	0	0	0
201308_s_at	0	0	0	0	0	0	0	0	0	0	0	0
201309_x_at	0	0	0	0	0	0	0	0	0	0	0	0
201310_s_at	0	0	0	0	0	0	0	0	0	0	0	0
201311_s_at	0	0	0	0	0	0	0	0	0	0	0	0
201312_s_at	0	0	0	0	0	0	0	0	0	0	0	0
201313_at	0	0	0	0	0	0	0	0	0	0	0	0
201314_at	0	0	0	0	0	0	0	0	0	0	0	0
201315_x_at	0	0	0	0	0	0	0	0	0	0	0	0
201316_at	0	0	0	0	0	0	0	0	0	0	0	0
201317_s_at	0	0	0	0	0	0	0	0	0	0	0	0
201318_s_at	0	0	0	0	0	0	0	0	0	0	0	0
201319_at	0	0	0	0	0	0	0	0	0	0	0	0
201320_at	0	0	0	0	0	0	0	0	0	0	0	0
201321_s_at	0	0	0	0	0	0	0	0	0	0	0	0
201322_at	0	0	0	0	0	0	0	0	0	0	0	0
201323_at	0	0	0	0	0	0	0	0	0	0	0	0
201324_at	0	0	0	0	0	0	0	0	0	0	0	0
201325_s_at	0	0	0	0	0	0	0	0	0	0	0	0
201326_at	0	0	0	0	0	0	0	0	0	0	0	0
201327_s_at	0	0	0	0	0	0	0	0	0	0	0	0
201328_at	0	0	0	0	0	0	0	0	0	0	0	0
201329_s_at	0	0	0	0	0	0	0	0	0	0	0	0
201330_at	0	0	0	0	0	0	0	0	0	0	0	0
201331_s_at	0	0	0	0	0	0	0	0	0	0	0	0
201332_s_at	0	0	0	0	0	0	0	0	0	0	0	0
201333_s_at	0	0	0	0	0	0	0	0	0	0	0	0
201334_s_at	0	0	0	0	0	0	0	0	0	0	0	0
201335_s_at	0	0	0	0	0	0	0	0	0	0	0	0
201336_at	0	0	0	0	0	0	0	0	0	0	0	0
201337_s_at	0	0	0	0	0	0	0	0	0	0	0	0
201338_x_at	0	0	0	0	0	0	0	0	0	0	0	0
201339_s_at	0	0	0	0	0	0	0	0	0	0	0	0
201340_s_at	0	0	0	0	0	0	0	0	0	0	0	0
201341_at	0	0	0	0	0	0	0	0	0	0	0	0
201342_at	0	0	0	0	0	0	0	0	0	0	0	0
201343_at	0	0	0	0	0	0	0	0	0	0	0	0
201344_at	0	0	0	0	0	0	0	0	0	0	0	0
201345_s_at	0	0	0	0	0	0	0	0	0	0	0	0
201346_at	0	0	0	0	0	0	0	0	0	0	0	0
201347_x_at	0	0	0	0	0	0	0	0	0	0	0	0
201348_at	0	0	0	0	0	0	0	0	0	0	0	0
201349_at	0	0	0	0	0	0	0	0	0	0	0	0
201350_at	0	0	0	0	0	0	0	0	0	0	0	0
201351_s_at	0	0	0	0	0	0	0	0	0	0	0	0
201352_at	0	0	0	0	0	0	0	0	0	0	0	0
201353_s_at	0	0	0	0	0	0	0	0	0	0	0	0
201354_s_at	0	0	0	0	0	0	0	0	0	0	0	0
201355_s_at	0	0	0	0	0	0	0	0	0	0	0	0
201356_at	0	0	0	0	0	0	0	0	0	0	0	0
201357_s_at	0	0	0	0	0	0	0	0	0	0	0	0
201358_s_at	0	0	0	0	0	0	0	0	0	0	0	0
201359_at	0	0	0	0	0	0	0	0	0	0	0	0
201360_at	0	0	0	0	0	0	0	0	0	0	0	0
201361_at	0	0	0	0	0	0	0	0	0	0	0	0
201362_at	0	0	0	0	0	0	0	0	0	0	0	0
201363_s_at	0	0	0	0	0	0	0	0	0	0	0	0
201364_s_at	0	0	0	0	0	0	0	0	0	0	0	0
201365_at	0	0	0	0	0	0	0	0	0	0	0	0
201366_at	0	0	0	0	0	0	0	0	0	0	0	0
201367_s_at	0	0	0	0	0	0	0	0	0	0	0	0
201368_at	0	0	0	0	0	0	0	0	0	0	0	0
201369_s_at	0	0	0	0	0	0	0	0	0	0	0	0
201370_s_at	0	0	0	0	0	0	0	0	0	0	0	0
201371_s_at	0	0	0	0	0	0	0	0	0	0	0	0
201372_s_at	0	0	0	0	0	0	0	0	0	0	0	0
201373_at	0	0	0	0	0	0	0	0	0	0	0	0
201374_x_at	0	0	0	0	0	0	0	0	0	0	0	0
201375_s_at	0	0	0	0	0	0	0	0	0	0	0	0
201376_s_at	0	0	0	0	0	0	0	0	0	0	0	0
201377_at	0	0	0	0	0	0	0	0	0	0	0	0
201378_s_at	0	0	0	0	0	0	0	0	0	0	0	0
201379_s_at	0	0	0	0	0	0	0	0	0	0	0	0
201380_at	0	0	0	0	0	0	0	0	0	0	0	0
201381_x_at	0	0	0	0	0	0	0	0	0	0	0	0
201382_at	0	0	0	0	0	0	0	0	0	0	0	0
201383_s_at	0	0	0	0	0	0	0	0	0	0	0	0
201384_s_at	0	0	0	0	0	0	0	0	0	0	0	0
201385_at	0	0	0	0	0	0	0	0	0	0	0	0
201386_s_at	0	0	0	0	0	0	0	0	0	0	0	0
201387_s_at	0	0	0	0	0	0	0	0	0	0	0	0
201388_at	0	0	0	0	0	0	0	0	0	0	0	0
201389_at	0	0	0	0	0	0	0	0	0	0	0	0
201390_s_at	0	0	0	0	0	0	0	0	0	0	0	0
201391_at	0	0	0	0	0	0	0	0	0	0	0	0
201392_s_at	0	0	0	0	0	0	0	0	0	0	0	0
201393_s_at	0	0	0	0	0	0	0	0	0	0	0	0
201394_s_at	0	0	0	0	0	0	0	0	0	0	0	0
201395_at	0	0	0	0	0	0	0	0	0	0	0	0
201396_s_at	0	0	0	0	0	0	0	0	0	0	0	0
201397_at	0	0	0	0	0	0	0	0	0	0	0	0
201398_s_at	0	0	0	0	0	0	0	0	0	0	0	0
201399_s_at	0	0	0	0	0	0	0	0	0	0	0	0
201400_at	0	0	0	0	0	0	0	0	0	0	0	0
201401_s_at	0	0	0	0	0	0	0	0	0	0	0	0
201402_at	0	0	0	0	0	0	0	0	0	0	0	0
201403_s_at	0	0	0	0	0	0	0	0	0	0	0	0
201404_x_at	0	0	0	0	0	0	0	0	0	0	0	0
201405_s_at	0	0	0	0	0	0	0	0	0	0	0	0
201406_at	0	0	0	0	0	0	0	0	0	0	0	0
201407_s_at	0	0	0	0	0	0	0	0	0	0	0	0
201408_at	0	0	0	0	0	0	0	0	0	0	0	0
201409_s_at	0	0	0	0	0	0	0	0	0	0	0	0
201410_at	0	0	0	0	0	0	0	0	0	0	0	0
201411_s_at	0	0	0	0	0	0	0	0	0	0	0	0
201412_at	0	0	0	0	0	0	0	0	0	0	0	0
201413_at	0	0	0	0	0	0	0	0	0	0	0	0
201414_s_at	0	0	0	0	0	0	0	0	0	0	0	0
201415_at	0	0	0	0	0	0	0	0	0	0	0	0
201416_at	0	0	0	0	0	0	0	0	0	0	0	0
201417_at	0	0	0	0	0	0	0	0	0	0	0	0
201418_s_at	0	0	0	0	0	0	0	0	0	0	0	0
201419_at	0	0	0	0	0	0	0	0	0	0	0	0
201420_s_at	0	0	0	0	0	0	0	0	0	0	0	0
201421_s_at	0	0	0	0	0	0	0	0	0	0	0	0
201422_at	0	0	0	0	0	0	0	0	0	0	0	0
201423_s_at	0	0	0	0	0	0	0	0	0	0	0	0
201424_s_at	0	0	0	0	0	0	0	0	0	0	0	0
201425_at	0	0	0	0	0	0	0	0	0	0	0	0
201426_s_at	0	0	0	0	0	0	0	0	0	0	0	0
201427_s_at	0	0	0	0	0	0	0	0	0	0	0	0
201428_at	0	0	0	0	0	0	0	0	0	0	0	0
201429_s_at	0	0	0	0	0	0	0	0	0	0	0	0
201430_s_at	0	0	0	0	0	0	0	0	0	0	0	0
201431_s_at	0	0	0	0	0	0	0	0	0	0	0	0
201432_at	0	0	0	0	0	0	0	0	0	0	0	0
201433_s_at	0	0	0	0	0	0	0	0	0	0	0	0
201434_at	0	0	0	0	0	0	0	0	0	0	0	0
201435_s_at	0	0	0	0	0	0	0	0	0	0	0	0
201436_at	0	0	0	0	0	0	0	0	0	0	0	0
201437_s_at	0	0	0	0	0	0	0	0	0	0	0	0
201438_at	0	0	0	0	0	0	0	0	0	0	0	0
201439_at	0	0	0	0	0	0	0	0	0	0	0	0
201440_at	0	0	0	0	0	0	0	0	0	0	0	0
201441_at	0	0	0	0	0	0	0	0	0	0	0	0
201442_s_at	0	0	0	0	0	0	0	0	0	0	0	0
201443_s_at	0	0	0	0	0	0	0	0	0	0	0	0
201444_s_at	0	0	0	0	0	0	0	0	0	0	0	0
201445_at	0	0	0	0	0	0	0	0	0	0	0	0
201446_s_at	0	0	0	0	0	0	0	0	0	0	0	0
201447_at	0	0	0	0	0	0	0	0	0	0	0	0
201448_at	0	0	0	0	0	0	0	0	0	0	0	0
201449_at	0	0	0	0	0	0	0	0	0	0	0	0
201450_s_at	0	0	0	0	0	0	0	0	0	0	0	0
201451_x_at	0	0	0	0	0	0	0	0	0	0	0	0
201452_at	0	0	0	0	0	0	0	0	0	0	0	0
201453_x_at	0	0	0	0	0	0	0	0	0	0	0	0
201454_s_at	0	0	0	0	0	0	0	0	0	0	0	0
201455_s_at	0	0	0	0	0	0	0	0	0	0	0	0
201456_s_at	0	0	0	0	0	0	0	0	0	0	0	0
201457_x_at	0	0	0	0	0	0	0	0	0	0	0	0
201458_s_at	0	0	0	0	0	0	0	0	0	0	0	0
201459_at	0	0	0	0	0	0	0	0	0	0	0	0
201460_at	0	0	0	0	0	0	0	0	0	0	0	0
201461_s_at	0	0	0	0	0	0	0	0	0	0	0	0
201462_at	0	0	0	0	0	0	0	0	0	0	0	0
201463_s_at	0	0	0	0	0	0	0	0	0	0	0	0
201464_x_at	0	0	0	0	0	0	0	0	0	0	0	0
201465_s_at	0	0	0	0	0	0	0	0	0	0	0	0
201466_s_at	0	0	0	0	0	0	0	0	0	0	0	0
201467_s_at	0	0	0	0	0	0	0	0	0	0	0	0
201468_s_at	0	0	0	0	0	0	0	0	0	0	0	0
201469_s_at	0	0	0	0	0	0	0	0	0	0	0	0
201470_at	0	0	0	0	0	0	0	0	0	0	0	0
201471_s_at	0	0	0	0	0	0	0	0	0	0	0	0
201472_at	0	0	0	0	0	0	0	0	0	0	0	0
201473_at	0	0	0	0	0	0	0	0	0	0	0	0
201474_s_at	0	0	0	0	0	0	0	0	0	0	0	0
201475_x_at	0	0	0	0	0	0	0	0	0	0	0	0
201476_s_at	0	0	0	0	0	0	0	0	0	0	0	0
201477_s_at	0	0	0	0	0	0	0	0	0	0	0	0
201478_s_at	0	0	0	0	0	0	0	0	0	0	0	0
201479_at	0	0	0	0	0	0	0	0	0	0	0	0
201480_s_at	0	0	0	0	0	0	0	0	0	0	0	0
201481_s_at	0	0	0	0	0	0	0	0	0	0	0	0
201482_at	0	0	0	0	0	0	0	0	0	0	0	0
201483_s_at	0	0	0	0	0	0	0	0	0	0	0	0
201484_at	0	0	0	0	0	0	0	0	0	0	0	0
201485_s_at	0	0	0	0	0	0	0	0	0	0	0	0
201486_at	0	0	0	0	0	0	0	0	0	0	0	0
201487_at	0	0	0	0	0	0	0	0	0	0	0	0
201488_x_at	0	0	0	0	0	0	0	0	0	0	0	0
201489_at	0	0	0	0	0	0	0	0	0	0	0	0
201490_s_at	0	0	0	0	0	0	0	0	0	0	0	0
201491_at	0	0	0	0	0	0	0	0	0	0	0	0
201492_s_at	0	0	0	0	0	0	0	0	0	0	0	0
201493_s_at	0	0	0	0	0	0	0	0	0	0	0	0
201494_at	0	0	0	0	0	0	0	0	0	0	0	0
201495_x_at	0	0	0	0	0	0	0	0	0	0	0	0
201496_x_at	0	0	0	0	0	0	0	0	0	0	0	0
201497_x_at	0	0	0	0	0	0	0	0	0	0	0	0
201498_at	0	0	0	0	0	0	0	0	0	0	0	0
201499_s_at	0	0	0	0	0	0	0	0	0	0	0	0
201500_s_at	0	0	0	0	0	0	0	0	0	0	0	0
201501_s_at	0	0	0	0	0	0	0	0	0	0	0	0
201502_s_at	0	0	0	0	0	0	0	0	0	0	0	0
201503_at	0	0	0	0	0	0	0	0	0	0	0	0
201504_s_at	0	0	0	0	0	0	0	0	0	0	0	0
201505_at	0	0	0	0	0	0	0	0	0	0	0	0
201506_at	0	0	0	0	0	0	0	0	0	0	0	0
201507_at	0	0	0	0	0	0	0	0	0	0	0	0
201508_at	0	0	0	0	0	0	0	0	0	0	0	0
201509_at	0	0	0	0	0	0	0	0	0	0	0	0
201510_at	0	0	0	0	0	0	0	0	0	0	0	0
201511_at	0	0	0	0	0	0	0	0	0	0	0	0
201512_s_at	0	0	0	0	0	0	0	0	0	0	0	0
201513_at	0	0	0	0	0	0	0	0	0	0	0	0
201514_s_at	0	0	0	0	0	0	0	0	0	0	0	0
201515_s_at	0	0	0	0	0	0	0	0	0	0	0	0
201516_at	0	0	0	0	0	0	0	0	0	0	0	0
201517_at	0	0	0	0	0	0	0	0	0	0	0	0
201518_at	0	0	0	0	0	0	0	0	0	0	0	0
201519_at	0	0	0	0	0	0	0	0	0	0	0	0
201520_s_at	0	0	0	0	0	0	0	0	0	0	0	0
201521_s_at	0	0	0	0	0	0	0	0	0	0	0	0
201522_x_at	0	0	0	0	0	0	0	0	0	0	0	0
201523_x_at	0	0	0	0	0	0	0	0	0	0	0	0
201524_x_at	0	0	0	0	0	0	0	0	0	0	0	0
201525_at	0	0	0	0	0	0	0	0	0	0	0	0
201526_at	0	0	0	0	0	0	0	0	0	0	0	0
201527_at	0	0	0	0	0	0	0	0	0	0	0	0
201528_at	0	0	0	0	0	0	0	0	0	0	0	0
201529_s_at	0	0	0	0	0	0	0	0	0	0	0	0
201530_x_at	0	0	0	0	0	0	0	0	0	0	0	0
201531_at	0	0	0	0	0	0	0	0	0	0	0	0
201532_at	0	0	0	0	0	0	0	0	0	0	0	0
201533_at	0	0	0	0	0	0	0	0	0	0	0	0
201534_s_at	0	0	0	0	0	0	0	0	0	0	0	0
201535_at	0	0	0	0	0	0	0	0	0	0	0	0
201536_at	0	0	0	0	0	0	0	0	0	0	0	0
201537_s_at	0	0	0	0	0	0	0	0	0	0	0	0
201538_s_at	0	0	0	0	0	0	0	0	0	0	0	0
201539_s_at	0	0	0	0	0	0	0	0	0	0	0	0
201540_at	0	0	0	0	0	0	0	0	0	0	0	0
201541_s_at	0	0	0	0	0	0	0	0	0	0	0	0
201542_at	0	0	0	0	0	0	0	0	0	0	0	0
201543_s_at	0	0	0	0	0	0	0	0	0	0	0	0
201544_x_at	0	0	0	0	0	0	0	0	0	0	0	0
201545_s_at	0	0	0	0	0	0	0	0	0	0	0	0
201546_at	0	0	0	0	0	0	0	0	0	0	0	0
201547_at	0	0	0	0	0	0	0	0	0	0	0	0
201548_s_at	0	0	0	0	0	0	0	0	0	0	0	0
201549_x_at	0	0	0	0	0	0	0	0	0	0	0	0
201550_x_at	0	0	0	0	0	0	0	0	0	0	0	0
201551_s_at	0	0	0	0	0	0	0	0	0	0	0	0
201552_at	0	0	0	0	0	0	0	0	0	0	0	0
201553_s_at	0	0	0	0	0	0	0	0	0	0	0	0
201554_x_at	0	0	0	0	0	0	0	0	0	0	0	0
201555_at	0	0	0	0	0	0	0	0	0	0	0	0
201556_s_at	0	0	0	0	0	0	0	0	0	0	0	0
201557_at	0	0	0	0	0	0	0	0	0	0	0	0
201558_at	0	0	0	0	0	0	0	0	0	0	0	0
201559_s_at	0	0	0	0	0	0	0	0	0	0	0	0
201560_at	0	0	0	0	0	0	0	0	0	0	0	0
201561_s_at	0	0	0	0	0	0	0	0	0	0	0	0
201562_s_at	0	0	0	0	0	0	0	0	0	0	0	0
201563_at	0	0	0	0	0	0	0	0	0	0	0	0
201564_s_at	0	0	0	0	0	0	0	0	0	0	0	0
201565_s_at	0	0	0	0	0	0	0	0	0	0	0	0
201566_x_at	0	0	0	0	0	0	0	0	0	0	0	0
201567_s_at	0	0	0	0	0	0	0	0	0	0	0	0
201568_at	0	0	0	0	0	0	0	0	0	0	0	0
201569_s_at	0	0	0	0	0	0	0	0	0	0	0	0
201570_at	0	0	0	0	0	0	0	0	0	0	0	0
201571_s_at	0	0	0	0	0	0	0	0	0	0	0	0
201572_x_at	0	0	0	0	0	0	0	0	0	0	0	0
201573_s_at	0	0	0	0	0	0	0	0	0	0	0	0
201574_at	0	0	0	0	0	0	0	0	0	0	0	0
201575_at	0	0	0	0	0	0	0	0	0	0	0	0
201576_s_at	0	0	0	0	0	0	0	0	0	0	0	0
201577_at	0	0	0	0	0	0	0	0	0	0	0	0
201578_at	0	0	0	0	0	0	0	0	0	0	0	0
201579_at	0	0	0	0	0	0	0	0	0	0	0	0
201580_s_at	0	0	0	0	0	0	0	0	0	0	0	0
201581_at	0	0	0	0	0	0	0	0	0	0	0	0
201582_at	0	0	0	0	0	0	0	0	0	0	0	0
201583_s_at	0	0	0	0	0	0	0	0	0	0	0	0
201584_s_at	0	0	0	0	0	0	0	0	0	0	0	0
201585_s_at	0	0	0	0	0	0	0	0	0	0	0	0
201586_s_at	0	0	0	0	0	0	0	0	0	0	0	0
201587_s_at	0	0	0	0	0	0	0	0	0	0	0	0
201588_at	0	0	0	0	0	0	0	0	0	0	0	0
201589_at	0	0	0	0	0	0	0	0	0	0	0	0
201590_x_at	0	0	0	0	0	0	0	0	0	0	0	0
201591_s_at	0	0	0	0	0	0	0	0	0	0	0	0
201592_at	0	0	0	0	0	0	0	0	0	0	0	0
201593_s_at	0	0	0	0	0	0	0	0	0	0	0	0
201594_s_at	0	0	0	0	0	0	0	0	0	0	0	0
201595_s_at	0	0	0	0	0	0	0	0	0	0	0	0
201596_x_at	0	0	0	0	0	0	0	0	0	0	0	0
201597_at	0	0	0	0	0	0	0	0	0	0	0	0
201598_s_at	0	0	0	0	0	0	0	0	0	0	0	0
201599_at	0	0	0	0	0	0	0	0	0	0	0	0
201600_at	0	0	0	0	0	0	0	0	0	0	0	0
201601_x_at	0	0	0	0	0	0	0	0	0	0	0	0
201602_s_at	0	0	0	0	0	0	0	0	0	0	0	0
201603_at	0	0	0	0	0	0	0	0	0	0	0	0
201604_s_at	0	0	0	0	0	0	0	0	0	0	0	0
201605_x_at	0	0	0	0	0	0	0	0	0	0	0	0
201606_s_at	0	0	0	0	0	0	0	0	0	0	0	0
201607_at	0	0	0	0	0	0	0	0	0	0	0	0
201608_s_at	0	0	0	0	0	0	0	0	0	0	0	0
201609_x_at	0	0	0	0	0	0	0	0	0	0	0	0
201610_at	0	0	0	0	0	0	0	0	0	0	0	0
201611_s_at	0	0	0	0	0	0	0	0	0	0	0	0
201612_at	0	0	0	0	0	0	0	0	0	0	0	0
201613_s_at	0	0	0	0	0	0	0	0	0	0	0	0
201614_s_at	0	0	0	0	0	0	0	0	0	0	0	0
201615_x_at	0	0	0	0	0	0	0	0	0	0	0	0
201616_s_at	0	0	0	0	0	0	0	0	0	0	0	0
201617_x_at	0	0	0	0	0	0	0	0	0	0	0	0
201618_x_at	0	0	0	0	0	0	0	0	0	0	0	0
201619_at	0	0	0	0	0	0	0	0	0	0	0	0
201620_at	0	0	0	0	0	0	0	0	0	0	0	0
201621_at	0	0	0	0	0	0	0	0	0	0	0	0
201622_at	0	0	0	0	0	0	0	0	0	0	0	0
201623_s_at	0	0	0	0	0	0	0	0	0	0	0	0
201624_at	0	0	0	0	0	0	0	0	0	0	0	0
201625_s_at	0	0	0	0	0	0	0	0	0	0	0	0
201626_at	0	0	0	0	0	0	0	0	0	0	0	0
201627_s_at	0	0	0	0	0	0	0	0	0	0	0	0
201628_s_at	0	0	0	0	0	0	0	0	0	0	0	0
201629_s_at	0	0	0	0	0	0	0	0	0	0	0	0
201630_s_at	0	0	0	0	0	0	0	0	0	0	0	0
201631_s_at	0	0	0	0	0	0	0	0	0	0	0	0
201632_at	0	0	0	0	0	0	0	0	0	0	0	0
201633_s_at	0	0	0	0	0	0	0	0	0	0	0	0
201634_s_at	0	0	0	0	0	0	0	0	0	0	0	0
201635_s_at	0	0	0	0	0	0	0	0	0	0	0	0
201636_at	0	0	0	0	0	0	0	0	0	0	0	0
201637_s_at	0	0	0	0	0	0	0	0	0	0	0	0
201638_s_at	0	0	0	0	0	0	0	0	0	0	0	0
201639_s_at	0	0	0	0	0	0	0	0	0	0	0	0
201640_x_at	0	0	0	0	0	0	0	0	0	0	0	0
201641_at	0	0	0	0	0	0	0	0	0	0	0	0
201642_at	0	0	0	0	0	0	0	0	0	0	0	0
201643_x_at	0	0	0	0	0	0	0	0	0	0	0	0
201644_at	0	0	0	0	0	0	0	0	0	0	0	0
201645_at	0	0	0	0	0	0	0	0	0	0	0	0
201646_at	0	0	0	0	0	0	0	0	0	0	0	0
201647_s_at	0	0	0	0	0	0	0	0	0	0	0	0
201648_at	0	0	0	0	0	0	0	0	0	0	0	0
201649_at	0	0	0	0	0	0	0	0	0	0	0	0
201650_at	0	0	0	0	0	0	0	0	0	0	0	0
201651_s_at	0	0	0	0	0	0	0	0	0	0	0	0
201652_at	0	0	0	0	0	0	0	0	0	0	0	0
201653_at	0	0	0	0	0	0	0	0	0	0	0	0
201654_s_at	0	0	0	0	0	0	0	0	0	0	0	0
201655_s_at	0	0	0	0	0	0	0	0	0	0	0	0
201656_at	0	0	0	0	0	0	0	0	0	0	0	0
201657_at	0	0	0	0	0	0	0	0	0	0	0	0
201658_at	0	0	0	0	0	0	0	0	0	0	0	0
201659_s_at	0	0	0	0	0	0	0	0	0	0	0	0
201660_at	0	0	0	0	0	0	0	0	0	0	0	0
201661_s_at	0	0	0	0	0	0	0	0	0	0	0	0
201662_s_at	0	0	0	0	0	0	0	0	0	0	0	0
201663_s_at	0	0	0	0	0	0	0	0	0	0	0	0
201664_at	0	0	0	0	0	0	0	0	0	0	0	0
201665_x_at	0	0	0	0	0	0	0	0	0	0	0	0
201666_at	0	0	0	0	0	0	0	0	0	0	0	0
201667_at	0	0	0	0	0	0	0	0	0	0	0	0
201668_x_at	0	0	0	0	0	0	0	0	0	0	0	0
201669_s_at	0	0	0	0	0	0	0	0	0	0	0	0
201670_s_at	0	0	0	0	0	0	0	0	0	0	0	0
201671_x_at	0	0	0	0	0	0	0	0	0	0	0	0
201672_s_at	0	0	0	0	0	0	0	0	0	0	0	0
201673_s_at	0	0	0	0	0	0	0	0	0	0	0	0
201674_s_at	0	0	0	0	0	0	0	0	0	0	0	0
201675_at	0	0	0	0	0	0	0	0	0	0	0	0
201676_x_at	0	0	0	0	0	0	0	0	0	0	0	0
201677_at	0	0	0	0	0	0	0	0	0	0	0	0
201678_s_at	0	0	0	0	0	0	0	0	0	0	0	0
201679_at	0	0	0	0	0	0	0	0	0	0	0	0
201680_x_at	0	0	0	0	0	0	0	0	0	0	0	0
201681_s_at	0	0	0	0	0	0	0	0	0	0	0	0
201682_at	0	0	0	0	0	0	0	0	0	0	0	0
201683_x_at	0	0	0	0	0	0	0	0	0	0	0	0
201684_s_at	0	0	0	0	0	0	0	0	0	0	0	0
201685_s_at	0	0	0	0	0	0	0	0	0	0	0	0
201686_x_at	0	0	0	0	0	0	0	0	0	0	0	0
201687_s_at	0	0	0	0	0	0	0	0	0	0	0	0
201688_s_at	0	0	0	0	0	0	0	0	0	0	0	0
201689_s_at	0	0	0	0	0	0	0	0	0	0	0	0
201690_s_at	0	0	0	0	0	0	0	0	0	0	0	0
201691_s_at	0	0	0	0	0	0	0	0	0	0	0	0
201692_at	0	0	0	0	0	0	0	0	0	0	0	0
201693_s_at	0	0	0	0	0	0	0	0	0	0	0	0
201694_s_at	0	0	0	0	0	0	0	0	0	0	0	0
201695_s_at	0	0	0	0	0	0	0	0	0	0	0	0
201696_at	0	0	0	0	0	0	0	0	0	0	0	0
201697_s_at	0	0	0	0	0	0	0	0	0	0	0	0
201698_s_at	0	0	0	0	0	0	0	0	0	0	0	0
201699_at	0	0	0	0	0	0	0	0	0	0	0	0
201700_at	0	0	0	0	0	0	0	0	0	0	0	0
201701_s_at	0	0	0	0	0	0	0	0	0	0	0	0
201702_s_at	0	0	0	0	0	0	0	0	0	0	0	0
201703_s_at	0	0	0	0	0	0	0	0	0	0	0	0
201704_at	0	0	0	0	0	0	0	0	0	0	0	0
201705_at	0	0	0	0	0	0	0	0	0	0	0	0
201706_s_at	0	0	0	0	0	0	0	0	0	0	0	0
201707_at	0	0	0	0	0	0	0	0	0	0	0	0
201708_s_at	0	0	0	0	0	0	0	0	0	0	0	0
201709_s_at	0	0	0	0	0	0	0	0	0	0	0	0
201710_at	0	0	0	0	0	0	0	0	0	0	0	0
201711_x_at	0	0	0	0	0	0	0	0	0	0	0	0
201712_s_at	0	0	0	0	0	0	0	0	0	0	0	0
201713_s_at	0	0	0	0	0	0	0	0	0	0	0	0
201714_at	0	0	0	0	0	0	0	0	0	0	0	0
201715_s_at	0	0	0	0	0	0	0	0	0	0	0	0
201716_at	0	0	0	0	0	0	0	0	0	0	0	0
201717_at	0	0	0	0	0	0	0	0	0	0	0	0
201718_s_at	0	0	0	0	0	0	0	0	0	0	0	0
201719_s_at	0	0	0	0	0	0	0	0	0	0	0	0
201720_s_at	0	0	0	0	0	0	0	0	0	0	0	0
201721_s_at	0	0	0	0	0	0	0	0	0	0	0	0
201722_s_at	0	0	0	0	0	0	0	0	0	0	0	0
201723_s_at	0	0	0	0	0	0	0	0	0	0	0	0
201724_s_at	0	0	0	0	0	0	0	0	0	0	0	0
201725_at	0	0	0	0	0	0	0	0	0	0	0	0
201726_at	0	0	0	0	0	0	0	0	0	0	0	0
201727_s_at	0	0	0	0	0	0	0	0	0	0	0	0
201728_s_at	0	0	0	0	0	0	0	0	0	0	0	0
201729_s_at	0	0	0	0	0	0	0	0	0	0	0	0
201730_s_at	0	0	0	0	0	0	0	0	0	0	0	0
201731_s_at	0	0	0	0	0	0	0	0	0	0	0	0
201732_s_at	0	0	0	0	0	0	0	0	0	0	0	0
201733_at	0	0	0	0	0	0	0	0	0	0	0	0
201734_at	0	0	0	0	0	0	0	0	0	0	0	0
201735_s_at	0	0	0	0	0	0	0	0	0	0	0	0
201736_s_at	0	0	0	0	0	0	0	0	0	0	0	0
201737_s_at	0	0	0	0	0	0	0	0	0	0	0	0
201738_at	0	0	0	0	0	0	0	0	0	0	0	0
201739_at	0	0	0	0	0	0	0	0	0	0	0	0
201740_at	0	0	0	0	0	0	0	0	0	0	0	0
201741_x_at	0	0	0	0	0	0	0	0	0	0	0	0
201742_x_at	0	0	0	0	0	0	0	0	0	0	0	0
201743_at	0	0	0	0	0	0	0	0	0	0	0	0
201744_s_at	0	0	0	0	0	0	0	0	0	0	0	0
201745_at	0	0	0	0	0	0	0	0	0	0	0	0
201746_at	0	0	0	0	0	0	0	0	0	0	0	0
201747_s_at	0	0	0	0	0	0	0	0	0	0	0	0
201748_s_at	0	0	0	0	0	0	0	0	0	0	0	0
201749_at	0	0	0	0	0	0	0	0	0	0	0	0
201750_s_at	0	0	0	0	0	0	0	0	0	0	0	0
201751_at	0	0	0	0	0	0	0	0	0	0	0	0
201752_s_at	0	0	0	0	0	0	0	0	0	0	0	0
201753_s_at	0	0	0	0	0	0	0	0	0	0	0	0
201754_at	0	0	0	0	0	0	0	0	0	0	0	0
201755_at	0	0	0	0	0	0	0	0	0	0	0	0
201756_at	0	0	0	0	0	0	0	0	0	0	0	0
201757_at	0	0	0	0	0	0	0	0	0	0	0	0
201758_at	0	0	0	0	0	0	0	0	0	0	0	0
201759_at	0	0	0	0	0	0	0	0	0	0	0	0
201760_s_at	0	0	0	0	0	0	0	0	0	0	0	0
201761_at	0	0	0	0	0	0	0	0	0	0	0	0
201762_s_at	0	0	0	0	0	0	0	0	0	0	0	0
201763_s_at	0	0	0	0	0	0	0	0	0	0	0	0
201764_at	0	0	0	0	0	0	0	0	0	0	0	0
201765_s_at	0	0	0	0	0	0	0	0	0	0	0	0
201766_at	0	0	0	0	0	0	0	0	0	0	0	0
201767_s_at	0	0	0	0	0	0	0	0	0	0	0	0
201768_s_at	0	0	0	0	0	0	0	0	0	0	0	0
201769_at	0	0	0	0	0	0	0	0	0	0	0	0
201770_at	0	0	0	0	0	0	0	0	0	0	0	0
201771_at	0	0	0	0	0	0	0	0	0	0	0	0
201772_at	0	0	0	0	0	0	0	0	0	0	0	0
201773_at	0	0	0	0	0	0	0	0	0	0	0	0
201774_s_at	0	0	0	0	0	0	0	0	0	0	0	0
201775_s_at	0	0	0	0	0	0	0	0	0	0	0	0
201776_s_at	0	0	0	0	0	0	0	0	0	0	0	0
201777_s_at	0	0	0	0	0	0	0	0	0	0	0	0
201778_s_at	0	0	0	0	0	0	0	0	0	0	0	0
201779_s_at	0	0	0	0	0	0	0	0	0	0	0	0
201780_s_at	0	0	0	0	0	0	0	0	0	0	0	0
201781_s_at	0	0	0	0	0	0	0	0	0	0	0	0
201782_s_at	0	0	0	0	0	0	0	0	0	0	0	0
201783_s_at	0	0	0	0	0	0	0	0	0	0	0	0
201784_s_at	0	0	0	0	0	0	0	0	0	0	0	0
201785_at	0	0	0	0	0	0	0	0	0	0	0	0
201786_s_at	0	0	0	0	0	0	0	0	0	0	0	0
201787_at	0	0	0	0	0	0	0	0	0	0	0	0
201788_at	0	0	0	0	0	0	0	0	0	0	0	0
201789_at	0	0	0	0	0	0	0	0	0	0	0	0
201790_s_at	0	0	0	0	0	0	0	0	0	0	0	0
201791_s_at	0	0	0	0	0	0	0	0	0	0	0	0
201792_at	0	0	0	0	0	0	0	0	0	0	0	0
201793_x_at	0	0	0	0	0	0	0	0	0	0	0	0
201794_s_at	0	0	0	0	0	0	0	0	0	0	0	0
201795_at	0	0	0	0	0	0	0	0	0	0	0	0
201796_s_at	0	0	0	0	0	0	0	0	0	0	0	0
201797_s_at	0	0	0	0	0	0	0	0	0	0	0	0
201798_s_at	0	0	0	0	0	0	0	0	0	0	0	0
201799_s_at	0	0	0	0	0	0	0	0	0	0	0	0
201800_s_at	0	0	0	0	0	0	0	0	0	0	0	0
201801_s_at	0	0	0	0	0	0	0	0	0	0	0	0
201802_at	0	0	0	0	0	0	0	0	0	0	0	0
201803_at	0	0	0	0	0	0	0	0	0	0	0	0
201804_x_at	0	0	0	0	0	0	0	0	0	0	0	0
201805_at	0	0	0	0	0	0	0	0	0	0	0	0
201806_s_at	0	0	0	0	0	0	0	0	0	0	0	0
201807_at	0	0	0	0	0	0	0	0	0	0	0	0
201808_s_at	0	0	0	0	0	0	0	0	0	0	0	0
201809_s_at	0	0	0	0	0	0	0	0	0	0	0	0
201810_s_at	0	0	0	0	0	0	0	0	0	0	0	0
201811_x_at	0	0	0	0	0	0	0	0	0	0	0	0
201812_s_at	0	0	0	0	0	0	0	0	0	0	0	0
201813_s_at	0	0	0	0	0	0	0	0	0	0	0	0
201814_at	0	0	0	0	0	0	0	0	0	0	0	0
201815_s_at	0	0	0	0	0	0	0	0	0	0	0	0
201816_s_at	0	0	0	0	0	0	0	0	0	0	0	0
201817_at	0	0	0	0	0	0	0	0	0	0	0	0
201818_at	0	0	0	0	0	0	0	0	0	0	0	0
201819_at	0	0	0	0	0	0	0	0	0	0	0	0
201820_at	0	0	0	0	0	0	0	0	0	0	0	0
201821_s_at	0	0	0	0	0	0	0	0	0	0	0	0
201822_at	0	0	0	0	0	0	0	0	0	0	0	0
201823_s_at	0	0	0	0	0	0	0	0	0	0	0	0
201824_at	0	0	0	0	0	0	0	0	0	0	0	0
201825_s_at	0	0	0	0	0	0	0	0	0	0	0	0
201826_s_at	0	0	0	0	0	0	0	0	0	0	0	0
201827_at	0	0	0	0	0	0	0	0	0	0	0	0
201828_x_at	0	0	0	0	0	0	0	0	0	0	0	0
201829_at	0	0	0	0	0	0	0	0	0	0	0	0
201830_s_at	0	0	0	0	0	0	0	0	0	0	0	0
201831_s_at	0	0	0	0	0	0	0	0	0	0	0	0
201832_s_at	0	0	0	0	0	0	0	0	0	0	0	0
201833_at	0	0	0	0	0	0	0	0	0	0	0	0
201834_at	0	0	0	0	0	0	0	0	0	0	0	0
201835_s_at	0	0	0	0	0	0	0	0	0	0	0	0
201836_s_at	0	0	0	0	0	0	0	0	0	0	0	0
201837_s_at	0	0	0	0	0	0	0	0	0	0	0	0
201838_s_at	0	0	0	0	0	0	0	0	0	0	0	0
201839_s_at	0	0	0	0	0	0	0	0	0	0	0	0
201840_at	0	0	0	0	0	0	0	0	0	0	0	0
201841_s_at	0	0	0	0	0	0	0	0	0	0	0	0
201842_s_at	0	0	0	0	0	0	0	0	0	0	0	0
201843_s_at	0	0	0	0	0	0	0	0	0	0	0	0
201844_s_at	0	0	0	0	0	0	0	0	0	0	0	0
201845_s_at	0	0	0	0	0	0	0	0	0	0	0	0
201846_s_at	0	0	0	0	0	0	0	0	0	0	0	0
201847_at	0	0	0	0	0	0	0	0	0	0	0	0
201848_s_at	0	0	0	0	0	0	0	0	0	0	0	0
201849_at	0	0	0	0	0	0	0	0	0	0	0	0
201850_at	0	0	0	0	0	0	0	0	0	0	0	0
201851_at	0	0	0	0	0	0	0	0	0	0	0	0
201852_x_at	0	0	0	0	0	0	0	0	0	0	0	0
201853_s_at	0	0	0	0	0	0	0	0	0	0	0	0
201854_s_at	0	0	0	0	0	0	0	0	0	0	0	0
201855_s_at	0	0	0	0	0	0	0	0	0	0	0	0
201856_s_at	0	0	0	0	0	0	0	0	0	0	0	0
201857_at	0	0	0	0	0	0	0	0	0	0	0	0
201858_s_at	0	0	0	0	0	0	0	0	0	0	0	0
201859_at	0	0	0	0	0	0	0	0	0	0	0	0
201860_s_at	0	0	0	0	0	0	0	0	0	0	0	0
201861_s_at	0	0	0	0	0	0	0	0	0	0	0	0
201862_s_at	0	0	0	0	0	0	0	0	0	0	0	0
201863_at	0	0	0	0	0	0	0	0	0	0	0	0
201864_at	0	0	0	0	0	0	0	0	0	0	0	0
201865_x_at	0	0	0	0	0	0	0	0	0	0	0	0
201866_s_at	0	0	0	0	0	0	0	0	0	0	0	0
201867_s_at	0	0	0	0	0	0	0	0	0	0	0	0
201868_s_at	0	0	0	0	0	0	0	0	0	0	0	0
201869_s_at	0	0	0	0	0	0	0	0	0	0	0	0
201870_at	0	0	0	0	0	0	0	0	0	0	0	0
201871_s_at	0	0	0	0	0	0	0	0	0	0	0	0
201872_s_at	0	0	0	0	0	0	0	0	0	0	0	0
201873_s_at	0	0	0	0	0	0	0	0	0	0	0	0
201874_at	0	0	0	0	0	0	0	0	0	0	0	0
201875_s_at	0	0	0	0	0	0	0	0	0	0	0	0
201876_at	0	0	0	0	0	0	0	0	0	0	0	0
201877_s_at	0	0	0	0	0	0	0	0	0	0	0	0
201878_at	0	0	0	0	0	0	0	0	0	0	0	0
201879_at	0	0	0	0	0	0	0	0	0	0	0	0
201880_at	0	0	0	0	0	0	0	0	0	0	0	0
201881_s_at	0	0	0	0	0	0	0	0	0	0	0	0
201882_x_at	0	0	0	0	0	0	0	0	0	0	0	0
201883_s_at	0	0	0	0	0	0	0	0	0	0	0	0
201884_at	0	0	0	0	0	0	0	0	0	0	0	0
201885_s_at	0	0	0	0	0	0	0	0	0	0	0	0
201886_at	0	0	0	0	0	0	0	0	0	0	0	0
201887_at	0	0	0	0	0	0	0	0	0	0	0	0
201888_s_at	0	0	0	0	0	0	0	0	0	0	0	0
201889_at	0	0	0	0	0	0	0	0	0	0	0	0
201890_at	0	0	0	0	0	0	0	0	0	0	0	0
201891_s_at	0	0	0	0	0	0	0	0	0	0	0	0
201892_s_at	0	0	0	0	0	0	0	0	0	0	0	0
201893_x_at	0	0	0	0	0	0	0	0	0	0	0	0
201894_s_at	0	0	0	0	0	0	0	0	0	0	0	0
201895_at	0	0	0	0	0	0	0	0	0	0	0	0
201896_s_at	0	0	0	0	0	0	0	0	0	0	0	0
201897_s_at	0	0	0	0	0	0	0	0	0	0	0	0
201898_s_at	0	0	0	0	0	0	0	0	0	0	0	0
201899_s_at	0	0	0	0	0	0	0	0	0	0	0	0
201900_s_at	0	0	0	0	0	0	0	0	0	0	0	0
201901_s_at	0	0	0	0	0	0	0	0	0	0	0	0
201902_s_at	0	0	0	0	0	0	0	0	0	0	0	0
201903_at	0	0	0	0	0	0	0	0	0	0	0	0
201904_s_at	0	0	0	0	0	0	0	0	0	0	0	0
201905_s_at	0	0	0	0	0	0	0	0	0	0	0	0
201906_s_at	0	0	0	0	0	0	0	0	0	0	0	0
201907_x_at	0	0	0	0	0	0	0	0	0	0	0	0
201908_at	0	0	0	0	0	0	0	0	0	0	0	0
201909_at	0	0	0	0	0	0	0	0	0	0	0	0
201910_at	0	0	0	0	0	0	0	0	0	0	0	0
201911_s_at	0	0	0	0	0	0	0	0	0	0	0	0
201912_s_at	0	0	0	0	0	0	0	0	0	0	0	0
201913_s_at	0	0	0	0	0	0	0	0	0	0	0	0
201914_s_at	0	0	0	0	0	0	0	0	0	0	0	0
201915_at	0	0	0	0	0	0	0	0	0	0	0	0
201916_s_at	0	0	0	0	0	0	0	0	0	0	0	0
201917_s_at	0	0	0	0	0	0	0	0	0	0	0	0
201918_at	0	0	0	0	0	0	0	0	0	0	0	0
201919_at	0	0	0	0	0	0	0	0	0	0	0	0
201920_at	0	0	0	0	0	0	0	0	0	0	0	0
201921_at	0	0	0	0	0	0	0	0	0	0	0	0
201922_at	0	0	0	0	0	0	0	0	0	0	0	0
201923_at	0	0	0	0	0	0	0	0	0	0	0	0
201924_at	0	0	0	0	0	0	0	0	0	0	0	0
201925_s_at	0	0	0	0	0	0	0	0	0	0	0	0
201926_s_at	0	0	0	0	0	0	0	0	0	0	0	0
201927_s_at	0	0	0	0	0	0	0	0	0	0	0	0
201928_at	0	0	0	0	0	0	0	0	0	0	0	0
201929_s_at	0	0	0	0	0	0	0	0	0	0	0	0
201930_at	0	0	0	0	0	0	0	0	0	0	0	0
201931_at	0	0	0	0	0	0	0	0	0	0	0	0
201932_at	0	0	0	0	0	0	0	0	0	0	0	0
201933_at	0	0	0	0	0	0	0	0	0	0	0	0
201934_at	0	0	0	0	0	0	0	0	0	0	0	0
201935_s_at	0	0	0	0	0	0	0	0	0	0	0	0
201936_s_at	0	0	0	0	0	0	0	0	0	0	0	0
201937_s_at	0	0	0	0	0	0	0	0	0	0	0	0
201938_at	0	0	0	0	0	0	0	0	0	0	0	0
201939_at	0	0	0	0	0	0	0	0	0	0	0	0
201940_at	0	0	0	0	0	0	0	0	0	0	0	0
201941_at	0	0	0	0	0	0	0	0	0	0	0	0
201942_s_at	0	0	0	0	0	0	0	0	0	0	0	0
201943_s_at	0	0	0	0	0	0	0	0	0	0	0	0
201944_at	0	0	0	0	0	0	0	0	0	0	0	0
201945_at	0	0	0	0	0	0	0	0	0	0	0	0
201946_s_at	0	0	0	0	0	0	0	0	0	0	0	0
201947_s_at	0	0	0	0	0	0	0	0	0	0	0	0
201948_at	0	0	0	0	0	0	0	0	0	0	0	0
201949_x_at	0	0	0	0	0	0	0	0	0	0	0	0
201950_x_at	0	0	0	0	0	0	0	0	0	0	0	0
201951_at	0	0	0	0	0	0	0	0	0	0	0	0
201952_at	0	0	0	0	0	0	0	0	0	0	0	0
201953_at	0	0	0	0	0	0	0	0	0	0	0	0
201954_at	0	0	0	0	0	0	0	0	0	0	0	0
201955_at	0	0	0	0	0	0	0	0	0	0	0	0
201956_s_at	0	0	0	0	0	0	0	0	0	0	0	0
201957_at	0	0	0	0	0	0	0	0	0	0	0	0
201958_s_at	0	0	0	0	0	0	0	0	0	0	0	0
201959_s_at	0	0	0	0	0	0	0	0	0	0	0	0
201960_s_at	0	0	0	0	0	0	0	0	0	0	0	0
201961_s_at	0	0	0	0	0	0	0	0	0	0	0	0
201962_s_at	0	0	0	0	0	0	0	0	0	0	0	0
201963_at	0	0	0	0	0	0	0	0	0	0	0	0
201964_at	0	0	0	0	0	0	0	0	0	0	0	0
201965_s_at	0	0	0	0	0	0	0	0	0	0	0	0
201966_at	0	0	0	0	0	0	0	0	0	0	0	0
201967_at	0	0	0	0	0	0	0	0	0	0	0	0
201968_s_at	0	0	0	0	0	0	0	0	0	0	0	0
201969_at	0	0	0	0	0	0	0	0	0	0	0	0
201970_s_at	0	0	0	0	0	0	0	0	0	0	0	0
201971_s_at	0	0	0	0	0	0	0	0	0	0	0	0
201972_at	0	0	0	0	0	0	0	0	0	0	0	0
201973_s_at	0	0	0	0	0	0	0	0	0	0	0	0
201974_s_at	0	0	0	0	0	0	0	0	0	0	0	0
201975_at	0	0	0	0	0	0	0	0	0	0	0	0
201976_s_at	0	0	0	0	0	0	0	0	0	0	0	0
201977_s_at	0	0	0	0	0	0	0	0	0	0	0	0
201978_s_at	0	0	0	0	0	0	0	0	0	0	0	0
201979_s_at	0	0	0	0	0	0	0	0	0	0	0	0
201980_s_at	0	0	0	0	0	0	0	0	0	0	0	0
201981_at	0	0	0	0	0	0	0	0	0	0	0	0
201982_s_at	0	0	0	0	0	0	0	0	0	0	0	0
201983_s_at	0	0	0	0	0	0	0	0	0	0	0	0
201984_s_at	0	0	0	0	0	0	0	0	0	0	0	0
201985_at	0	0	0	0	0	0	0	0	0	0	0	0
201986_at	0	0	0	0	0	0	0	0	0	0	0	0
201987_at	0	0	0	0	0	0	0	0	0	0	0	0
201988_s_at	0	0	0	0	0	0	0	0	0	0	0	0
201989_s_at	0	0	0	0	0	0	0	0	0	0	0	0
201990_s_at	0	0	0	0	0	0	0	0	0	0	0	0
201991_s_at	0	0	0	0	0	0	0	0	0	0	0	0
201992_s_at	0	0	0	0	0	0	0	0	0	0	0	0
201993_x_at	0	0	0	0	0	0	0	0	0	0	0	0
201994_at	0	0	0	0	0	0	0	0	0	0	0	0
201995_at	0	0	0	0	0	0	0	0	0	0	0	0
201996_s_at	0	0	0	0	0	0	0	0	0	0	0	0
201997_s_at	0	0	0	0	0	0	0	0	0	0	0	0
201998_at	0	0	0	0	0	0	0	0	0	0	0	0
201999_s_at	0	0	0	0	0	0	0	0	0	0	0	0
202000_at	0	0	0	0	0	0	0	0	0	0	0	0
202001_s_at	0	0	0	0	0	0	0	0	0	0	0	0
202002_at	0	0	0	0	0	0	0	0	0	0	0	0
202003_s_at	0	0	0	0	0	0	0	0	0	0	0	0
202004_x_at	0	0	0	0	0	0	0	0	0	0	0	0
202005_at	0	0	0	0	0	0	0	0	0	0	0	0
202006_at	0	0	0	0	0	0	0	0	0	0	0	0
202007_at	0	0	0	0	0	0	0	0	0	0	0	0
202008_s_at	0	0	0	0	0	0	0	0	0	0	0	0
202009_at	0	0	0	0	0	0	0	0	0	0	0	0
202010_s_at	0	0	0	0	0	0	0	0	0	0	0	0
202011_at	0	0	0	0	0	0	0	0	0	0	0	0
202012_s_at	0	0	0	0	0	0	0	0	0	0	0	0
202013_s_at	0	0	0	0	0	0	0	0	0	0	0	0
202014_at	0	0	0	0	0	0	0	0	0	0	0	0
202015_x_at	0	0	0	0	0	0	0	0	0	0	0	0
202016_at	0	0	0	0	0	0	0	0	0	0	0	0
202017_at	0	0	0	0	0	0	0	0	0	0	0	0
202018_s_at	0	0	0	0	0	0	0	0	0	0	0	0
202019_s_at	0	0	0	0	0	0	0	0	0	0	0	0
202020_s_at	0	0	0	0	0	0	0	0	0	0	0	0
202021_x_at	0	0	0	0	0	0	0	0	0	0	0	0
202022_at	0	0	0	0	0	0	0	0	0	0	0	0
202023_at	0	0	0	0	0	0	0	0	0	0	0	0
202024_at	0	0	0	0	0	0	0	0	0	0	0	0
202025_x_at	0	0	0	0	0	0	0	0	0	0	0	0
202026_at	0	0	0	0	0	0	0	0	0	0	0	0
202027_at	0	0	0	0	0	0	0	0	0	0	0	0
202028_s_at	0	0	0	0	0	0	0	0	0	0	0	0
202029_x_at	0	0	0	0	0	0	0	0	0	0	0	0
202030_at	0	0	0	0	0	0	0	0	0	0	0	0
202031_s_at	0	0	0	0	0	0	0	0	0	0	0	0
202032_s_at	0	0	0	0	0	0	0	0	0	0	0	0
202033_s_at	0	0	0	0	0	0	0	0	0	0	0	0
202034_x_at	0	0	0	0	0	0	0	0	0	0	0	0
202035_s_at	0	0	0	0	0	0	0	0	0	0	0	0
202036_s_at	0	0	0	0	0	0	0	0	0	0	0	0
202037_s_at	0	0	0	0	0	0	0	0	0	0	0	0
202038_at	0	0	0	0	0	0	0	0	0	0	0	0
202039_at	0	0	0	0	0	0	0	0	0	0	0	0
202040_s_at	0	0	0	0	0	0	0	0	0	0	0	0
202041_s_at	0	0	0	0	0	0	0	0	0	0	0	0
202042_at	0	0	0	0	0	0	0	0	0	0	0	0
202043_s_at	0	0	0	0	0	0	0	0	0	0	0	0
202044_at	0	0	0	0	0	0	0	0	0	0	0	0
202045_s_at	0	0	0	0	0	0	0	0	0	0	0	0
202046_s_at	0	0	0	0	0	0	0	0	0	0	0	0
202047_s_at	0	0	0	0	0	0	0	0	0	0	0	0
202048_s_at	0	0	0	0	0	0	0	0	0	0	0	0
202049_s_at	0	0	0	0	0	0	0	0	0	0	0	0
202050_s_at	0	0	0	0	0	0	0	0	0	0	0	0
202051_s_at	0	0	0	0	0	0	0	0	0	0	0	0
202052_s_at	0	0	0	0	0	0	0	0	0	0	0	0
202053_s_at	0	0	0	0	0	0	0	0	0	0	0	0
202054_s_at	0	0	0	0	0	0	0	0	0	0	0	0
202055_at	0	0	0	0	0	0	0	0	0	0	0	0
202056_at	0	0	0	0	0	0	0	0	0	0	0	0
202057_at	0	0	0	0	0	0	0	0	0	0	0	0
202058_s_at	0	0	0	0	0	0	0	0	0	0	0	0
202059_s_at	0	0	0	0	0	0	0	0	0	0	0	0
202060_at	0	0	0	0	0	0	0	0	0	0	0	0
202061_s_at	0	0	0	0	0	0	0	0	0	0	0	0
202062_s_at	0	0	0	0	0	0	0	0	0	0	0	0
202063_s_at	0	0	0	0	0	0	0	0	0	0	0	0
202064_s_at	0	0	0	0	0	0	0	0	0	0	0	0
202065_s_at	0	0	0	0	0	0	0	0	0	0	0	0
202066_at	0	0	0	0	0	0	0	0	0	0	0	0
202067_s_at	0	0	0	0	0	0	0	0	0	0	0	0
202068_s_at	0	0	0	0	0	0	0	0	0	0	0	0
202069_s_at	0	0	0	0	0	0	0	0	0	0	0	0
202070_s_at	0	0	0	0	0	0	0	0	0	0	0	0
202071_at	0	0	0	0	0	0	0	0	0	0	0	0
202072_at	0	0	0	0	0	0	0	0	0	0	0	0
202073_at	0	0	0	0	0	0	0	0	0	0	0	0
202074_s_at	0	0	0	0	0	0	0	0	0	0	0	0
202075_s_at	0	0	0	0	0	0	0	0	0	0	0	0
202076_at	0	0	0	0	0	0	0	0	0	0	0	0
202077_at	0	0	0	0	0	0	0	0	0	0	0	0
202078_at	0	0	0	0	0	0	0	0	0	0	0	0
202079_s_at	0	0	0	0	0	0	0	0	0	0	0	0
202080_s_at	0	0	0	0	0	0	0	0	0	0	0	0
202081_at	0	0	0	0	0	0	0	0	0	0	0	0
202082_s_at	0	0	0	0	0	0	0	0	0	0	0	0
202083_s_at	0	0	0	0	0	0	0	0	0	0	0	0
202084_s_at	0	0	0	0	0	0	0	0	0	0	0	0
202085_at	0	0	0	0	0	0	0	0	0	0	0	0
202086_at	0	0	0	0	0	0	0	0	0	0	0	0
202087_s_at	0	0	0	0	0	0	0	0	0	0	0	0
202088_at	0	0	0	0	0	0	0	0	0	0	0	0
202089_s_at	0	0	0	0	0	0	0	0	0	0	0	0
202090_s_at	0	0	0	0	0	0	0	0	0	0	0	0
202091_at	0	0	0	0	0	0	0	0	0	0	0	0
202092_s_at	0	0	0	0	0	0	0	0	0	0	0	0
202093_s_at	0	0	0	0	0	0	0	0	0	0	0	0
202094_at	0	0	0	0	0	0	0	0	0	0	0	0
202095_s_at	0	0	0	0	0	0	0	0	0	0	0	0
202096_s_at	0	0	0	0	0	0	0	0	0	0	0	0
202097_at	0	0	0	0	0	0	0	0	0	0	0	0
202098_s_at	0	0	0	0	0	0	0	0	0	0	0	0
202099_s_at	0	0	0	0	0	0	0	0	0	0	0	0
202100_at	0	0	0	0	0	0	0	0	0	0	0	0
202101_s_at	0	0	0	0	0	0	0	0	0	0	0	0
202102_s_at	0	0	0	0	0	0	0	0	0	0	0	0
202103_at	0	0	0	0	0	0	0	0	0	0	0	0
202104_s_at	0	0	0	0	0	0	0	0	0	0	0	0
202105_at	0	0	0	0	0	0	0	0	0	0	0	0
202106_at	0	0	0	0	0	0	0	0	0	0	0	0
202107_s_at	0	0	0	0	0	0	0	0	0	0	0	0
202108_at	0	0	0	0	0	0	0	0	0	0	0	0
202109_at	0	0	0	0	0	0	0	0	0	0	0	0
202110_at	0	0	0	0	0	0	0	0	0	0	0	0
202111_at	0	0	0	0	0	0	0	0	0	0	0	0
202112_at	0	0	0	0	0	0	0	0	0	0	0	0
202113_s_at	0	0	0	0	0	0	0	0	0	0	0	0
202114_at	0	0	0	0	0	0	0	0	0	0	0	0
202115_s_at	0	0	0	0	0	0	0	0	0	0	0	0
202116_at	0	0	0	0	0	0	0	0	0	0	0	0
202117_at	0	0	0	0	0	0	0	0	0	0	0	0
202118_s_at	0	0	0	0	0	0	0	0	0	0	0	0
202119_s_at	0	0	0	0	0	0	0	0	0	0	0	0
202120_x_at	0	0	0	0	0	0	0	0	0	0	0	0
202121_s_at	0	0	0	0	0	0	0	0	0	0	0	0
202122_s_at	0	0	0	0	0	0	0	0	0	0	0	0
202123_s_at	0	0	0	0	0	0	0	0	0	0	0	0
202124_s_at	0	0	0	0	0	0	0	0	0	0	0	0
202125_s_at	0	0	0	0	0	0	0	0	0	0	0	0
202126_at	0	0	0	0	0	0	0	0	0	0	0	0
202127_at	0	0	0	0	0	0	0	0	0	0	0	0
202128_at	0	0	0	0	0	0	0	0	0	0	0	0
202129_s_at	0	0	0	0	0	0	0	0	0	0	0	0
202130_at	0	0	0	0	0	0	0	0	0	0	0	0
202131_s_at	0	0	0	0	0	0	0	0	0	0	0	0
202132_at	0	0	0	0	0	0	0	0	0	0	0	0
202133_at	0	0	0	0	0	0	0	0	0	0	0	0
202134_s_at	0	0	0	0	0	0	0	0	0	0	0	0
202135_s_at	0	0	0	0	0	0	0	0	0	0	0	0
202136_at	0	0	0	0	0	0	0	0	0	0	0	0
202137_s_at	0	0	0	0	0	0	0	0	0	0	0	0
202138_x_at	0	0	0	0	0	0	0	0	0	0	0	0
202139_at	0	0	0	0	0	0	0	0	0	0	0	0
202140_s_at	0	0	0	0	0	0	0	0	0	0	0	0
202141_s_at	0	0	0	0	0	0	0	0	0	0	0	0
202142_at	0	0	0	0	0	0	0	0	0	0	0	0
202143_s_at	0	0	0	0	0	0	0	0	0	0	0	0
202144_s_at	0	0	0	0	0	0	0	0	0	0	0	0
202145_at	0	0	0	0	0	0	0	0	0	0	0	0
202146_at	0	0	0	0	0	0	0	0	0	0	0	0
202147_s_at	0	0	0	0	0	0	0	0	0	0	0	0
202148_s_at	0	0	0	0	0	0	0	0	0	0	0	0
202149_at	0	0	0	0	0	0	0	0	0	0	0	0
202150_s_at	0	0	0	0	0	0	0	0	0	0	0	0
202151_s_at	0	0	0	0	0	0	0	0	0	0	0	0
202152_x_at	0	0	0	0	0	0	0	0	0	0	0	0
202153_s_at	0	0	0	0	0	0	0	0	0	0	0	0
202154_x_at	0	0	0	0	0	0	0	0	0	0	0	0
202155_s_at	0	0	0	0	0	0	0	0	0	0	0	0
202156_s_at	0	0	0	0	0	0	0	0	0	0	0	0
202157_s_at	0	0	0	0	0	0	0	0	0	0	0	0
202158_s_at	0	0	0	0	0	0	0	0	0	0	0	0
202159_at	0	0	0	0	0	0	0	0	0	0	0	0
202160_at	0	0	0	0	0	0	0	0	0	0	0	0
202161_at	0	0	0	0	0	0	0	0	0	0	0	0
202162_s_at	0	0	0	0	0	0	0	0	0	0	0	0
202163_s_at	0	0	0	0	0	0	0	0	0	0	0	0
202164_s_at	0	0	0	0	0	0	0	0	0	0	0	0
202165_at	0	0	0	0	0	0	0	0	0	0	0	0
202166_s_at	0	0	0	0	0	0	0	0	0	0	0	0
202167_s_at	0	0	0	0	0	0	0	0	0	0	0	0
202168_at	0	0	0	0	0	0	0	0	0	0	0	0
202169_s_at	0	0	0	0	0	0	0	0	0	0	0	0
202170_s_at	0	0	0	0	0	0	0	0	0	0	0	0
202171_at	0	0	0	0	0	0	0	0	0	0	0	0
202172_at	0	0	0	0	0	0	0	0	0	0	0	0
202173_s_at	0	0	0	0	0	0	0	0	0	0	0	0
202174_s_at	0	0	0	0	0	0	0	0	0	0	0	0
202175_at	0	0	0	0	0	0	0	0	0	0	0	0
202176_at	0	0	0	0	0	0	0	0	0	0	0	0
202177_at	0	0	0	0	0	0	0	0	0	0	0	0
202178_at	0	0	0	0	0	0	0	0	0	0	0	0
202179_at	0	0	0	0	0	0	0	0	0	0	0	0
202180_s_at	0	0	0	0	0	0	0	0	0	0	0	0
202181_at	0	0	0	0	0	0	0	0	0	0	0	0
202182_at	0	0	0	0	0	0	0	0	0	0	0	0
202183_s_at	0	0	0	0	0	0	0	0	0	0	0	0
202184_s_at	0	0	0	0	0	0	0	0	0	0	0	0
202185_at	0	0	0	0	0	0	0	0	0	0	0	0
202186_x_at	0	0	0	0	0	0	0	0	0	0	0	0
202187_s_at	0	0	0	0	0	0	0	0	0	0	0	0
202188_at	0	0	0	0	0	0	0	0	0	0	0	0
202189_x_at	0	0	0	0	0	0	0	0	0	0	0	0
202190_at	0	0	0	0	0	0	0	0	0	0	0	0
202191_s_at	0	0	0	0	0	0	0	0	0	0	0	0
202192_s_at	0	0	0	0	0	0	0	0	0	0	0	0
202193_at	0	0	0	0	0	0	0	0	0	0	0	0
202194_at	0	0	0	0	0	0	0	0	0	0	0	0
202195_s_at	0	0	0	0	0	0	0	0	0	0	0	0
202196_s_at	0	0	0	0	0	0	0	0	0	0	0	0
202197_at	0	0	0	0	0	0	0	0	0	0	0	0
202198_s_at	0	0	0	0	0	0	0	0	0	0	0	0
202199_s_at	0	0	0	0	0	0	0	0	0	0	0	0
202200_s_at	0	0	0	0	0	0	0	0	0	0	0	0
202201_at	0	0	0	0	0	0	0	0	0	0	0	0
202202_s_at	0	0	0	0	0	0	0	0	0	0	0	0
202203_s_at	0	0	0	0	0	0	0	0	0	0	0	0
202204_s_at	0	0	0	0	0	0	0	0	0	0	0	0
202205_at	0	0	0	0	0	0	0	0	0	0	0	0
202206_at	0	0	0	0	0	0	0	0	0	0	0	0
202207_at	0	0	0	0	0	0	0	0	0	0	0	0
202208_s_at	0	0	0	0	0	0	0	0	0	0	0	0
202209_at	0	0	0	0	0	0	0	0	0	0	0	0
202210_x_at	0	0	0	0	0	0	0	0	0	0	0	0
202211_at	0	0	0	0	0	0	0	0	0	0	0	0
202212_at	0	0	0	0	0	0	0	0	0	0	0	0
202213_s_at	0	0	0	0	0	0	0	0	0	0	0	0
202214_s_at	0	0	0	0	0	0	0	0	0	0	0	0
202215_s_at	0	0	0	0	0	0	0	0	0	0	0	0
202216_x_at	0	0	0	0	0	0	0	0	0	0	0	0
202217_at	0	0	0	0	0	0	0	0	0	0	0	0
202218_s_at	0	0	0	0	0	0	0	0	0	0	0	0
202219_at	0	0	0	0	0	0	0	0	0	0	0	0
202220_at	0	0	0	0	0	0	0	0	0	0	0	0
202221_s_at	0	0	0	0	0	0	0	0	0	0	0	0
202222_s_at	0	0	0	0	0	0	0	0	0	0	0	0
202223_at	0	0	0	0	0	0	0	0	0	0	0	0
202224_at	0	0	0	0	0	0	0	0	0	0	0	0
202225_at	0	0	0	0	0	0	0	0	0	0	0	0
202226_s_at	0	0	0	0	0	0	0	0	0	0	0	0
202227_s_at	0	0	0	0	0	0	0	0	0	0	0	0
202228_s_at	0	0	0	0	0	0	0	0	0	0	0	0
202229_s_at	0	0	0	0	0	0	0	0	0	0	0	0
202230_s_at	0	0	0	0	0	0	0	0	0	0	0	0
202231_at	0	0	0	0	0	0	0	0	0	0	0	0
202232_s_at	0	0	0	0	0	0	0	0	0	0	0	0
202233_s_at	0	0	0	0	0	0	0	0	0	0	0	0
202234_s_at	0	0	0	0	0	0	0	0	0	0	0	0
202235_at	0	0	0	0	0	0	0	0	0	0	0	0
202236_s_at	0	0	0	0	0	0	0	0	0	0	0	0
202237_at	0	0	0	0	0	0	0	0	0	0	0	0
202238_s_at	0	0	0	0	0	0	0	0	0	0	0	0
202239_at	0	0	0	0	0	0	0	0	0	0	0	0
202240_at	0	0	0	0	0	0	0	0	0	0	0	0
202241_at	0	0	0	0	0	0	0	0	0	0	0	0
202242_at	0	0	0	0	0	0	0	0	0	0	0	0
202243_s_at	0	0	0	0	0	0	0	0	0	0	0	0
202244_at	0	0	0	0	0	0	0	0	0	0	0	0
202245_at	0	0	0	0	0	0	0	0	0	0	0	0
202246_s_at	0	0	0	0	0	0	0	0	0	0	0	0
202247_s_at	0	0	0	0	0	0	0	0	0	0	0	0
202248_at	0	0	0	0	0	0	0	0	0	0	0	0
202249_s_at	0	0	0	0	0	0	0	0	0	0	0	0
202250_s_at	0	0	0	0	0	0	0	0	0	0	0	0
202251_at	0	0	0	0	0	0	0	0	0	0	0	0
202252_at	0	0	0	0	0	0	0	0	0	0	0	0
202253_s_at	0	0	0	0	0	0	0	0	0	0	0	0
202254_at	0	0	0	0	0	0	0	0	0	0	0	0
202255_s_at	0	0	0	0	0	0	0	0	0	0	0	0
202256_at	0	0	0	0	0	0	0	0	0	0	0	0
202257_s_at	0	0	0	0	0	0	0	0	0	0	0	0
202258_s_at	0	0	0	0	0	0	0	0	0	0	0	0
202259_s_at	0	0	0	0	0	0	0	0	0	0	0	0
202260_s_at	0	0	0	0	0	0	0	0	0	0	0	0
202261_at	0	0	0	0	0	0	0	0	0	0	0	0
202262_x_at	0	0	0	0	0	0	0	0	0	0	0	0
202263_at	0	0	0	0	0	0	0	0	0	0	0	0
202264_s_at	0	0	0	0	0	0	0	0	0	0	0	0
202265_at	0	0	0	0	0	0	0	0	0	0	0	0
202266_at	0	0	0	0	0	0	0	0	0	0	0	0
202267_at	0	0	0	0	0	0	0	0	0	0	0	0
202268_s_at	0	0	0	0	0	0	0	0	0	0	0	0
202269_x_at	0	0	0	0	0	0	0	0	0	0	0	0
202270_at	0	0	0	0	0	0	0	0	0	0	0	0
202271_at	0	0	0	0	0	0	0	0	0	0	0	0
202272_s_at	0	0	0	0	0	0	0	0	0	0	0	0
202273_at	0	0	0	0	0	0	0	0	0	0	0	0
202274_at	0	0	0	0	0	0	0	0	0	0	0	0
202275_at	0	0	0	0	0	0	0	0	0	0	0	0
202276_at	0	0	0	0	0	0	0	0	0	0	0	0
202277_at	0	0	0	0	0	0	0	0	0	0	0	0
202278_s_at	0	0	0	0	0	0	0	0	0	0	0	0
202279_at	0	0	0	0	0	0	0	0	0	0	0	0
202280_at	0	0	0	0	0	0	0	0	0	0	0	0
202281_at	0	0	0	0	0	0	0	0	0	0	0	0
202282_at	0	0	0	0	0	0	0	0	0	0	0	0
202283_at	0	0	0	0	0	0	0	0	0	0	0	0
202284_s_at	0	0	0	0	0	0	0	0	0	0	0	0
202285_s_at	0	0	0	0	0	0	0	0	0	0	0	0
202286_s_at	0	0	0	0	0	0	0	0	0	0	0	0
202287_s_at	0	0	0	0	0	0	0	0	0	0	0	0
202288_at	0	0	0	0	0	0	0	0	0	0	0	0
202289_s_at	0	0	0	0	0	0	0	0	0	0	0	0
202290_at	0	0	0	0	0	0	0	0	0	0	0	0
202291_s_at	0	0	0	0	0	0	0	0	0	0	0	0
202292_x_at	0	0	0	0	0	0	0	0	0	0	0	0
202293_at	0	0	0	0	0	0	0	0	0	0	0	0
202294_at	0	0	0	0	0	0	0	0	0	0	0	0
202295_s_at	0	0	0	0	0	0	0	0	0	0	0	0
202296_s_at	0	0	0	0	0	0	0	0	0	0	0	0
202297_s_at	0	0	0	0	0	0	0	0	0	0	0	0
202298_at	0	0	0	0	0	0	0	0	0	0	0	0
202299_s_at	0	0	0	0	0	0	0	0	0	0	0	0
202300_at	0	0	0	0	0	0	0	0	0	0	0	0
202301_s_at	0	0	0	0	0	0	0	0	0	0	0	0
202302_s_at	0	0	0	0	0	0	0	0	0	0	0	0
202303_x_at	0	0	0	0	0	0	0	0	0	0	0	0
202304_at	0	0	0	0	0	0	0	0	0	0	0	0
202305_s_at	0	0	0	0	0	0	0	0	0	0	0	0
202306_at	0	0	0	0	0	0	0	0	0	0	0	0
202307_s_at	0	0	0	0	0	0	0	0	0	0	0	0
202308_at	0	0	0	0	0	0	0	0	0	0	0	0
202309_at	0	0	0	0	0	0	0	0	0	0	0	0
202310_s_at	0	0	0	0	0	0	0	0	0	0	0	0
202311_s_at	0	0	0	0	0	0	0	0	0	0	0	0
202312_s_at	0	0	0	0	0	0	0	0	0	0	0	0
202313_at	0	0	0	0	0	0	0	0	0	0	0	0
202314_at	0	0	0	0	0	0	0	0	0	0	0	0
202315_s_at	0	0	0	0	0	0	0	0	0	0	0	0
202316_x_at	0	0	0	0	0	0	0	0	0	0	0	0
202317_s_at	0	0	0	0	0	0	0	0	0	0	0	0
202318_s_at	0	0	0	0	0	0	0	0	0	0	0	0
202319_at	0	0	0	0	0	0	0	0	0	0	0	0
202320_at	0	0	0	0	0	0	0	0	0	0	0	0
202321_at	0	0	0	0	0	0	0	0	0	0	0	0
202322_s_at	0	0	0	0	0	0	0	0	0	0	0	0
202323_s_at	0	0	0	0	0	0	0	0	0	0	0	0
202324_s_at	0	0	0	0	0	0	0	0	0	0	0	0
202325_s_at	0	0	0	0	0	0	0	0	0	0	0	0
202326_at	0	0	0	0	0	0	0	0	0	0	0	0
202327_s_at	0	0	0	0	0	0	0	0	0	0	0	0
202328_s_at	0	0	0	0	0	0	0	0	0	0	0	0
202329_at	0	0	0	0	0	0	0	0	0	0	0	0
202330_s_at	0	0	0	0	0	0	0	0	0	0	0	0
202331_at	0	0	0	0	0	0	0	0	0	0	0	0
202332_at	0	0	0	0	0	0	0	0	0	0	0	0
202333_s_at	0	0	0	0	0	0	0	0	0	0	0	0
202334_s_at	0	0	0	0	0	0	0	0	0	0	0	0
202335_s_at	0	0	0	0	0	0	0	0	0	0	0	0
202336_s_at	0	0	0	0	0	0	0	0	0	0	0	0
202337_at	0	0	0	0	0	0	0	0	0	0	0	0
202338_at	0	0	0	0	0	0	0	0	0	0	0	0
202339_at	0	0	0	0	0	0	0	0	0	0	0	0
202340_x_at	0	0	0	0	0	0	0	0	0	0	0	0
202341_s_at	0	0	0	0	0	0	0	0	0	0	0	0
202342_s_at	0	0	0	0	0	0	0	0	0	0	0	0
202343_x_at	0	0	0	0	0	0	0	0	0	0	0	0
202344_at	0	0	0	0	0	0	0	0	0	0	0	0
202345_s_at	0	0	0	0	0	0	0	0	0	0	0	0
202346_at	0	0	0	0	0	0	0	0	0	0	0	0
202347_s_at	0	0	0	0	0	0	0	0	0	0	0	0
202348_s_at	0	0	0	0	0	0	0	0	0	0	0	0
202349_at	0	0	0	0	0	0	0	0	0	0	0	0
202350_s_at	0	0	0	0	0	0	0	0	0	0	0	0
202351_at	0	0	0	0	0	0	0	0	0	0	0	0
202352_s_at	0	0	0	0	0	0	0	0	0	0	0	0
202353_s_at	0	0	0	0	0	0	0	0	0	0	0	0
202354_s_at	0	0	0	0	0	0	0	0	0	0	0	0
202355_s_at	0	0	0	0	0	0	0	0	0	0	0	0
202356_s_at	0	0	0	0	0	0	0	0	0	0	0	0
202357_s_at	0	0	0	0	0	0	0	0	0	0	0	0
202358_s_at	0	0	0	0	0	0	0	0	0	0	0	0
202359_s_at	0	0	0	0	0	0	0	0	0	0	0	0
202360_at	0	0	0	0	0	0	0	0	0	0	0	0
202361_at	0	0	0	0	0	0	0	0	0	0	0	0
202362_at	0	0	0	0	0	0	0	0	0	0	0	0
202363_at	0	0	0	0	0	0	0	0	0	0	0	0
202364_at	0	0	0	0	0	0	0	0	0	0	0	0
202365_at	0	0	0	0	0	0	0	0	0	0	0	0
202366_at	0	0	0	0	0	0	0	0	0	0	0	0
202367_at	0	0	0	0	0	0	0	0	0	0	0	0
202368_s_at	0	0	0	0	0	0	0	0	0	0	0	0
202369_s_at	0	0	0	0	0	0	0	0	0	0	0	0
202370_s_at	0	0	0	0	0	0	0	0	0	0	0	0
202371_at	0	0	0	0	0	0	0	0	0	0	0	0
202372_at	0	0	0	0	0	0	0	0	0	0	0	0
202373_s_at	0	0	0	0	0	0	0	0	0	0	0	0
202374_s_at	0	0	0	0	0	0	0	0	0	0	0	0
202375_at	0	0	0	0	0	0	0	0	0	0	0	0
202376_at	0	0	0	0	0	0	0	0	0	0	0	0
202377_at	0	0	0	0	0	0	0	0	0	0	0	0
202378_s_at	0	0	0	0	0	0	0	0	0	0	0	0
202379_s_at	0	0	0	0	0	0	0	0	0	0	0	0
202380_s_at	0	0	0	0	0	0	0	0	0	0	0	0
202381_at	0	0	0	0	0	0	0	0	0	0	0	0
202382_s_at	0	0	0	0	0	0	0	0	0	0	0	0
202383_at	0	0	0	0	0	0	0	0	0	0	0	0
202384_s_at	0	0	0	0	0	0	0	0	0	0	0	0
202385_s_at	0	0	0	0	0	0	0	0	0	0	0	0
202386_s_at	0	0	0	0	0	0	0	0	0	0	0	0
202387_at	0	0	0	0	0	0	0	0	0	0	0	0
202388_at	0	0	0	0	0	0	0	0	0	0	0	0
202389_s_at	0	0	0	0	0	0	0	0	0	0	0	0
202390_s_at	0	0	0	0	0	0	0	0	0	0	0	0
202391_at	0	0	0	0	0	0	0	0	0	0	0	0
202392_s_at	0	0	0	0	0	0	0	0	0	0	0	0
202393_s_at	0	0	0	0	0	0	0	0	0	0	0	0
202394_s_at	0	0	0	0	0	0	0	0	0	0	0	0
202395_at	0	0	0	0	0	0	0	0	0	0	0	0
202396_at	0	0	0	0	0	0	0	0	0	0	0	0
202397_at	0	0	0	0	0	0	0	0	0	0	0	0
202398_at	0	0	0	0	0	0	0	0	0	0	0	0
202399_s_at	0	0	0	0	0	0	0	0	0	0	0	0
202400_s_at	0	0	0	0	0	0	0	0	0	0	0	0
202401_s_at	0	0	0	0	0	0	0	0	0	0	0	0
202402_s_at	0	0	0	0	0	0	0	0	0	0	0	0
202403_s_at	0	0	0	0	0	0	0	0	0	0	0	0
202404_s_at	0	0	0	0	0	0	0	0	0	0	0	0
202405_at	0	0	0	0	0	0	0	0	0	0	0	0
202406_s_at	0	0	0	0	0	0	0	0	0	0	0	0
202407_s_at	0	0	0	0	0	0	0	0	0	0	0	0
202408_s_at	0	0	0	0	0	0	0	0	0	0	0	0
202409_at	0	0	0	0	0	0	0	0	0	0	0	0
202410_x_at	0	0	0	0	0	0	0	0	0	0	0	0
202411_at	0	0	0	0	0	0	0	0	0	0	0	0
202412_s_at	0	0	0	0	0	0	0	0	0	0	0	0
202413_s_at	0	0	0	0	0	0	0	0	0	0	0	0
202414_at	0	0	0	0	0	0	0	0	0	0	0	0
202415_s_at	0	0	0	0	0	0	0	0	0	0	0	0
202416_at	0	0	0	0	0	0	0	0	0	0	0	0
202417_at	0	0	0	0	0	0	0	0	0	0	0	0
202418_at	0	0	0	0	0	0	0	0	0	0	0	0
202419_at	0	0	0	0	0	0	0	0	0	0	0	0
202420_s_at	0	0	0	0	0	0	0	0	0	0	0	0
202421_at	0	0	0	0	0	0	0	0	0	0	0	0
202422_s_at	0	0	0	0	0	0	0	0	0	0	0	0
202423_at	0	0	0	0	0	0	0	0	0	0	0	0
202424_at	0	0	0	0	0	0	0	0	0	0	0	0
202425_x_at	0	0	0	0	0	0	0	0	0	0	0	0
202426_s_at	0	0	0	0	0	0	0	0	0	0	0	0
202427_s_at	0	0	0	0	0	0	0	0	0	0	0	0
202428_x_at	0	0	0	0	0	0	0	0	0	0	0	0
202429_s_at	0	0	0	0	0	0	0	0	0	0	0	0
202430_s_at	0	0	0	0	0	0	0	0	0	0	0	0
202431_s_at	0	0	0	0	0	0	0	0	0	0	0	0
202432_at	0	0	0	0	0	0	0	0	0	0	0	0
202433_at	0	0	0	0	0	0	0	0	0	0	0	0
202434_s_at	0	0	0	0	0	0	0	0	0	0	0	0
202435_s_at	0	0	0	0	0	0	0	0	0	0	0	0
202436_s_at	0	0	0	0	0	0	0	0	0	0	0	0
202437_s_at	0	0	0	0	0	0	0	0	0	0	0	0
202438_x_at	0	0	0	0	0	0	0	0	0	0	0	0
202439_s_at	0	0	0	0	0	0	0	0	0	0	0	0
202440_s_at	0	0	0	0	0	0	0	0	0	0	0	0
202441_at	0	0	0	0	0	0	0	0	0	0	0	0
202442_at	0	0	0	0	0	0	0	0	0	0	0	0
202443_x_at	0	0	0	0	0	0	0	0	0	0	0	0
202444_s_at	0	0	0	0	0	0	0	0	0	0	0	0
202445_s_at	0	0	0	0	0	0	0	0	0	0	0	0
202446_s_at	0	0	0	0	0	0	0	0	0	0	0	0
202447_at	0	0	0	0	0	0	0	0	0	0	0	0
202448_s_at	0	0	0	0	0	0	0	0	0	0	0	0
202449_s_at	0	0	0	0	0	0	0	0	0	0	0	0
202450_s_at	0	0	0	0	0	0	0	0	0	0	0	0
202451_at	0	0	0	0	0	0	0	0	0	0	0	0
202452_at	0	0	0	0	0	0	0	0	0	0	0	0
202453_s_at	0	0	0	0	0	0	0	0	0	0	0	0
202454_s_at	0	0	0	0	0	0	0	0	0	0	0	0
202455_at	0	0	0	0	0	0	0	0	0	0	0	0
202456_s_at	0	0	0	0	0	0	0	0	0	0	0	0
202457_s_at	0	0	0	0	0	0	0	0	0	0	0	0
202458_at	0	0	0	0	0	0	0	0	0	0	0	0
202459_s_at	0	0	0	0	0	0	0	0	0	0	0	0
202460_s_at	0	0	0	0	0	0	0	0	0	0	0	0
202461_at	0	0	0	0	0	0	0	0	0	0	0	0
202462_s_at	0	0	0	0	0	0	0	0	0	0	0	0
202463_s_at	0	0	0	0	0	0	0	0	0	0	0	0
202464_s_at	0	0	0	0	0	0	0	0	0	0	0	0
202465_at	0	0	0	0	0	0	0	0	0	0	0	0
202466_at	0	0	0	0	0	0	0	0	0	0	0	0
202467_s_at	0	0	0	0	0	0	0	0	0	0	0	0
202468_s_at	0	0	0	0	0	0	0	0	0	0	0	0
202469_s_at	0	0	0	0	0	0	0	0	0	0	0	0
202470_s_at	0	0	0	0	0	0	0	0	0	0	0	0
202471_s_at	0	0	0	0	0	0	0	0	0	0	0	0
[truncated: 20,284 more rows]
